# Supplementary material for: Vaccine antigens modulate the innate response of monocytes to Al(OH)3
Source: PLoS One. 2018 May 29;13(5):e0197885. doi: 10.1371/journal.pone.0197885 (PMC5973561; doi:10.1371/journal.pone.0197885)
Supplement: S1 Table — Values are Ct values, Delta Ct values, DeltaDelta Ct values and ratios to control for a given donor and stimulation condition (Al(OH)3 or DTaP) after 24 hours of stimulation. The technical replicates used for the determination of the significance threshold are also depicted in the tab ‘Technical replicates’. A heap map of all the individual donors is depicted in the tab ‘heatmap individual donors’. (XLSX) [file pone.0197885.s002.xlsx]

## Sheet: ReadMe
S1 qPCR raw data table
Raw data (Ct values) are normalized to the three most stable house keeping genes (ACTB, HPRT1 and RPLP0) (indicated in green)

## Sheet: Ct value
		Donor E			Donor A			Donor B
Gene name	Position	Medium	DTaP	Al(OH)3	Medium	DTaP	Al(OH)3	Medium	DTaP	Al(OH)3
APCS	A1	26.6182	27.0802	26.5993	35.9	35.22	40	29.52	33.5	40
C3	A2	26.6273	20.334	25.6496	25.12	19.08	20.36	18.52	16.43	18.14
CASP1	A3	25.8247	20.8885	24.544	24.41	18.87	20.03	19.03	18.01	19.32
CCL2	A4	28.7811	20.7936	27.1358	24.11	18.47	20.59	21.37	19	20.65
CCL5	A5	26.8333	24.1823	27.0896	27.49	22.11	23.68	19.2	18.7	19.92
CCR4	A6	25.8755	25.9909	26.3276	33.66	30.91	34.35	28.08	28.57	29.69
CCR5	A7	24.0431	20.1677	23.4857	21.82	17.47	18	17.75	17.75	18.54
CCR6	A8	24.9636	24.9577	25.2263	40	28.64	28.44	29.67	28.24	28.72
CCR8	A9	30.4633	27.7116	26.6872	40	43.55	32.52	40	30	36.74
CD14	A10	23.5022	19.5248	23.2414	21.05	19.14	20.45	15.42	17.8	18.86
CD4	A11	25.5485	23.6494	24.5663	22.63	20.88	20.92	17.36	18.95	18.91
CD40	A12	26.2436	21.7696	24.7775	23.99	20.1	20.95	19.03	19.03	19.68
CD40LG	B1	26.8121	27.2114	26.4312	30.66	30.46	30.72	27.18	27.68	30.12
CD80	B2	25.2896	25.1389	25.6827	26.19	20.45	21.91	22.06	21.15	22.37
CD86	B3	26.4544	24.8924	26.478	25.12	22.11	22.92	19.18	19.22	20.27
CD8A	B4	27.5753	26.6263	26.2842	34.57	28.17	29.15	21.61	21.66	22.57
CRP	B5	27.3616	26.0511	26.2652	36.76	40	40	32.86	35.79	33.39
CSF2	B6	26.1478	25.5627	25.2588	37.81	28.17	31.47	26.04	27.38	28.54
CXCL10	B7	25.679	24.476	26.0863	22.99	20.37	21.61	21.78	21.05	21.95
CXCR3	B8	27.612	28.6246	27.7057	35.32	31.32	34.95	26.72	25.47	26.23
DDX58	B9	25.3112	23.0714	24.6322	26.64	20.82	22.28	20.73	19.13	19.99
FASLG	B10	26.5045	25.6553	24.7861	33.03	27.22	29.56	24.38	24.53	24.88
FOXP3	B11	24.5398	24.7508	23.8304	27.83	25.7	26.26	24.6	24.99	25.3
GATA3	B12	28.2266	30.5512	28.3529	40	32.97	33.54	28.28	27.54	27.71
HLA-A	C1	24.8071	19.4531	23.6583	29.54	24.38	25.23	16.24	14.28	15.56
HLA-E	C2	22.6872	17.3217	20.7507	19.69	15.97	16.49	14.83	14.37	15.58
ICAM1	C3	25.4322	20.2844	23.4479	22.48	18.38	19.08	17.54	17.21	18.38
IFNA1	C4	25.5418	24.7349	24.5346	40	35.19	29.94	28.73	29.75	32.47
IFNAR1	C5	24.981	19.67	23.1005	23.56	18.57	19.62	17.61	17.14	18.24
IFNB1	C6	25.9166	25.7318	24.5005	31.94	28.17	29.15	28.7	28.78	29.01
IFNG	C7	25.6019	26.4249	24.5037	40	35.6	31.08	28.97	28.15	28.67
IFNGR1	C8	25.0445	19.5966	22.9759	22.29	18.51	19.63	16.45	16.61	17.41
IL10	C9	25.0424	24.0524	23.5672	26.45	22.77	24.2	24.08	23.15	23.65
IL13	C10	25.4635	25.9643	24.3218	29.42	34.59	29.61	28.59	33.03	31.09
IL17A	C11	26.417	25.8931	23.9997	34.91	31.18	30.15	35.46	40	28.84
IL18	C12	24.8012	23.2523	23.6537	23.54	21.08	22.46	20.32	20.68	21.18
IL1A	D1	26.131	25.1049	24.7267	29.31	26.17	29.17	23.2	23.86	25.65
IL1B	D2	24.4405	21.3221	23.9863	25.82	21.77	23.74	17.98	19.06	20.42
IL1R1	D3	24.9596	20.8753	22.5174	24.66	20.23	20.22	19.03	18.34	18.9
IL2	D4	26.2914	26.1368	24.4881	40	35.6	30.54	31.8	28.03	27.38
IL23A	D5	26.141	26.4538	24.4507	32.31	25.42	26.15	24.67	24	24.72
IL4	D6	26.5966	24.5675	23.7686	33.17	30.18	27.71	40	29.98	27.77
IL5	D7	24.5566	24.8415	23.9511	40	30.25	30.57	27.42	27.39	26.38
IL6	D8	25.6386	24.1619	23.3773	33.65	24.34	27.33	24.03	24.44	25.33
IL8	D9	19.8639	14.4658	18.3481	20.18	15.62	17.12	14.82	14.6	15.4
IRAK1	D10	25.4979	20.6782	22.3093	26.07	21.35	21.39	19.74	17.73	17.94
IRF3	D11	24.5384	21.7329	23.2209	23.67	20.95	21.29	19.18	19.39	19.31
IRF7	D12	26.5565	22.3314	23.335	24.52	19.64	20.53	19.31	18.98	19.49
ITGAM	E1	24.8446	21.6359	23.5123	23.92	20.46	21.29	18.62	19.16	20.29
JAK2	E2	27.1856	24.2772	24.785	27.07	21.9	23	21.2	21.26	22.12
LY96	E3	21.9838	19.4291	21.7953	20.04	19.85	20.84	17.38	19.11	19.97
LYZ	E4	18.8534	15.3407	17.4499	17.89	16.35	16.73	12.45	14.45	15.05
MAPK1	E5	24.295	19.2143	21.3616	21.97	18.14	18.58	16.82	17.03	17.46
MAPK8	E6	25.6809	22.4979	23.03	26.33	21.68	22.15	20.66	20.46	20.58
MBL2	E7	26.0106	26.7128	23.7753	40	43.62	40	29.85	28.87	31.3
MPO	E8	26.6218	24.9532	24.395	29.94	25.23	25.65	24.97	24.38	24.28
MX1	E9	25.662	20.4332	22.52	21.84	17.28	18.05	18.54	16.23	16.47
MYD88	E10	24.6419	19.9541	21.5207	21.19	17.83	18.5	17.06	16.97	16.97
NFKB1	E11	26.7897	20.8794	22.9374	23.36	19.02	19.66	18.23	18.28	18.6
NFKB1A	E12	21.4436	16.9259	19.2814	20.07	16.87	17.81	15.64	15.73	16.19
NLRP3	F1	25.9087	24.7545	25.2106	25.38	23.37	24.43	19.45	21.2	22.32
NOD1	F2	25.9139	23.635	23.4111	25.87	21.51	22.34	20.23	20.59	21.69
NOD2	F3	27.4916	25.998	25.879	27.94	23.48	23.93	21.97	22.14	22.72
RAG1	F4	25.5829	26.3875	22.9094	40	29.1	29.49	29.15	29.09	28.76
RORC	F5	25.7132	25.7654	22.971	40	33.44	34.36	29.73	31.16	27.59
SLC11A1	F6	23.8837	19.3819	21.1535	23.08	19.1	19.9	17.64	18.1	18.37
STAT1	F7	24.5213	18.7616	21.2856	21.38	16.4	17.1	16.92	16.02	16.23
STAT3	F8	25.7503	20.77	22.7735	25.72	20.08	20.96	19.05	17.97	18.58
STAT4	F9	24.6359	25.3776	22.8472	26.47	23.13	24.64	21.58	21.87	22.47
STAT6	F10	26.5246	22.3463	22.749	25.13	21.38	22.18	19.4	18.74	19.07
TBX21	F11	25.2212	25.6297	23.0998	40	27.97	29.12	23.75	23.54	24.05
TICAM1	F12	24.8289	21.1371	21.8221	24.54	20.43	20.92	19.47	18.88	19.01
TLR1	G1	28.696	26.0248	28.1811	27.91	24.95	26	21.31	21.14	23.05
TLR2	G2	26.1632	23.6402	24.3068	24.9	22.13	22.94	19.27	20.65	20.95
TLR3	G3	25.9403	24.909	23.2678	31.68	26.31	27.52	26.53	26.36	26.18
TLR4	G4	24.7379	21.3412	22.7484	23.37	19.69	20.1	18.56	18.55	18.7
TLR5	G5	27.4482	23.8794	25.139	29.9	25.01	26.11	23.23	22.16	23.03
TLR6	G6	25.4133	24.1945	22.9937	26.78	24.27	24.44	21.7	22.32	22.57
TLR7	G7	26.7796	26.4895	24.5671	30.58	27.26	27.46	24.62	24.16	24.41
TLR8	G8	25.8603	22.2379	23.6665	25.36	21.59	22.71	19.03	18.48	19.26
TLR9	G9	26.0976	24.927	23.2073	30.14	28.03	28.35	24.93	25.31	25.96
TNF	G10	25.6743	23.2988	22.6827	25.37	21.24	22.14	19.92	20.31	20.54
TRAF6	G11	23.4044	22.9205	20.9661	26.21	21.86	22.36	20.89	20.99	20.63
TYK2	G12	26.6923	21.7284	23.5934	27	22.71	23.37	20.06	20.05	20.59
ACTB	H1	20.0956	14.7832	17.3334	17.69	14.63	15.59	11.62	11.65	13.17
B2M	H2	20.1796	14.339	17.6267	17.59	14.19	15.14	12.01	12.13	13
GADPH	H3	21.0834	17.1757	18.8547	21.06	17.61	18.12	15.48	17.28	15.77
HPRT1	H4	25.3033	22.7166	22.722	24.67	22.07	22.4	20.76	21.88	21.42
RPLP0	H5	20.7736	16.5789	18.4917	20.59	18.41	19.12	15.59	17.36	16.33

## Sheet: DeltaCt
		Donor E				Donor A			Donor B
Gene name	Position	Medium	DTaP	Medium	Al(OH)3	Medium	DTaP	Al(OH)3	Medium	DTaP	Al(OH)3
APCS	A1	4.56069	9.05393	4.56069	7.08365	14.9167	16.85	20.9633	13.53	16.5367	23.0267
C3	A2	4.56975	2.30779	4.56975	6.13394	4.13667	0.71	1.32333	2.53	-0.533333	1.16667
CASP1	A3	3.76714	2.86226	3.76714	5.02833	3.42667	0.5	0.993333	3.04	1.04667	2.34667
CCL2	A4	6.72361	2.76731	6.72361	7.62005	3.12667	0.1	1.55333	5.38	2.03667	3.67667
CCL5	A5	4.77573	6.15606	4.77573	7.57394	6.50667	3.74	4.64333	3.21	1.73667	2.94667
CCR4	A6	3.818	7.96465	3.818	6.81186	12.6767	12.54	15.3133	12.09	11.6067	12.7167
CCR5	A7	1.98558	2.1415	1.98558	3.97	0.836667	-0.9	-1.03667	1.76	0.786667	1.56667
CCR6	A8	2.90608	6.93147	2.90608	5.7106	19.0167	10.27	9.40333	13.68	11.2767	11.7467
CCR8	A9	8.40576	9.68536	8.40576	7.17147	19.0167	25.18	13.4833	24.01	13.0367	19.7667
CD14	A10	1.44467	1.49853	1.44467	3.72575	0.0666667	0.77	1.41333	-0.57	0.836667	1.88667
CD4	A11	3.49097	5.62313	3.49097	5.05057	1.64667	2.51	1.88333	1.37	1.98667	1.93667
CD40	A12	4.18611	3.74334	4.18611	5.26177	3.00667	1.73	1.91333	3.04	2.06667	2.70667
CD40LG	B1	4.75461	9.18515	4.75461	6.91546	9.67667	12.09	11.6833	11.19	10.7167	13.1467
CD80	B2	3.23208	7.11268	3.23208	6.16697	5.20667	2.08	2.87333	6.07	4.18667	5.39667
CD86	B3	4.39691	6.8662	4.39691	6.96234	4.13667	3.74	3.88333	3.19	2.25667	3.29667
CD8A	B4	5.51773	8.60004	5.51773	6.76847	13.5867	9.8	10.1133	5.62	4.69667	5.59667
CRP	B5	5.30404	8.02489	5.30404	6.74948	15.7767	21.63	20.9633	16.87	18.8267	16.4167
CSF2	B6	4.09031	7.53648	4.09031	5.74313	16.8267	9.8	12.4333	10.05	10.4167	11.5667
CXCL10	B7	3.62144	6.44973	3.62144	6.57063	2.00667	2	2.57333	5.79	4.08667	4.97667
CXCR3	B8	5.55447	10.5983	5.55447	8.19004	14.3367	12.95	15.9133	10.73	8.50667	9.25667
DDX58	B9	3.25371	5.04514	3.25371	5.11645	5.65667	2.45	3.24333	4.74	2.16667	3.01667
FASLG	B10	4.44694	7.62909	4.44694	5.27041	12.0467	8.85	10.5233	8.39	7.56667	7.90667
FOXP3	B11	2.48229	6.72458	2.48229	4.31466	6.84667	7.33	7.22333	8.61	8.02667	8.32667
GATA3	B12	6.16907	12.525	6.16907	8.83719	19.0167	14.6	14.5033	12.29	10.5767	10.7367
HLA-A	C1	2.74955	1.42682	2.74955	4.14256	8.55667	6.01	6.19333	0.25	-2.68333	-1.41333
HLA-E	C2	0.629647	-0.704568	0.629647	1.23503	-1.29333	-2.4	-2.54667	-1.16	-2.59333	-1.39333
ICAM1	C3	3.37464	2.2582	3.37464	3.93224	1.49667	0.01	0.0433333	1.55	0.246667	1.40667
IFNA1	C4	3.48428	6.70861	3.48428	5.01894	19.0167	16.82	10.9033	12.74	12.7867	15.4967
IFNAR1	C5	2.92349	1.64375	2.92349	3.58481	2.57667	0.2	0.583333	1.62	0.176667	1.26667
IFNB1	C6	3.85905	7.70552	3.85905	4.98484	10.9567	9.8	10.1133	12.71	11.8167	12.0367
IFNG	C7	3.54439	8.39863	3.54439	4.98803	19.0167	17.23	12.0433	12.98	11.1867	11.6967
IFNGR1	C8	2.98701	1.57033	2.98701	3.46021	1.30667	0.14	0.593333	0.46	-0.353333	0.436667
IL10	C9	2.98485	6.0261	2.98485	4.05151	5.46667	4.4	5.16333	8.09	6.18667	6.67667
IL13	C10	3.406	7.93804	3.406	4.80615	8.43667	16.22	10.5733	12.6	16.0667	14.1167
IL17A	C11	4.35951	7.86686	4.35951	4.484	13.9267	12.81	11.1133	19.47	23.0367	11.8667
IL18	C12	2.74371	5.22608	2.74371	4.13797	2.55667	2.71	3.42333	4.33	3.71667	4.20667
IL1A	D1	4.07349	7.07861	4.07349	5.21097	8.32667	7.8	10.1333	7.21	6.89667	8.67667
IL1B	D2	2.383	3.29584	2.383	4.47065	4.83667	3.4	4.70333	1.99	2.09667	3.44667
IL1R1	D3	2.90206	2.84906	2.90206	3.00168	3.67667	1.86	1.18333	3.04	1.37667	1.92667
IL2	D4	4.23392	8.11056	4.23392	4.97236	19.0167	17.23	11.5033	15.81	11.0667	10.4067
IL23A	D5	4.08349	8.42759	4.08349	4.93499	11.3267	7.05	7.11333	8.68	7.03667	7.74667
IL4	D6	4.53908	6.54128	4.53908	4.25288	12.1867	11.81	8.67333	24.01	13.0167	10.7967
IL5	D7	2.49906	6.8153	2.49906	4.4354	19.0167	11.88	11.5333	11.43	10.4267	9.40667
IL6	D8	3.58107	6.13565	3.58107	3.86163	12.6667	5.97	8.29333	8.04	7.47667	8.35667
IL8	D9	-2.19367	-3.56048	-2.19367	-1.16757	-0.803333	-2.75	-1.91667	-1.17	-2.36333	-1.57333
IRAK1	D10	3.44042	2.65197	3.44042	2.79356	5.08667	2.98	2.35333	3.75	0.766667	0.966667
IRF3	D11	2.48086	3.70661	2.48086	3.70523	2.68667	2.58	2.25333	3.19	2.42667	2.33667
IRF7	D12	4.49901	4.30519	4.49901	3.81928	3.53667	1.27	1.49333	3.32	2.01667	2.51667
ITGAM	E1	2.78704	3.60968	2.78704	3.99658	2.93667	2.09	2.25333	2.63	2.19667	3.31667
JAK2	E2	5.12811	6.25096	5.12811	5.26932	6.08667	3.53	3.96333	5.21	4.29667	5.14667
LY96	E3	-0.0736788	1.4029	-0.0736788	2.27961	-0.943333	1.48	1.80333	1.39	2.14667	2.99667
LYZ	E4	-3.20413	-2.68556	-3.20413	-2.06577	-3.09333	-2.02	-2.30667	-3.54	-2.51333	-1.92333
MAPK1	E5	2.23746	1.18804	2.23746	1.84587	0.986667	-0.23	-0.456667	0.83	0.0666667	0.486667
MAPK8	E6	3.62335	4.47165	3.62335	3.51433	5.34667	3.31	3.11333	4.67	3.49667	3.60667
MBL2	E7	3.95309	8.68654	3.95309	4.25965	19.0167	25.25	20.9633	13.86	11.9067	14.3267
MPO	E8	4.56427	6.92694	4.56427	4.87926	8.95667	6.86	6.61333	8.98	7.41667	7.30667
MX1	E9	3.60449	2.40697	3.60449	3.00431	0.856667	-1.09	-0.986667	2.55	-0.733333	-0.503333
MYD88	E10	2.58434	1.92787	2.58434	2.00505	0.206667	-0.54	-0.536667	1.07	0.00666667	-0.00333333
NFKB1	E11	4.73222	2.85311	4.73222	3.42169	2.37667	0.65	0.623333	2.24	1.31667	1.62667
NFKB1A	E12	-0.613971	-1.1003	-0.613971	-0.234335	-0.913333	-1.5	-1.22667	-0.35	-1.23333	-0.783333
NLRP3	F1	3.85121	6.72824	3.85121	5.69486	4.39667	5	5.39333	3.46	4.23667	5.34667
NOD1	F2	3.85639	5.60877	3.85639	3.89545	4.88667	3.14	3.30333	4.24	3.62667	4.71667
NOD2	F3	5.43406	7.97176	5.43406	6.36334	6.95667	5.11	4.89333	5.98	5.17667	5.74667
RAG1	F4	3.52534	8.36126	3.52534	3.39368	19.0167	10.73	10.4533	13.16	12.1267	11.7867
RORC	F5	3.6557	7.73916	3.6557	3.45527	19.0167	15.07	15.3233	13.74	14.1967	10.6167
SLC11A1	F6	1.82621	1.35565	1.82621	1.6378	2.09667	0.73	0.863333	1.65	1.13667	1.39667
STAT1	F7	2.46378	0.735385	2.46378	1.7699	0.396667	-1.97	-1.93667	0.93	-0.943333	-0.743333
STAT3	F8	3.69275	2.74372	3.69275	3.25778	4.73667	1.71	1.92333	3.06	1.00667	1.60667
STAT4	F9	2.57833	7.35136	2.57833	3.33153	5.48667	4.76	5.60333	5.59	4.90667	5.49667
STAT6	F10	4.46706	4.32007	4.46706	3.23334	4.14667	3.01	3.14333	3.41	1.77667	2.09667
TBX21	F11	3.16372	7.60342	3.16372	3.58413	19.0167	9.6	10.0833	7.76	6.57667	7.07667
TICAM1	F12	2.77135	3.11088	2.77135	2.30637	3.55667	2.06	1.88333	3.48	1.91667	2.03667
TLR1	G1	6.63847	7.99852	6.63847	8.66544	6.92667	6.58	6.96333	5.32	4.17667	6.07667
TLR2	G2	4.10565	5.61398	4.10565	4.79108	3.91667	3.76	3.90333	3.28	3.68667	3.97667
TLR3	G3	3.88273	6.88271	3.88273	3.75207	10.6967	7.94	8.48333	10.54	9.39667	9.20667
TLR4	G4	2.68041	3.31496	2.68041	3.2327	2.38667	1.32	1.06333	2.57	1.58667	1.72667
TLR5	G5	5.39068	5.85313	5.39068	5.62328	8.91667	6.64	7.07333	7.24	5.19667	6.05667
TLR6	G6	3.35575	6.16823	3.35575	3.47804	5.79667	5.9	5.40333	5.71	5.35667	5.59667
TLR7	G7	4.72208	8.46321	4.72208	5.05144	9.59667	8.89	8.42333	8.63	7.19667	7.43667
TLR8	G8	3.80275	4.21161	3.80275	4.15083	4.37667	3.22	3.67333	3.04	1.51667	2.28667
TLR9	G9	4.04004	6.9008	4.04004	3.69158	9.15667	9.66	9.31333	8.94	8.34667	8.98667
TNF	G10	3.6168	5.27259	3.6168	3.16696	4.38667	2.87	3.10333	3.93	3.34667	3.56667
TRAF6	G11	1.3469	4.89421	1.3469	1.45037	5.22667	3.49	3.32333	4.9	4.02667	3.65667
TYK2	G12	4.63481	3.70214	4.63481	4.07774	6.01667	4.34	4.33333	4.07	3.08667	3.61667
ACTB	H1	-1.96193	-3.24304	-1.96193	-2.18229	-3.29333	-3.74	-3.44667	-4.37	-5.31333	-3.80333
B2M	H2	-1.87796	-3.68729	-1.87796	-1.88904	-3.39333	-4.18	-3.89667	-3.98	-4.83333	-3.97333
GADPH	H3	-0.974115	-0.850539	-0.974115	-0.661008	0.0766667	-0.76	-0.916667	-0.51	0.316667	-1.20333
HPRT1	H4	3.24582	4.69037	3.24582	3.20632	3.68667	3.7	3.36333	4.77	4.91667	4.44667
RPLP0	H5	-1.28389	-1.44733	-1.28389	-1.02403	-0.393333	0.04	0.0833333	-0.4	0.396667	-0.643333

## Sheet: DeltaDeltaCt
		Donor E				Donor A			Donor B			Ratio		Median
Gene name	Position	Medium	DTaP	Medium	Al(OH)3	Medium	DTaP	Al(OH)3	Medium	DTaP	Al(OH)3	DTaP	Al(OH)3	Al(OH)3	DTaP
APCS	A1		4.49323		2.52296		1.93333	6.04667		3.00667	9.49667	0.124424	0.0151277	6.04667	3.00667
C3	A2		-2.26196		1.56419		-3.42667	-2.81333		-3.06333	-1.36333	8.35902	2.57279	-1.36333	-3.06333
CASP1	A3		-0.904879		1.2612		-2.92667	-2.43333		-1.99333	-0.693333	3.98156	1.61702	-0.693333	-1.99333
CCL2	A4		-3.9563		0.896449		-3.02667	-1.57333		-3.34333	-1.70333	10.1495	2.97592	-1.57333	-3.34333
CCL5	A5		1.38033		2.79822		-2.76667	-1.86333		-1.47333	-0.263333	2.77663	1.20025	-0.263333	-1.47333
CCR4	A6		4.14665		2.99386		-0.136667	2.63667		-0.483333	0.626667	1.09936	0.160799	2.63667	-0.136667
CCR5	A7		0.155922		1.98442		-1.73667	-1.87333		-0.973333	-0.193333	1.96337	1.1434	-0.193333	-0.973333
CCR6	A8		4.02539		2.80452		-8.74667	-9.61333		-2.40333	-1.93333	5.29024	3.81937	-1.93333	-2.40333
CCR8	A9		1.2796		-1.23429		6.16333	-5.53333		-10.9733	-4.24333	0.41191	18.9396	-4.24333	1.2796
CD14	A10		0.053861		2.28108		0.703333	1.34667		1.40667	2.45667	0.614152	0.205744	2.28108	0.703333
CD4	A11		2.13216		1.5596		0.863333	0.236667		0.616667	0.566667	0.549681	0.675175	0.566667	0.863333
CD40	A12		-0.442767		1.07566		-1.27667	-1.09333		-0.973333	-0.333333	1.96337	1.25992	-0.333333	-0.973333
CD40LG	B1		4.43053		2.16084		2.41333	2.00667		-0.473333	1.95667	0.187722	0.248847	2.00667	2.41333
CD80	B2		3.8806		2.93489		-3.12667	-2.33333		-1.88333	-0.673333	3.68926	1.59475	-0.673333	-1.88333
CD86	B3		2.46929		2.56543		-0.396667	-0.253333		-0.933333	0.106667	1.31646	0.928731	0.106667	-0.396667
CD8A	B4		3.08231		1.25074		-3.78667	-3.47333		-0.923333	-0.0233333	1.89649	1.0163	-0.0233333	-0.923333
CRP	B5		2.72085		1.44544		5.85333	5.18667		1.95667	-0.453333	0.151685	0.367181	1.44544	2.72085
CSF2	B6		3.44617		1.65282		-7.02667	-4.39333		0.366667	1.51667	0.775572	0.349492	1.51667	0.366667
CXCL10	B7		2.82829		2.94919		-0.00666667	0.566667		-1.70333	-0.813333	1.00463	0.675175	0.566667	-0.00666667
CXCR3	B8		5.04383		2.63556		-1.38667	1.57667		-2.22333	-1.47333	2.61474	0.335256	1.57667	-1.38667
DDX58	B9		1.79143		1.86274		-3.20667	-2.41333		-2.57333	-1.72333	5.95183	3.30198	-1.72333	-2.57333
FASLG	B10		3.18215		0.823476		-3.19667	-1.52333		-0.823333	-0.483333	1.76949	1.39797	-0.483333	-0.823333
FOXP3	B11		4.24229		1.83236		0.483333	0.376667		-0.583333	-0.283333	0.715323	0.770215	0.376667	0.483333
GATA3	B12		6.35591		2.66812		-4.41667	-4.51333		-1.71333	-1.55333	3.27918	2.93494	-1.55333	-1.71333
HLA-A	C1		-1.32273		1.39302		-2.54667	-2.36333		-2.93333	-1.66333	5.84283	3.16748	-1.66333	-2.54667
HLA-E	C2		-1.33422		0.605384		-1.10667	-1.25333		-1.43333	-0.233333	2.52138	1.17555	-0.233333	-1.33422
ICAM1	C3		-1.11644		0.557595		-1.48667	-1.45333		-1.30333	-0.143333	2.46798	1.10445	-0.143333	-1.30333
IFNA1	C4		3.22433		1.53466		-2.19667	-8.11333		0.0466667	2.75667	0.968171	0.345162	1.53466	0.0466667
IFNAR1	C5		-1.27973		0.661325		-2.37667	-1.99333		-1.44333	-0.353333	2.71948	1.27751	-0.353333	-1.44333
IFNB1	C6		3.84647		1.12579		-1.15667	-0.843333		-0.893333	-0.673333	1.85746	1.59475	-0.673333	-0.893333
IFNG	C7		4.85424		1.44364		-1.78667	-6.97333		-1.79333	-1.28333	3.45017	2.43401	-1.28333	-1.78667
IFNGR1	C8		-1.41668		0.473197		-1.16667	-0.713333		-0.813333	-0.0233333	2.24492	1.0163	-0.0233333	-1.16667
IL10	C9		3.04125		1.06666		-1.06667	-0.303333		-1.90333	-1.41333	2.09459	1.23399	-0.303333	-1.06667
IL13	C10		4.53203		1.40015		7.78333	2.13667		3.46667	1.51667	0.0432237	0.349492	1.51667	4.53203
IL17A	C11		3.50735		0.124491		-1.11667	-2.81333		3.56667	-7.60333	0.087939	7.02907	-2.81333	3.50735
IL18	C12		2.48237		1.39426		0.153333	0.866667		-0.613333	-0.123333	0.899171	0.548412	0.866667	0.153333
IL1A	D1		3.00512		1.13748		-0.526667	1.80667		-0.313333	1.46667	1.24258	0.361817	1.46667	-0.313333
IL1B	D2		0.912843		2.08765		-1.43667	-0.133333		0.106667	1.45667	0.928731	0.364334	1.45667	0.106667
IL1R1	D3		-0.052997		0.0996191		-1.81667	-2.49333		-1.66333	-1.11333	3.16748	2.16345	-1.11333	-1.66333
IL2	D4		3.87664		0.738433		-1.78667	-7.51333		-4.74333	-5.40333	3.45017	42.3219	-5.40333	-1.78667
IL23A	D5		4.3441		0.851504		-4.27667	-4.21333		-1.64333	-0.933333	3.12387	1.90968	-0.933333	-1.64333
IL4	D6		2.00219		-0.286197		-0.376667	-3.51333		-10.9933	-13.2133	1.29834	11.4188	-3.51333	-0.376667
IL5	D7		4.31624		1.93634		-7.13667	-7.48333		-1.00333	-2.02333	2.00463	4.06522	-2.02333	-1.00333
IL6	D8		2.55458		0.280569		-6.69667	-4.37333		-0.563333	0.316667	1.47768	0.823266	0.280569	-0.563333
IL8	D9		-1.36681		1.0261		-1.94667	-1.11333		-1.19333	-0.403333	2.579	1.32256	-0.403333	-1.36681
IRAK1	D10		-0.788445		-0.64686		-2.10667	-2.73333		-2.98333	-2.78333	4.30695	6.6499	-2.73333	-2.10667
IRF3	D11		1.22574		1.22436		-0.106667	-0.433333		-0.763333	-0.853333	1.07674	1.35035	-0.433333	-0.106667
IRF7	D12		-0.193818		-0.679731		-2.26667	-2.04333		-1.30333	-0.803333	2.46798	1.74513	-0.803333	-1.30333
ITGAM	E1		0.822634		1.20954		-0.846667	-0.683333		-0.433333	0.686667	1.35035	0.621288	0.686667	-0.433333
JAK2	E2		1.12285		0.141211		-2.55667	-2.12333		-0.913333	-0.0633333	1.88339	1.04488	-0.0633333	-0.913333
LY96	E3		1.47658		2.35328		2.42333	2.74667		0.756667	1.60667	0.359339	0.1957	2.35328	1.47658
LYZ	E4		0.518572		1.13836		1.07333	0.786667		1.02667	1.61667	0.490843	0.454276	1.13836	1.02667
MAPK1	E5		-1.04941		-0.391582		-1.21667	-1.44333		-0.763333	-0.343333	2.06969	1.31183	-0.391582	-1.04941
MAPK8	E6		0.848296		-0.109025		-2.03667	-2.23333		-1.17333	-1.06333	2.25532	2.08975	-1.06333	-1.17333
MBL2	E7		4.73345		0.306559		6.23333	1.94667		-1.95333	0.466667	0.0375915	0.723635	0.466667	4.73345
MPO	E8		2.36267		0.314983		-2.09667	-2.34333		-1.56333	-1.67333	2.95536	3.18951	-1.67333	-1.56333
MX1	E9		-1.19753		-0.600185		-1.94667	-1.84333		-3.28333	-3.05333	3.85483	3.58838	-1.84333	-1.94667
MYD88	E10		-0.656472		-0.579289		-0.746667	-0.743333		-1.06333	-1.07333	1.67791	1.67404	-0.743333	-0.746667
NFKB1	E11		-1.87911		-1.31053		-1.72667	-1.75333		-0.923333	-0.613333	3.30962	2.48032	-1.31053	-1.72667
NFKB1A	E12		-0.486329		0.379636		-0.586667	-0.313333		-0.883333	-0.433333	1.50177	1.24258	-0.313333	-0.586667
NLRP3	F1		2.87703		1.84365		0.603333	0.996667		0.776667	1.88667	0.583714	0.278616	1.84365	0.776667
NOD1	F2		1.75238		0.0390544		-1.74667	-1.58333		-0.613333	0.476667	1.52979	0.973293	0.0390544	-0.613333
NOD2	F3		2.5377		0.929287		-1.84667	-2.06333		-0.803333	-0.233333	1.74513	1.17555	-0.233333	-0.803333
RAG1	F4		4.83592		-0.131656		-8.28667	-8.56333		-1.03333	-1.37333	2.04675	2.59068	-1.37333	-1.03333
RORC	F5		4.08346		-0.200428		-3.94667	-3.69333		0.456667	-3.12333	0.728668	8.71399	-3.12333	0.456667
SLC11A1	F6		-0.470567		-0.188416		-1.36667	-1.23333		-0.513333	-0.253333	1.42734	1.19196	-0.253333	-0.513333
STAT1	F7		-1.7284		-0.693882		-2.36667	-2.33333		-1.87333	-1.67333	3.66378	3.18951	-1.67333	-1.87333
STAT3	F8		-0.949036		-0.434972		-3.02667	-2.81333		-2.05333	-1.45333	4.15064	2.7384	-1.45333	-2.05333
STAT4	F9		4.77304		0.753203		-0.726667	0.116667		-0.683333	-0.0933333	1.60585	0.922316	0.116667	-0.683333
STAT6	F10		-0.146989		-1.23373		-1.13667	-1.00333		-1.63333	-1.31333	2.19872	2.35173	-1.23373	-1.13667
TBX21	F11		4.4397		0.420407		-9.41667	-8.93333		-1.18333	-0.683333	2.27101	1.60585	-0.683333	-1.18333
TICAM1	F12		0.339528		-0.46498		-1.49667	-1.67333		-1.56333	-1.44333	2.8219	2.71948	-1.44333	-1.49667
TLR1	G1		1.36005		2.02697		-0.346667	0.0366667		-1.14333	0.756667	1.27162	0.591862	0.756667	-0.346667
TLR2	G2		1.50833		0.685436		-0.156667	-0.0133333		0.406667	0.696667	0.754364	0.621818	0.685436	0.406667
TLR3	G3		2.99998		-0.13066		-2.75667	-2.21333		-1.14333	-1.33333	2.20891	2.51984	-1.33333	-1.14333
TLR4	G4		0.634557		0.552293		-1.06667	-1.32333		-0.983333	-0.843333	1.97703	1.79419	-0.843333	-0.983333
TLR5	G5		0.462449		0.232599		-2.27667	-1.84333		-2.04333	-1.18333	4.12197	2.27101	-1.18333	-2.04333
TLR6	G6		2.81248		0.122287		0.103333	-0.393333		-0.353333	-0.113333	0.93088	1.08172	-0.113333	0.103333
TLR7	G7		3.74113		0.329354		-0.706667	-1.17333		-1.43333	-1.19333	1.63203	2.25532	-1.17333	-0.706667
TLR8	G8		0.408857		0.348075		-1.15667	-0.703333		-1.52333	-0.753333	2.22942	1.62826	-0.703333	-1.15667
TLR9	G9		2.86076		-0.348457		0.503333	0.156667		-0.593333	0.0466667	0.705475	0.968171	0.0466667	0.503333
TNF	G10		1.65579		-0.449831		-1.51667	-1.28333		-0.583333	-0.363333	1.49831	1.36588	-0.449831	-0.583333
TRAF6	G11		3.54732		0.103469		-1.73667	-1.90333		-0.873333	-1.24333	1.83189	2.36745	-1.24333	-0.873333
TYK2	G12		-0.932671		-0.557076		-1.67667	-1.68333		-0.983333	-0.453333	1.97703	1.47128	-0.557076	-0.983333
ACTB	H1		-1.28111		-0.220363		-0.446667	-0.153333		-0.943333	0.566667	1.92297	1.11214	-0.153333	-0.943333
B2M	H2		-1.80932		-0.0110751		-0.786667	-0.503333		-0.853333	0.00666667	1.80667	1.00771	-0.0110751	-0.853333
GADPH	H3		0.123576		0.313107		-0.836667	-0.993333		0.826667	-0.693333	0.91791	1.61702	-0.693333	0.123576
HPRT1	H4		1.44455		-0.039501		0.0133333	-0.323333		0.146667	-0.323333	0.903335	1.25122	-0.323333	0.146667
RPLP0	H5		-0.163442		0.259864		0.433333	0.476667		0.796667	-0.243333	0.740549	0.835167	0.259864	0.433333

## Sheet: Technical replicates
Gene name	Medium replicate 1	Medium replicate 2	Medium replicate 3	DTaP replicate 1	DTaP replicate 2	DTaP replicate 3	Al(OH)3 replicate 1	Al(OH)3 replicate 2	Al(OH)3 replicate 3	Standard Deviation Medium	Standard Deviation Al(OH)3	Standard Deviation DTaP
APCS	26.5415	26.655	26.6581	27.4836	26.7391	27.0178	26.2211	27.8589	25.718	0.0664155	1.11943	0.376172
C3	26.8254	26.5365	26.5199	20.2642	20.3533	20.3846	25.4911	26.4458	25.0119	0.171798	0.729965	0.0624475
CASP1	25.7675	25.8757	25.8308	20.8321	20.9315	20.9019	23.9469	25.5323	24.1528	0.0543533	0.862071	0.0510696
CCL2	29.2117	28.6883	28.4434	20.9819	20.7693	20.6295	26.7734	27.7115	26.9224	0.392517	0.504139	0.177417
CCL5	26.6218	26.9997	26.8782	24.0154	24.3201	24.2115	26.4467	28.016	26.8062	0.192916	0.822141	0.154426
CCR4	25.9475	25.6705	26.0085	26.3036	25.9816	25.6875	25.9102	27.3008	25.7716	0.180141	0.845733	0.308162
CCR5	24.2421	23.875	24.0122	20.0224	20.2399	20.2409	23.3782	23.5817	23.4972	0.185464	0.102246	0.125842
CCR6	24.8714	25.2467	24.7727	24.8119	24.9036	25.1577	25.2983	24.9457	25.4349	0.250131	0.252461	0.17912
CCR8	30.1925	30.7617	30.4357	27.8853	27.5983	27.6512	26.6069	26.2941	27.1605	0.285622	0.43871	0.152759
CD14	23.4989	23.5799	23.4278	19.3759	19.6937	19.5048	23.182	22.8948	23.6476	0.0760914	0.379911	0.159844
CD4	25.6914	25.3451	25.609	23.4627	23.8128	23.6726	24.4967	24.2021	24.9999	0.180936	0.403416	0.176226
CD40	26.0234	26.3225	26.385	21.6988	21.8766	21.7333	24.8869	24.668	24.7775	0.193275	0.109437	0.0943082
CD40LG	26.9041	26.8855	26.6468	27.5165	26.9673	27.1503	26.4096	26.3783	26.5056	0.143513	0.0663136	0.279627
CD80	25.3226	25.2504	25.2958	25.158	24.9479	25.3109	25.4351	25.6242	25.9887	0.0365066	0.281376	0.182257
CD86	26.6125	26.5112	26.2396	24.9342	24.8889	24.8543	26.2027	26.3021	26.9293	0.192787	0.393988	0.0400755
CD8A	27.9512	27.4226	27.3519	26.5778	26.5029	26.7981	26.172	26.3963	26.2842	0.327509	0.112178	0.153465
CRP	27.1778	26.9792	27.9278	25.9133	26.0053	26.2348	26.2472	26.2831	26.2652	0.500302	0.017971	0.165544
CSF2	26.2557	25.9345	26.2533	25.4367	25.5632	25.6883	24.9823	25.2337	25.5606	0.184781	0.289977	0.125798
CXCL10	25.7703	25.8498	25.4168	24.5897	24.376	24.4622	25.941	25.5892	26.7288	0.230511	0.583567	0.107525
CXCR3	27.7089	27.4785	27.6486	28.2538	28.8645	28.7554	27.7044	27.508	27.9048	0.119503	0.198444	0.325718
DDX58	25.2823	25.4928	25.1586	22.98	23.0344	23.1997	24.6061	24.3893	24.901	0.168958	0.256831	0.114401
FASLG	26.5998	26.3101	26.6035	25.5503	25.6663	25.7494	24.7051	24.7029	24.9503	0.168322	0.142214	0.0999804
FOXP3	24.5116	24.5721	24.5357	24.9327	24.588	24.7318	23.8169	23.6915	23.9826	0.0304403	0.145986	0.173126
GATA3	28.0018	28.5083	28.1696	30.4036	29.9517	31.2984	27.7339	28.1554	29.1693	0.258025	0.737803	0.685399
HLA-A	24.5611	24.9971	24.863	19.3963	19.4484	19.5146	23.6147	23.564	23.796	0.2233	0.121963	0.059288
HLA-E	22.7148	22.7417	22.605	17.3078	17.2794	17.3779	20.6431	20.6619	20.9472	0.0724043	0.170397	0.0506846
ICAM1	25.6671	25.6138	25.0156	20.2437	20.3454	20.2642	23.4324	23.2323	23.6791	0.36174	0.223817	0.0537644
IFNA1	25.6222	25.586	25.4171	24.8057	24.6612	24.7376	24.3721	24.4507	24.7812	0.109464	0.217097	0.0722997
IFNAR1	24.8884	25.1802	24.8745	19.7017	19.6321	19.6762	22.9689	22.9932	23.3394	0.172645	0.207259	0.0352136
IFNB1	25.7599	26.2209	25.7689	25.7511	25.6163	25.8279	24.3941	24.5847	24.5228	0.263579	0.0972138	0.107119
IFNG	25.5044	25.7101	25.5912	26.5028	26.3789	26.3929	24.307	24.4911	24.7131	0.10322	0.203366	0.0678642
IFNGR1	25.0028	25.1716	24.9592	19.6064	19.4418	19.7414	22.8298	22.8587	23.2392	0.112189	0.22847	0.150037
IL10	24.804	25.3345	24.9886	23.9223	24.23	24.0047	23.4667	23.4841	23.7509	0.269299	0.159307	0.159272
IL13	25.3792	25.4176	25.5937	26.3869	25.66	25.8459	24.3249	24.252	24.3887	0.114368	0.06839	0.377656
IL17A	26.565	26.3206	26.3655	25.8196	25.8352	26.0246	23.917	23.8185	24.2636	0.130077	0.233834	0.114155
IL18	24.7958	24.8329	24.775	23.2143	23.2349	23.3077	23.6259	23.5578	23.7773	0.0293242	0.112368	0.0490818
IL1A	25.8931	25.859	26.641	24.8865	25.2116	25.2165	24.5107	24.8403	24.829	0.441985	0.187137	0.189131
IL1B	24.5576	24.3372	24.4267	21.374	21.2754	21.3168	23.862	23.9068	24.1902	0.110874	0.177993	0.049502
IL1R1	25.015	24.8948	24.9689	20.8882	20.8905	20.8472	22.4373	22.3823	22.7325	0.0606285	0.188346	0.0243658
IL2	26.3035	26.1831	26.3878	26.4532	25.7911	26.1661	24.1869	24.5293	24.7479	0.102868	0.282763	0.332029
IL23A	26.185	25.9982	26.2398	26.3553	26.4518	26.5544	24.3773	24.4149	24.5598	0.126654	0.096382	0.0995453
IL4	26.2981	26.9824	26.5093	24.6464	24.5265	24.5297	23.7149	23.6971	23.8938	0.350388	0.108776	0.0682878
IL5	24.5698	24.5823	24.5176	25.047	24.6832	24.7945	23.8758	23.7814	24.1961	0.034298	0.217392	0.186387
IL6	25.3623	25.8151	25.7384	24.2956	24.0071	24.183	23.4077	23.2203	23.5039	0.242294	0.14423	0.145414
IL8	19.7664	19.9935	19.8316	14.406	14.4315	14.5598	18.3459	18.2393	18.4591	0.116956	0.109925	0.0824129
IRAK1	25.4139	25.4786	25.6013	20.6816	20.6781	20.675	22.3323	22.1849	22.4105	0.0951737	0.114569	0.00331497
IRF3	24.6108	24.4581	24.5463	21.5308	22.2027	21.465	23.2262	22.9711	23.4655	0.0766724	0.24724	0.408209
IRF7	26.5746	26.4252	26.6698	22.3851	22.2107	22.3986	23.3901	23.3091	23.3056	0.123326	0.047802	0.104815
ITGAM	24.8602	24.7401	24.9334	21.626	21.6424	21.6394	23.5344	23.4374	23.565	0.0975958	0.0666183	0.00870467
JAK2	27.1632	27.1771	27.2165	24.3935	24.2348	24.2034	24.842	24.6054	24.9076	0.0276476	0.158946	0.101908
LY96	21.9241	22.0316	21.9959	19.4957	19.377	19.4147	21.8365	21.6532	21.8962	0.0547575	0.126645	0.0606719
LYZ	18.7929	18.8414	18.9259	15.3225	15.4225	15.2771	17.4938	17.332	17.524	0.0672778	0.103265	0.0744205
MAPK1	24.3333	24.2311	24.3206	19.2409	19.2015	19.2005	21.3202	21.3264	21.4381	0.0557043	0.0663575	0.0230381
MAPK8	25.7678	25.5744	25.7005	22.5303	22.4493	22.5141	23.1552	22.922	23.013	0.0981965	0.117533	0.042888
MBL2	25.8511	25.8905	26.2903	26.986	26.6467	26.5056	23.7736	23.7404	23.812	0.242975	0.0358195	0.246933
MPO	26.6001	26.5951	26.6702	25.1607	24.8371	24.8618	24.3377	24.4129	24.4342	0.0419631	0.0507151	0.180102
MX1	25.4551	25.8841	25.6468	20.4469	20.3394	20.5133	22.432	22.5636	22.5644	0.214886	0.0762171	0.0877556
MYD88	24.6599	24.6177	24.648	20.1603	19.7519	19.9501	21.5333	21.4993	21.5297	0.0217507	0.0186968	0.204242
NFKB1	26.7752	26.8408	26.7533	20.9503	20.7601	20.9277	23.014	23.0086	22.7896	0.0455261	0.128015	0.103861
NFKB1A	21.2948	21.5762	21.4597	16.9155	16.8852	16.9771	19.2299	19.2104	19.4038	0.141385	0.106445	0.0468054
NLRP3	25.7923	25.9724	25.9615	24.8038	24.6758	24.7838	25.3236	25.3004	25.0076	0.101002	0.176166	0.0688335
NOD1	25.9952	25.874	25.8726	23.6704	23.5969	23.6378	23.4663	23.2086	23.5586	0.0703716	0.181391	0.0367873
NOD2	27.5236	27.5629	27.3883	25.9869	25.7541	26.2531	25.7615	26.1421	25.7335	0.0915746	0.228212	0.249693
RAG1	25.5649	25.612	25.5717	26.5291	26.3955	26.238	22.8719	22.8877	22.9685	0.0254794	0.0518203	0.145703
RORC	25.6248	25.6273	25.8875	25.63	25.8275	25.8387	22.7338	22.6497	23.5294	0.150937	0.485452	0.117386
SLC11A1	23.7795	23.9298	23.9419	19.3699	19.3688	19.4069	21.2084	20.9932	21.2589	0.0904484	0.141113	0.0216701
STAT1	24.5512	24.4015	24.6112	18.8013	18.7438	18.7398	21.2824	21.2386	21.3358	0.108034	0.0487237	0.0344087
STAT3	25.7685	25.6531	25.8292	20.843	20.6865	20.7804	22.7828	22.5865	22.9511	0.0894445	0.18246	0.078763
STAT4	24.5911	24.5896	24.7268	25.3406	25.3525	25.4398	22.7868	22.7698	22.9851	0.0787856	0.11971	0.0541861
STAT6	26.4158	26.3964	26.7616	22.426	22.2963	22.3167	22.7306	22.643	22.8736	0.205475	0.116397	0.0697771
TBX21	25.2456	25.2431	25.175	25.4022	25.613	25.8738	22.9568	23.0008	23.3419	0.0400609	0.210787	0.236265
TICAM1	24.7671	24.9849	24.7346	20.9975	21.1733	21.2406	21.7345	21.7249	22.0068	0.136059	0.160071	0.125529
TLR1	28.7352	29.2231	28.1297	26.2387	25.918	25.9176	28.4674	28.2372	27.8388	0.547772	0.317992	0.185297
TLR2	26.2241	26.3673	25.8981	23.7523	23.3963	23.7721	24.6973	23.9008	24.3222	0.24043	0.398455	0.211465
TLR3	25.7365	26.1364	25.9478	24.8549	24.678	25.194	23.2359	23.223	23.3444	0.200078	0.0666753	0.262194
TLR4	24.6176	24.8742	24.722	21.356	21.2932	21.3744	22.771	22.6237	22.8505	0.129016	0.115067	0.0425549
TLR5	27.304	27.756	27.2846	23.8752	23.8988	23.8641	25.2702	24.8673	25.2794	0.26677	0.2353	0.0177055
TLR6	25.5531	25.3364	25.3504	24.1687	24.241	24.1738	22.8589	22.8047	23.3176	0.121272	0.281827	0.0403401
TLR7	26.4691	26.6319	27.2378	26.5682	26.7069	26.1933	24.5349	24.4525	24.7141	0.405107	0.133767	0.265692
TLR8	25.8574	25.9368	25.7867	22.1888	22.3324	22.1924	23.6893	23.361	23.9492	0.0750575	0.294758	0.0818809
TLR9	25.96	25.895	26.4377	24.7066	25.234	24.8405	23.2099	22.8721	23.5398	0.296335	0.333837	0.27412
TNF	25.6518	25.7053	25.6658	23.3455	23.2511	23.2999	22.7335	22.4806	22.8338	0.0277706	0.182001	0.0471684
TRAF6	23.2077	23.55	23.4556	22.964	22.9082	22.8892	20.9653	20.7076	21.2253	0.176764	0.258856	0.038838
TYK2	26.8404	26.7538	26.4828	21.7396	21.7336	21.712	23.6231	23.5834	23.5737	0.186596	0.0261642	0.0145254
ACTB	19.803	20.3128	20.171	15.2758	14.5026	14.5712	17.2938	17.2344	17.4719	0.263142	0.123603	0.427989
B2M	20.2473	20.4557	19.8357	14.2913	14.4131	14.3124	17.5229	17.5996	17.7575	0.3155	0.119604	0.0650726
GADPH	21.006	21.0005	21.2437	17.3425	17.1826	17.002	18.8269	18.7853	18.9518	0.13884	0.0866208	0.170355
HPRT1	25.2765	25.3271	25.3065	22.6805	22.6589	22.8104	22.6839	22.5617	22.9205	0.0254416	0.182424	0.0819544
RPLP0	20.7498	20.807	20.7641	16.5294	16.6206	16.5867	18.3464	18.4377	18.691	0.0297553	0.178536	0.0460611

## Sheet: heatmap individual donors
		Donor E	Donor E	Donor A	Donor A	Donor B	Donor B
Function	Gene name	DTaP	Al(OH)3	DTaP	Al(OH)3	DTaP	Al(OH)3
HLA I	HLA-A	2.50139	0.380768	5.84283	5.14558	7.63873	3.16748
	HLA-E	2.52138	0.657297	2.15348	2.38392	2.7007	1.17555
IFN signaling	IRAK1	1.72721	1.56576	4.30695	6.6499	7.90811	6.88441
	MX1	2.29346	1.51591	3.85483	3.58838	9.73603	8.30128
	DDX58	0.288887	0.274953	9.23215	5.32704	5.95183	3.30198
	STAT1	3.3136	1.61763	5.15748	5.03968	3.66378	3.18951
	TICAM1	0.7903	1.3803	2.8219	3.18951	2.95536	2.71948
	IFNG	0.0345724	0.367639	3.45017	125.656	3.46615	2.43401
	IRF7	1.14379	1.60184	4.8121	4.12197	2.46798	1.74513
	IFNAR1	2.42794	0.632297	5.19335	3.98156	2.71948	1.27751
	IL10	0.121476	0.477424	2.09459	1.23399	3.74076	2.66352
	ICAM1	2.16812	0.679434	2.80241	2.7384	2.46798	1.10445
	IFNGR1	2.6697	0.720367	2.24492	1.63959	1.75727	1.0163
Inflammatory	IFNA1	0.106999	0.345162	4.58419	276.922	0.968171	0.147966
	IL2	0.0680794	0.59939	3.45017	182.7	26.7846	42.3219
	IL4	0.24962	1.21942	1.29834	11.4188	2038.56	9497.51
	RORC	0.0589868	1.14904	15.4193	12.9361	0.728668	8.71399
	IL17A	0.087939	0.917328	2.16845	7.02907	0.0843969	194.461
	IL5	0.0501974	0.261278	140.718	178.94	2.00463	4.06522
	MPO	0.194431	0.80386	4.2772	5.07474	2.95536	3.18951
	STAT6	1.10726	2.35173	2.19872	2.00463	3.10229	2.48515
Inflammasome	CCL2	15.5226	0.537207	8.14925	2.97592	10.1495	3.25653
	STAT3	1.93058	1.35188	8.14925	7.02907	4.15064	2.7384
	IL23A	0.0492373	0.554207	19.3823	18.5498	3.12387	1.90968
	IL8	2.579	0.491036	3.85483	2.16345	2.2868	1.32256
	MBL2	0.0375915	0.808568	0.0132917	0.259415	3.87268	0.723635
Other	CCL5	0.384131	0.143765	6.80534	3.63847	2.77663	1.20025
	CSF2	0.0917488	0.318018	130.388	21.0148	0.775572	0.349492
	IL13	0.0432237	0.37889	0.00453924	0.227405	0.0904543	0.349492
	C3	4.79644	0.338168	10.753	7.02907	8.35902	2.57279
	IL1R1	1.03742	0.933279	3.52266	5.63077	3.16748	2.16345
	CASP1	1.87239	0.417197	7.60352	5.4014	3.98156	1.61702
	IL18	0.17895	0.380439	0.899171	0.548412	1.52979	1.08925
	IL1A	0.124557	0.454553	1.4406	0.285851	1.24258	0.361817
	NLRP3	0.136122	0.278616	0.658231	0.501157	0.583714	0.270431
	TLR3	0.125002	1.09479	6.75833	4.63746	2.20891	2.51984
	TRAF6	0.0855364	0.930792	3.33264	3.74076	1.83189	2.36745
	TLR5	0.725753	0.8511	4.84557	3.58838	4.12197	2.27101
	TLR7	0.074784	0.795893	1.63203	2.25532	2.7007	2.2868
	TLR8	0.75322	0.785631	2.22942	1.62826	2.87454	1.68568
	CCR8	0.41191	2.35265	0.0139525	46.3126	2010.49	18.9396
	CCR6	0.0614098	0.143138	429.545	783.252	5.29024	3.81937
	CXCR3	0.0303148	0.160923	2.61474	0.335256	4.66971	2.77663
	CCR4	0.056459	0.125533	1.09936	0.160799	1.39797	0.647671
	GATA3	0.012209	0.157332	21.3574	22.8375	3.27918	2.93494
	NFKB1	3.67848	2.48032	3.30962	3.37137	1.89649	1.52979
	TBX21	0.0460805	0.747214	683.438	488.879	2.27101	1.60585
	CD80	0.0678928	0.130771	8.73415	5.03968	3.68926	1.59475
	CD40LG	0.0463742	0.223626	0.187722	0.248847	1.38831	0.257623
	CD14	0.963355	0.205744	0.614152	0.393199	0.377182	0.182167
	MAPK8	0.55544	1.0785	4.10296	4.70219	2.25532	2.08975
	MAPK1	2.06969	1.31183	2.32409	2.71948	1.69741	1.26868
	RAG1	0.0350141	1.09555	312.274	378.286	2.04675	2.59068
	LYZ	0.698062	0.454276	0.47522	0.579682	0.490843	0.326088
	CRP	0.151685	0.367181	0.017297	0.0274573	0.257623	1.3692
	LY96	0.359339	0.1957	0.186425	0.148995	0.591862	0.328356
	APCS	0.0444019	0.173986	0.261824	0.0151277	0.124424	0.00138426
