# Supplementary material for: Vaccine antigens modulate the innate response of monocytes to Al(OH)3
Source: PLoS One. 2018 May 29;13(5):e0197885. doi: 10.1371/journal.pone.0197885 (PMC5973561; doi:10.1371/journal.pone.0197885)
Supplement: S2 Table — LOG2 ratios as obtained by Proteome Discoverer for the individual proteins are depicted. To combine multiple entries for the same protein, columns B and C contain the information used to remove redundancy in protein accession numbers (column A). Blank values indicate that no quantification data were available. The tab ‘Regulated Proteins’ contains the proteins that were regulated with at least a factor 1.5 in one of the stimulation conditions, after pooling and normalization. The fold changes are depicted as LOG(2) factors. (XLSX) [file pone.0197885.s003.xlsx]

## Sheet: S2 - Raw data
			Donor A				Donor B				Donor C
Accession	Poolcode	Protein Description	DTaP/medium @ 24 hrs	Al(OH)3/medium @ 24 hrs	DTaP/medium @ 48 hrs	Al(OH)3/medium @ 48 hrs	DTaP/medium @ 24 hrs	Al(OH)3/medium @ 24 hrs	DTaP/medium @ 48 hrs	Al(OH)3/medium @ 48 hrs	DTaP/medium @ 24 hrs	DTaP/medium @ 48 hrs	Al(OH)3/medium @ 24 hrs Replicate 1	Al(OH)3/medium @ 24 hrs Replicate 2	Al(OH)3/medium @ 24 hrs Replicate 3	Al(OH)3/medium @ 48 hrs Replicate 1	Al(OH)3/medium @ 48 hrs Replicate 2
Q15120	GeneID_5165	[Pyruvate dehydrogenase (acetyl-transferring)] kinase isozyme 3, mitochondrial	0.903355	0.76395			-0.147452	-0.262959	1.27521	0.688974	0.505478	-0.13694			0.37678		0.888913
E5RI96	GeneID_54704	[Pyruvate dehydrogenase [acetyl-transferring]]-phosphatase 1, mitochondrial												-0.720141		2.32492
E5RIE5	GeneID_54704	[Pyruvate dehydrogenase [acetyl-transferring]]-phosphatase 1, mitochondrial												-0.720141		2.32492
E5RIV4	GeneID_54704	[Pyruvate dehydrogenase [acetyl-transferring]]-phosphatase 1, mitochondrial												-0.720141		2.32492
Q9P0J1	GeneID_54704	[Pyruvate dehydrogenase [acetyl-transferring]]-phosphatase 1, mitochondrial	0.799101	0.669266	1.70569	0.990872	0.307736	0.130149	1.07419	0.533525				-0.874729		2.27685
E9PGM4	GeneID_2632	1,4-alpha-glucan-branching enzyme									-0.0361719	1.89218		-0.927314	-0.403427	3.31015	2.31711
Q04446	GeneID_2632	1,4-alpha-glucan-branching enzyme	0.80832	1.04671	1.42033	0.571694	-0.230895	-0.379238	1.25326	1.08021	-0.0361719	1.89218		-0.927314	-0.403427	3.31015	2.31711
B8ZZ54	GeneID_3336	10 kDa heat shock protein, mitochondrial									-0.0326733	1.04064	0.0546608	-0.363276	-0.0955692	1.5468	1.15827
B8ZZL8	GeneID_3336	10 kDa heat shock protein, mitochondrial									2.84292	1.0561	0.0546608	-0.423743	-0.451631	1.71791	0.990621
P61604	GeneID_3336	10 kDa heat shock protein, mitochondrial	0.921488	0.628314	1.29991	0.739955	0.0434269	0.623035	0.739948	0.753588	0.7365	1.06825	0.0546608	-0.310246	-0.183681	1.61335	1.09594
K7EP67	GeneID_9343	116 kDa U5 small nuclear ribonucleoprotein component									-0.7963	0.621735		-1.28402	-0.077905	2.32141	0.621029
Q15029	GeneID_9343	116 kDa U5 small nuclear ribonucleoprotein component	0.920587	0.818231	1.1399	0.817671	-0.0756841	-0.149127	1.53613	1.76214	-0.7963	0.768072		-0.526876	-0.077905	1.94356	0.686589
Q53HG1	Y00008	13kDa differentiation-associated protein variant									-0.367245	0.713298		-1.24566	-0.709204	1.91699	0.978541
B5BU24	GeneID_7529	14-3-3 protein beta/alpha									-0.114483	0.866253		-0.558684	-0.258631	1.46249	1.18678
P31946	GeneID_7529	14-3-3 protein beta/alpha	0.567044	0.614455	1.38348	0.829143	-0.13231	0.340306	1.36754	1.14008	-0.114483	0.866253		-0.558684	-0.258631	1.46249	1.18678
Q4VY19	GeneID_7529	14-3-3 protein beta/alpha									0.435416	0.935722		-0.980532	-0.496225	1.73583	1.27927
Q4VY20	GeneID_7529	14-3-3 protein beta/alpha									0.435416	0.935722		-0.980532	-0.496225	1.73583	1.27927
B4DJF2	GeneID_7531	14-3-3 protein epsilon									-0.0760591	1.4118		-0.372515	-0.424281	1.81005	1.3181
I3L0W5	GeneID_7531	14-3-3 protein epsilon									1.40747	0.568665		-0.411467	-0.225234	3.74476	2.59412
I3L3T1	GeneID_7531	14-3-3 protein epsilon									-0.0760591	1.4118		-0.372515	-0.424281	1.81005	1.3181
K7EIT4	GeneID_7531	14-3-3 protein epsilon									0.194217	1.17812		0.194217	-0.283254	1.17812	1.50683
K7EM20	GeneID_7531	14-3-3 protein epsilon									-0.2477	0.924951		-0.602268	0.244578	2.19025	0.693925
P62258	GeneID_7531	14-3-3 protein epsilon	0.874665	0.92259	1.51448	0.613078	-0.223435	-0.342796	1.4335	1.35436	0.209136	1.0492	-0.0956633	-0.433882	0.0646783	2.56857	1.4085
A2IDB2	GeneID_7533	14-3-3 protein eta									-0.990887	0.93249		-0.0505307	-0.0927701	1.39943	0.72938
Q04917	GeneID_7533	14-3-3 protein eta	0.759378	0.850213	1.31961	0.914698	-0.355264	-0.500618	2.25205	2.22409	-0.990887	0.93249		-0.0505307	-0.0927701	1.39943	0.72938
P61981	GeneID_7532	14-3-3 protein gamma	0.538826	0.654491	1.59724	1.04247	-0.188849	-0.502803	1.24675	1.14999	-0.222648	1.23361	-0.0208851	-0.204864	0.192422	1.52342	1.24916
Q6LD62	Y00013	14-3-3 protein protein ( cytosolic phospholipase A2protein )									1.60742	1.21764			1.02098		1.09734
E9PG15	GeneID_10971	14-3-3 protein theta									-0.292051	1.19013		-0.827249	-0.19693	2.06597	1.21715
P27348	GeneID_10971	14-3-3 protein theta	0.748674	0.783882	1.46914	0.982589	-0.607212	-0.430915	1.80976	1.77936	-0.292051	1.01933		-0.827249	0.107605	2.06597	1.21715
B0AZS6	GeneID_7534	14-3-3 protein zeta/delta									-0.0389467	1.40093		-0.191962	0.0357712	2.29511	1.7357
B7Z2E6	GeneID_7534	14-3-3 protein zeta/delta									0.0233757	1.62461		-0.126273	-0.561174	2.272	2.0658
E5RGE1	GeneID_7534	14-3-3 protein zeta/delta									1.60742	1.21764		-1.3076	1.02098	2.29833	1.09734
E5RIR4	GeneID_7534	14-3-3 protein zeta/delta									1.60742	1.21764		-1.3076	1.02098	2.29833	1.09734
E7ESK7	GeneID_7534	14-3-3 protein zeta/delta									0.710128	1.17744		-0.789532	0.670301	2.31138	1.20594
E7EVZ2	GeneID_7534	14-3-3 protein zeta/delta									1.60742	1.21764		-1.3076	1.02098	2.29833	1.09734
E7EX29	GeneID_7534	14-3-3 protein zeta/delta									0.616671	1.17744		-0.332457	0.424726	2.31138	1.20594
E9PD24	GeneID_7534	14-3-3 protein zeta/delta									1.60742	1.21764		-1.3076	1.02098	2.29833	1.09734
H0YB80	GeneID_7534	14-3-3 protein zeta/delta									0.0233757	1.62461		-0.126273	-0.561174	2.272	2.0658
P63104	GeneID_7534	14-3-3 protein zeta/delta	0.807244	0.84602	1.51555	1.26676	-0.546868	0.0950883	1.91672	1.84011	0.383496	1.29992		-0.356365	0.210685	2.29576	1.27983
A0A087X1G7	GeneID_9403	15 kDa selenoprotein												-0.0397114		1.41009
O60613	GeneID_9403	15 kDa selenoprotein					0.062041	-0.339337	1.28194	1.65011				-0.0397114		1.41009
Q5MGS6	Y00017	17beta-hydroxysteroid dehydrogenase type 7 form 2									1.57726				1.72594
Q9NRW5	Y00018	17-beta-hydroxysteroid dehydrogenase type VII									1.57726				1.72594
Q9C0C2	GeneID_85456	182 kDa tankyrase-1-binding protein									1.76069	2.76037			-0.212121		2.74639
Q9NRZ7	GeneID_56894	1-acyl-sn-glycerol-3-phosphate acyltransferase gamma	1.02691	1.02154	1.34234	0.991852	-0.00557878	-0.164221	1.43382	1.27191				-1.50001		3.16283
Q00722	GeneID_5330	1-phosphatidylinositol 4,5-bisphosphate phosphodiesterase beta-2	0.642508	0.780683	1.46409	0.937087	0.0587534	0.0474209	1.17049	0.967173	-0.570475	0.988807		-0.306664	-0.459432	1.54628	1.19556
Q9BVT6	GeneID_5330	1-phosphatidylinositol 4,5-bisphosphate phosphodiesterase beta-2									-1.47455			-0.408431	-1.23339
Q01970	GeneID_5331	1-phosphatidylinositol 4,5-bisphosphate phosphodiesterase beta-3	1.72366	1.69886			0.697012	0.827338			-0.335233				-0.0248979
Q4KWH8	GeneID_23007	1-phosphatidylinositol 4,5-bisphosphate phosphodiesterase eta-1									-1.14954	1.23273			-0.116267		2.30834
A0A0A0MRF9	GeneID_5336	1-phosphatidylinositol 4,5-bisphosphate phosphodiesterase gamma-2									-0.903906	0.762457		-0.789022	-0.193749	1.58838	0.729346
P16885	GeneID_5336	1-phosphatidylinositol 4,5-bisphosphate phosphodiesterase gamma-2	0.713287	0.683251	1.7221	1.09954	-0.256438	-0.253024	1.00735	0.995722	-0.780996	0.727461		-0.789022	-0.315215	1.58838	0.759179
H0YGY7	Y00027	1-phosphatidylinositol 4,5-bisphosphate phosphodiesterase zeta-1												-2.24217		2.97648
A0A024R1T5	GeneID_1267	2',3'-cyclic nucleotide 3' phosphodiesterase, isoform CRA_a									0.463171	1.07427		-1.02784	-0.104047	2.26109	1.19845
C9K0L8	GeneID_1267	2',3'-cyclic nucleotide 3' phosphodiesterase, isoform CRA_a									0.249119	1.01746		-1.72503	-0.159155		1.4749
K7EN66	GeneID_1267	2',3'-cyclic nucleotide 3' phosphodiesterase, isoform CRA_a									0.249119	1.01746		-1.72503	-0.159155		1.4749
K7ERC4	GeneID_1267	2',3'-cyclic nucleotide 3' phosphodiesterase, isoform CRA_a									0.249119	1.01746		-1.72503	-0.159155		1.4749
K7ERZ0	GeneID_1267	2',3'-cyclic nucleotide 3' phosphodiesterase, isoform CRA_a									0.249119	1.01746		-1.72503	-0.159155		1.4749
P09543	GeneID_1267	2',3'-cyclic nucleotide 3' phosphodiesterase, isoform CRA_a	1.01333	1.07972	1.62483	1.19869	0.3175	0.137166	1.64721	1.78071	0.463171	1.07427		-1.02784	-0.104047	2.26109	1.19845
Q7LDK6	Y00030	2,4-dienoyl-CoA reductase									0.100114	0.499153	0.0138952	-0.659066	-0.0336612	1.47424	0.6755
E5RFV2	GeneID_1666	2,4-dienoyl-CoA reductase, mitochondrial									0.100114	0.499153	0.0138952	-0.659066	-0.0336612	1.47424	0.6755
E5RID6	GeneID_1666	2,4-dienoyl-CoA reductase, mitochondrial									0.0998283	0.496961		-0.620698	-0.0467754	1.46642	0.674877
E5RJD2	GeneID_1666	2,4-dienoyl-CoA reductase, mitochondrial									0.188581	0.811529	0.0138952	-0.63596	-0.00482066	1.59897	0.838151
E5RJG7	GeneID_1666	2,4-dienoyl-CoA reductase, mitochondrial									0.100114	0.499153	0.0138952	-0.659066	-0.0336612	1.47424	0.6755
H0YAW3	GeneID_1666	2,4-dienoyl-CoA reductase, mitochondrial									-0.589622	0.55426		-0.359852	-0.0907271	1.29812	1.19222
Q16698	GeneID_1666	2,4-dienoyl-CoA reductase, mitochondrial	0.985964	1.17055	1.41051	0.850777	0.103578	-0.0356813	1.28062	1.29719	-0.0635689	0.610492	0.0138952	-0.531338	0.0204049	1.47597	0.873137
F6T1Q0	GeneID_201626	2',5'-phosphodiesterase 12												-0.860792		2.15026
Q6L8Q7	GeneID_201626	2',5'-phosphodiesterase 12												-0.860792		2.15026
Q9UEH5	Y00033	24-kDa subunit of complex I									0.037403	0.70973		-0.786855	-0.322998	1.87436	1.68784
Q5G0E1	Y00034	2-5-3p									-0.380042	1.47945			-0.515893		1.4528
A0A087X0V5	GeneID_4939	2'-5'-oligoadenylate synthase 2									-0.185888	0.850427		-0.770688	-0.0930481	1.57856	0.96258
P29728	GeneID_4939	2'-5'-oligoadenylate synthase 2	0.560032	0.977292	1.43539	0.920881	0.254597	0.139028	1.61797	1.89453	-0.185888	0.850427		-0.770688	-0.0930481	1.57856	0.96258
F8VS35	GeneID_4940	2'-5'-oligoadenylate synthase 3									-0.403389	1.92495		-1.62611	0.0708138	3.36356	2.42641
Q9Y6K5	GeneID_4940	2'-5'-oligoadenylate synthase 3	1.34765	1.56175	1.7259	1.2215					-0.403389	1.92495		-1.62611	0.0708138	3.36356	2.42641
A0A024RBQ5	Y00038	2'-5'-oligoadenylate synthetase 3, 100kDa, isoform CRA_a									-0.403389	1.92495		-1.62611	0.0708138	3.36356	2.42641
A0A087X2I1	GeneID_5706	26S protease regulatory subunit 10B									-0.292267	1.04225	-0.132351	-1.05963	-0.521427	2.0326	0.615689
H0YJC0	GeneID_5706	26S protease regulatory subunit 10B									-0.810096			-1.9982	-1.0943	1.87936	0.115316
H0YJS8	GeneID_5706	26S protease regulatory subunit 10B									-0.810096			-1.9982	-1.0943	1.87936	0.115316
P62333	GeneID_5706	26S protease regulatory subunit 10B	0.986993	0.874972	1.12311	0.653686	-0.413994	-0.288271	0.93813	1.00878	-0.292267	1.04225	-0.132351	-1.05963	-0.521427	2.0326	0.615689
G3V4X1	GeneID_5700	26S protease regulatory subunit 4									-0.201424	0.994212		-0.562026	0.0498118	1.88779	1.12796
P62191	GeneID_5700	26S protease regulatory subunit 4	1.20684	1.04974	1.64042	0.620433	0.164224	-0.243038	1.37828	1.19395	-0.253583	1.17444	-0.0267324	-0.592996	-0.204777	1.78723	1.16223
E9PKD5	GeneID_5702	26S protease regulatory subunit 6A									1.22323	1.90305		-0.207909	-0.0954555	2.19011	2.01263
E9PLG2	GeneID_5702	26S protease regulatory subunit 6A									-0.444962	1.34719		-0.454096	-0.209534	1.96918	1.28156
E9PM69	GeneID_5702	26S protease regulatory subunit 6A									1.05835	1.76185		-0.341475	-0.119173	2.02805	1.86303
E9PMD8	GeneID_5702	26S protease regulatory subunit 6A									1.23312	1.29901		-0.357549	-0.080505	1.76525	1.09591
E9PN50	GeneID_5702	26S protease regulatory subunit 6A									1.54697	1.48762		-0.317175	-0.0210924	1.70768	1.37912
P17980	GeneID_5702	26S protease regulatory subunit 6A	0.962119	0.935666	1.87049	1.30473	0.0430792	-0.247907	1.51239	1.4002	1.05835	1.76185		-0.341475	-0.119173	2.02805	1.86303
R4GNH3	GeneID_5702	26S protease regulatory subunit 6A									1.05835	1.76185		-0.341475	-0.119173	2.02805	1.86303
P43686	GeneID_5704	26S protease regulatory subunit 6B	0.887937	0.825543	1.72495	1.2117	0.0761948	-0.329138	1.12652	1.19983	0.29991	1.34256	-0.66502	-0.432272	-0.437487	1.70741	1.29299
C9JLS9	GeneID_5701	26S protease regulatory subunit 7									0.0369899	1.73609		-0.532327	0.0661439	2.23756	1.71541
P35998	GeneID_5701	26S protease regulatory subunit 7	1.1077	0.873678	1.54127	1.30058	0.106971	-0.00475008	1.49683	1.08066	0.0318687	1.65961		-0.427848	0.084269	1.69348	1.64079
J3KRP2	GeneID_5705	26S protease regulatory subunit 8									-0.142654	0.845681		-0.524644	0.116674	1.83624	0.967675
J3QLH6	GeneID_5705	26S protease regulatory subunit 8									-0.142654	0.845681		-0.524644	0.116674	1.83624	0.967675
J3QQM1	GeneID_5705	26S protease regulatory subunit 8									0.0139168	1.11285		-0.741085	-0.201222	1.92104	1.32927
J3QRR3	GeneID_5705	26S protease regulatory subunit 8									-0.164559	1.12908		-0.724995	-0.0744736	1.92104	1.27696
J3QRW1	GeneID_5705	26S protease regulatory subunit 8									-0.193009	0.909233		-0.524644	0.178186	1.83624	0.906899
J3QSA9	GeneID_5705	26S protease regulatory subunit 8									-0.142654	0.845681		-0.524644	0.116674	1.83624	0.967675
J3QSE0	GeneID_5705	26S protease regulatory subunit 8									-0.00147099	1.11734		-0.741085	-0.201721	1.92104	1.30161
P62195	GeneID_5705	26S protease regulatory subunit 8	1.17598	1.04373	1.58211	0.80522	0.0046857	-0.388137	1.01021	1.08684	-0.147351	0.84809		-0.519084	0.106546	1.83624	0.970471
A0A087WW66	GeneID_5707	26S proteasome non-ATPase regulatory subunit 1									0.00106135	1.48129	-0.211088	-0.443056	-0.862008	2.27937	1.94581
C9J9M4	GeneID_5707	26S proteasome non-ATPase regulatory subunit 1												-0.370896		2.18285
H7BZR6	GeneID_5707	26S proteasome non-ATPase regulatory subunit 1											0.00693894	-0.370896		2.18285
Q99460	GeneID_5707	26S proteasome non-ATPase regulatory subunit 1	1.067	0.532879	1.11074	0.616341	-0.178973	-0.431965	1.00997	1.08979	0.00106135	1.48129	-0.211088	-0.443056	-0.862008	2.27937	1.94581
B1AJY5	GeneID_5716	26S proteasome non-ATPase regulatory subunit 10									-0.558758	0.867575		-0.842751	-0.275926	1.42285	0.903536
B1AJY7	GeneID_5716	26S proteasome non-ATPase regulatory subunit 10									-0.558758	0.867575		-0.842751	-0.275926	1.42285	0.903536
O75832	GeneID_5716	26S proteasome non-ATPase regulatory subunit 10	0.843684	0.94969	1.64751	1.00009	0.0498253	-0.602836	1.5819	1.42465	-0.558758	0.867575		-0.842751	-0.275926	1.42285	0.903536
J3QRY4	GeneID_5717	26S proteasome non-ATPase regulatory subunit 11									-0.0464326	1.4197		0.699228	0.284725	2.36022	1.43857
O00231	GeneID_5717	26S proteasome non-ATPase regulatory subunit 11	1.22752	1.05263	1.5466	1.37473	0.0956377	-0.218449	1.47164	1.46605	-0.0681634	1.26075		-0.338058	0.0304905	2.2212	1.26189
O00232	GeneID_5718	26S proteasome non-ATPase regulatory subunit 12	1.12785	1.0044	1.68168	1.12059	-0.135388	-0.507541	1.57104	1.6084	-0.808261	1.14017	0.0568342	-0.607505	-0.22386	1.68132	1.2903
A0A087WUL9	GeneID_5719	26S proteasome non-ATPase regulatory subunit 13									-0.496178	0.396518			0.0472127		0.780529
H0YD73	GeneID_5719	26S proteasome non-ATPase regulatory subunit 13									-0.496178	0.396518			0.0472127		0.780529
J3KNQ3	GeneID_5719	26S proteasome non-ATPase regulatory subunit 13									-0.496178	0.396518			0.0472127		0.780529
Q9UNM6	GeneID_5719	26S proteasome non-ATPase regulatory subunit 13	1.2073	0.812385	1.67903	0.907478	-0.101388	-0.145556	1.95311	1.87945	-0.496178	0.396518			0.0472127		0.780529
O00487	GeneID_10213	26S proteasome non-ATPase regulatory subunit 14					0.38776	-0.298641	1.51277	1.51455	-0.351362	1.10132		-0.900356	-0.172151	2.92291	1.41595
C9JPC0	GeneID_5708	26S proteasome non-ATPase regulatory subunit 2									-0.252301	1.19229		-0.133444	-0.356707	3.3893	1.25445
F8WBS8	GeneID_5708	26S proteasome non-ATPase regulatory subunit 2									-0.0376674	1.28027		0.104167	-0.537154	1.46171	1.32887
H7C2Q3	GeneID_5708	26S proteasome non-ATPase regulatory subunit 2									-0.810433	0.99838		-0.769085	-0.0520323	2.02736	1.09301
Q13200	GeneID_5708	26S proteasome non-ATPase regulatory subunit 2	1.21147	1.1761	1.50614	0.971471	0.00765195	-0.218573	1.38946	1.37954	-0.297741	1.17204		-0.173096	-0.356707	3.56886	1.40531
H0YGV8	GeneID_5709	26S proteasome non-ATPase regulatory subunit 3									-0.634168	0.346281		-0.671404	-0.363531	1.67096	1.20923
O43242	GeneID_5709	26S proteasome non-ATPase regulatory subunit 3	0.884085	0.884958	1.54568	0.973408	-0.639527	-0.404213	1.01886	1.13645	-0.134267	0.789801		-0.294166	-0.467161	1.73459	0.945047
A6PVX3	GeneID_5710	26S proteasome non-ATPase regulatory subunit 4									0.828608	3.47605	0.234177		-0.169301		3.47156
P55036	GeneID_5710	26S proteasome non-ATPase regulatory subunit 4	0.495939	0.459742	0.725521	0.567302	-0.351713	-0.351568	1.108	1.07992	0.828608	3.47605	0.234177		-0.169301		3.47156
Q5VWC4	GeneID_5710	26S proteasome non-ATPase regulatory subunit 4									0.828608	3.47605	0.234177		-0.169301		3.47156
C9J0E9	GeneID_9861	26S proteasome non-ATPase regulatory subunit 6									0.0213497	1.03875		-0.745861	-0.327145	2.21068	1.3341
C9J7B7	GeneID_9861	26S proteasome non-ATPase regulatory subunit 6									0.101857	1.20121		-0.855466	-0.405737	2.36626	1.47804
Q15008	GeneID_9861	26S proteasome non-ATPase regulatory subunit 6	1.14741	1.32054	1.61648	1.14988	-0.289982	-0.446546	1.25676	1.31066	-0.093912	1.02166		-0.773687	-0.282082	2.18503	1.16166
H3BNT7	GeneID_5713	26S proteasome non-ATPase regulatory subunit 7									0.0176113	0.445862		-0.114503	-0.334969	1.5656	1.05291
H3BTM8	GeneID_5713	26S proteasome non-ATPase regulatory subunit 7									0.0176113	0.445862		-0.114503	-0.334969	1.5656	1.05291
P51665	GeneID_5713	26S proteasome non-ATPase regulatory subunit 7	0.916085	0.616831	0.6153	-0.214907	-0.0727484	-0.237649	1.92931	2.02329	-0.301792	0.519633		-0.114503	-0.313273	1.5656	1.20859
F5GX23	GeneID_5715	26S proteasome non-ATPase regulatory subunit 9									-0.088242	1.49551		-0.435101	-0.0412367	1.9164	1.65933
F5H169	GeneID_5715	26S proteasome non-ATPase regulatory subunit 9									-0.473525	1.69854		0.139325	0.124895	2.1052	1.86111
F5H5V4	GeneID_5715	26S proteasome non-ATPase regulatory subunit 9									-0.088242	1.49551		-0.435101	-0.0412367	1.9164	1.65933
F5H7X1	GeneID_5715	26S proteasome non-ATPase regulatory subunit 9									0.215534	1.25914		-0.83968	-0.229019	1.81184	1.42467
J3KN29	GeneID_5715	26S proteasome non-ATPase regulatory subunit 9									-0.088242	1.49551		-0.435101	-0.0412367	1.9164	1.65933
O00233	GeneID_5715	26S proteasome non-ATPase regulatory subunit 9	1.25583	1.27361	1.86055	1.14199	-0.00509528	-0.204265	1.11724	0.790278	-0.088242	1.49551		-0.435101	-0.0412367	1.9164	1.65933
Q59G89	Y00059	26S proteasome-associated pad1 homolog variant									-0.351362	1.10132		-0.897646	-0.172151	2.89509	1.41595
F8WBW6	GeneID_11333	28 kDa heat- and acid-stable phosphoprotein									0.817897	1.96431		0.817897	-0.180036	1.96431	2.0496
Q13442	GeneID_11333	28 kDa heat- and acid-stable phosphoprotein	1.13453	1.3067	1.52132	0.830706	0.379354	0.172769	1.82669	2.01972	0.945186	1.9358	0.101662	1.27537	0.192936	1.96431	1.90609
H0YL99	GeneID_64963	28S ribosomal protein S11, mitochondrial									0.484047	1.59066		-0.976798	-0.606911	2.03611	1.37081
P82912	GeneID_64963	28S ribosomal protein S11, mitochondrial									0.484047	1.59066		-0.976798	-0.606911	2.03611	1.37081
P82914	GeneID_64960	28S ribosomal protein S15, mitochondrial	0.699329	0.858995	1.54152	1.06904	-0.232996	0.0138707	1.3752	1.47897				-0.126288		2.11288
I3L0E3	GeneID_51373	28S ribosomal protein S17, mitochondrial												-0.248426
Q9Y2R5	GeneID_51373	28S ribosomal protein S17, mitochondrial					-0.212634	0.159929	-0.0935781					-0.248426
Q9Y676	GeneID_28973	28S ribosomal protein S18b, mitochondrial									0.185831	0.106226			0.378054		0.650628
Q9Y399	GeneID_51116	28S ribosomal protein S2, mitochondrial					0.361417	0.215431	1.04989	1.13588				-0.335396
G5E9V5	GeneID_56945	28S ribosomal protein S22, mitochondrial												-1.0604		2.21727
G5E9W7	GeneID_56945	28S ribosomal protein S22, mitochondrial												-1.0604		2.21727
H7C5L9	GeneID_56945	28S ribosomal protein S22, mitochondrial												-1.0604		2.21727
P82650	GeneID_56945	28S ribosomal protein S22, mitochondrial	1.15552	1.03799	1.09132	0.576475	0.0212551	-0.0418724	1.03621	1.00589				-1.0604		2.21727
Q92665	GeneID_10240	28S ribosomal protein S31, mitochondrial					0.0611549	-0.0383781	0.517171	0.606233	-0.426763	1.60338			-0.398855		1.43456
C9JBY7	GeneID_51650	28S ribosomal protein S33, mitochondrial												-2.04396
Q9Y291	GeneID_51650	28S ribosomal protein S33, mitochondrial					-0.274876	-0.14808		1.28524				-2.04396
A0A087WUZ8	GeneID_65993	28S ribosomal protein S34, mitochondrial									-1.75785	1.20008			-0.257274		1.21797
C9JJ19	GeneID_65993	28S ribosomal protein S34, mitochondrial									-1.75785	1.20008			-0.257274		1.21797
P82930	GeneID_65993	28S ribosomal protein S34, mitochondrial					-0.112497	0.239006			-1.75785	1.20008			-0.257274		1.21797
P82673	GeneID_60488	28S ribosomal protein S35, mitochondrial	1.04467	0.766767	1.46734	0.969763	0.137371	-0.130594	1.54026	1.0937	-1.03607	0.980467		-1.03388	0.360674	2.62235	1.2369
P82909	GeneID_92259	28S ribosomal protein S36, mitochondrial					-0.157753	-0.166911	-0.0258271	-0.240166	0.500333	1.23211			0.332967		0.936261
P82675	GeneID_64969	28S ribosomal protein S5, mitochondrial	1.19505	1.19412	1.34177	0.851528	-0.0485033	-0.65	0.593096	1.10164	0.679286	0.514034	-1.58946	-1.24477	0.747517	2.72617	0.961057
B4DP72	GeneID_84274	2-methoxy-6-polyprenyl-1,4-benzoquinol methylase, mitochondrial									-0.451907	0.514975		-0.451907	-0.464479	0.514975	0.804856
F8VVW7	GeneID_84274	2-methoxy-6-polyprenyl-1,4-benzoquinol methylase, mitochondrial									-0.451907	0.514975		-0.451907	-0.464479	0.514975	0.804856
Q5HYK3	GeneID_84274	2-methoxy-6-polyprenyl-1,4-benzoquinol methylase, mitochondrial									-0.451907	0.514975		-0.451907	-0.464479	0.514975	0.804856
C9J4G7	GeneID_4967	2-oxoglutarate dehydrogenase, mitochondrial									-0.767878	1.6881		0.0455921	0.0850503		1.15253
Q02218	GeneID_4967	2-oxoglutarate dehydrogenase, mitochondrial	0.776238	0.658547	0.973994	0.759211	0.258359	0.00168235	1.88626	1.62978	-0.767878	1.6881		0.0455921	0.0850503		1.15253
A6NF51	GeneID_10380	3'(2'),5'-bisphosphate nucleotidase 1									-0.352755	2.08276		-0.889188	0.198216	1.71488	1.88332
O95861	GeneID_10380	3'(2'),5'-bisphosphate nucleotidase 1					0.519049	0.159703			-0.352755	2.08276		-0.889188	0.198216	1.71488	1.88332
H0Y8N7	GeneID_65008	39S ribosomal protein L1, mitochondrial												-0.343362		2.82636
H0YAB5	GeneID_65008	39S ribosomal protein L1, mitochondrial												-0.612321		2.71869
Q9BYD6	GeneID_65008	39S ribosomal protein L1, mitochondrial	1.18599	1.27296	1.38804	0.956528	0.148275	-0.278329	1.2838	1.72022				-0.343362		2.82636
Q9Y3B7	GeneID_65003	39S ribosomal protein L11, mitochondrial	0.92918	1.02769	0.309072	0.0699784	0.0637458	-0.617062	0.793495	0.832556	0.0231548	1.5809		0.0231548	0.0135859	1.5809	1.32071
P52815	GeneID_6182	39S ribosomal protein L12, mitochondrial	-0.465607	-0.102467	1.66527	1.02074	-0.331924	0.301462	0.317929	0.574146	0.176445	1.39777			0.886655		1.76904
E5RIZ4	GeneID_29088	39S ribosomal protein L15, mitochondrial									0.270851	1.63177		-0.891628	-0.475289	3.68833	2.19605
Q9P015	GeneID_29088	39S ribosomal protein L15, mitochondrial									0.270851	1.63177		-0.891628	-0.475289	3.68833	2.19605
Q9NX20	GeneID_54948	39S ribosomal protein L16, mitochondrial					0.00231574	-0.0587431	1.68991	1.43516	-1.40982	2.42521		-1.40982	-0.391204	2.42521	2.45315
D6RAN8	GeneID_51264	39S ribosomal protein L27, mitochondrial												-1.18695		2.49288
H7C5U8	GeneID_51264	39S ribosomal protein L27, mitochondrial												-1.18695		2.49288
Q9P0M9	GeneID_51264	39S ribosomal protein L27, mitochondrial												-1.18695		2.49288
D6RC14	GeneID_11222	39S ribosomal protein L3, mitochondrial											-0.250311
E7ETU7	GeneID_11222	39S ribosomal protein L3, mitochondrial											-0.250311
H0Y9G6	GeneID_11222	39S ribosomal protein L3, mitochondrial											-0.250311
P09001	GeneID_11222	39S ribosomal protein L3, mitochondrial											-0.250311
B8ZZV5	GeneID_51263	39S ribosomal protein L30, mitochondrial									0.312618	1.40736	-0.220229	-0.909054	-0.0829674	2.43041	1.54676
Q8TCC3	GeneID_51263	39S ribosomal protein L30, mitochondrial					0.0688844	-0.259247	1.16289	1.06473	0.312618	1.40736	-0.220229	-0.909054	-0.0829674	2.43041	1.54676
O75394	GeneID_9553	39S ribosomal protein L33, mitochondrial					-0.198757	0.291808	0.863546	0.949118	0.943485	1.77819		-0.332506	0.360281	3.11713	1.7327
Q9BQ48	GeneID_64981	39S ribosomal protein L34, mitochondrial									0.438974	1.57711		-0.0932554	0.594866	2.19626	1.13326
D3YTC1	GeneID_51318	39S ribosomal protein L35, mitochondrial												-1.72361		2.07926
Q9NZE8	GeneID_51318	39S ribosomal protein L35, mitochondrial												-1.72361		2.07926
C9JG87	GeneID_54148	39S ribosomal protein L39, mitochondrial									-0.400407	1.29073		-0.706126	-0.407892	2.25318	1.62876
Q9NYK5	GeneID_54148	39S ribosomal protein L39, mitochondrial	1.41716	1.38315			0.520741	-0.306262	1.49807	1.32481	-0.400407	1.29073		-0.706126	-0.407892	2.25318	1.62876
Q9NQ50	GeneID_64976	39S ribosomal protein L40, mitochondrial					-0.545982	-0.323753	0.491151	0.492136	-0.59149	1.99963			-0.234907		2.96263
Q8IXM3	GeneID_64975	39S ribosomal protein L41, mitochondrial	1.03861	0.844203	1.73695	1.27178	0.230442	-0.0905694	0.977355	0.9044				-0.397457		3.74081
A0A087WU62	GeneID_84311	39S ribosomal protein L45, mitochondrial									0.112186	1.47856			-0.280305		1.75235
A0A087X2D5	GeneID_84311	39S ribosomal protein L45, mitochondrial									0.112186	1.47856			-0.280305		1.75235
Q9BRJ2	GeneID_84311	39S ribosomal protein L45, mitochondrial	0.99335	0.66002	1.54304	1.03558	-0.156392	-0.590619	0.493611	1.44148	0.112186	1.47856			-0.280305		1.75235
Q9HD33	GeneID_57129	39S ribosomal protein L47, mitochondrial	1.00665	1.18957	0.862135	0.0213025	0.0549405	-0.251344	0.896619	0.91148	0.290138	1.97319		-0.144093	-0.109227	1.65183	2.04874
F5H702	GeneID_51642	39S ribosomal protein L48, mitochondrial									-0.538369	0.772726		-0.453129	0.24228	3.47464	1.17202
F5H8D0	GeneID_51642	39S ribosomal protein L48, mitochondrial									-0.538369	0.772726		-0.453129	0.24228	3.47464	1.17202
Q96GC5	GeneID_51642	39S ribosomal protein L48, mitochondrial					0.50432	-0.272484	0.334275	0.316403	-0.538369	0.772726		-0.453129	0.24228	3.47464	1.17202
Q9BYD2	GeneID_65005	39S ribosomal protein L9, mitochondrial									-0.44072	1.55256			-0.187022		1.24012
Q5XJ04	GeneID_3157	3-hydroxy-3-methylglutaryl-Coenzyme A synthase 1 (Soluble)									2.02807	0.636088		1.47842	1.60008	4.29493	2.50799
Q5H928	GeneID_3028	3-hydroxyacyl-CoA dehydrogenase type-2									-0.230407	1.00776		-0.829335	-0.0987977	2.12832	1.01374
Q99714	GeneID_3028	3-hydroxyacyl-CoA dehydrogenase type-2	1.2004	1.20252	1.55406	1.1975	0.270731	-0.0782426	1.35851	1.43968	-0.230407	1.00776		-0.829335	-0.0987977	2.12832	1.01374
H7BZL2	GeneID_11112	3-hydroxyisobutyrate dehydrogenase, mitochondrial									0.151224				0.951169
P31937	GeneID_11112	3-hydroxyisobutyrate dehydrogenase, mitochondrial	1.08192	1.13495	0.486709	0.235418	-0.162644	0.105964	1.52069	1.43147	0.562588	0.9885		-1.90289	0.591489		0.703381
A0A087WXI1	GeneID_26275	3-hydroxyisobutyryl-CoA hydrolase, mitochondrial									0.0455407	1.47117		-0.581412	-0.0956892	2.18361	1.79771
B9A058	GeneID_26275	3-hydroxyisobutyryl-CoA hydrolase, mitochondrial									0.0455407	1.47117		-0.581412	-0.0956892	2.18361	1.79771
F8W8A6	GeneID_26275	3-hydroxyisobutyryl-CoA hydrolase, mitochondrial												-0.261165
H7C126	GeneID_26275	3-hydroxyisobutyryl-CoA hydrolase, mitochondrial									0.0455407	1.47117		-0.772857	-0.0956892	2.18361	1.79771
H7C1A5	GeneID_26275	3-hydroxyisobutyryl-CoA hydrolase, mitochondrial												-0.261165
Q6NVY1	GeneID_26275	3-hydroxyisobutyryl-CoA hydrolase, mitochondrial	0.957803	1.07726	1.56446	1.09481	0.245524	0.220321	0.624395	0.858009	0.0455407	1.47117		-0.581412	-0.0956892	2.18361	1.79771
B7Z212	GeneID_54511	3-hydroxymethyl-3-methylglutaryl-CoA lyase, cytoplasmic									0.123172	1.04739		-0.67782	-0.176787	2.00065	1.16698
B7Z4D4	GeneID_54511	3-hydroxymethyl-3-methylglutaryl-CoA lyase, cytoplasmic									0.123172	1.04739		-0.67782	-0.176787	2.00065	1.16698
G5E9S9	GeneID_54511	3-hydroxymethyl-3-methylglutaryl-CoA lyase, cytoplasmic									0.123172	1.04739		-0.67782	-0.176787	2.00065	1.16698
Q8TB92	GeneID_54511	3-hydroxymethyl-3-methylglutaryl-CoA lyase, cytoplasmic	1.09278	1.19203	1.21161	0.72871	0.0272059	-0.0792121	1.00326	1.11204	0.123172	1.04739		-0.67782	-0.176787	2.00065	1.16698
B1AK13	Y00114	3-hydroxymethyl-3-methylglutaryl-Coenzyme A lyase (Hydroxymethylglutaricaciduria), isoform CRA_b									-0.0476996	1.10276		-0.413736	0.151429	2.07931	1.21158
B5MD38	GeneID_3032	3-ketoacyl-CoA thiolase									-0.0593208	0.781762		-0.28121	-0.296766	1.89367	0.738982
F5GZQ3	GeneID_3032	3-ketoacyl-CoA thiolase									-0.426808	0.840265		-0.489596	-0.462062	2.00858	0.80916
K7EME0	GeneID_10449	3-ketoacyl-CoA thiolase, mitochondrial									0.133954	0.754069	-0.376933	-0.332594	-0.109198	1.52811	0.715789
P42765	GeneID_10449	3-ketoacyl-CoA thiolase, mitochondrial	0.949388	1.00676	1.70021	1.18301	0.18871	-0.125796	1.40658	1.37963	0.244879	1.12515	-0.376933	-0.162496	-0.299784	1.73599	0.81398
C9JDE9	GeneID_30	3-ketoacyl-CoA thiolase, peroxisomal									-0.135248	1.1516		-0.65275	-0.347595	1.45931	1.18499
H0Y4D4	GeneID_30	3-ketoacyl-CoA thiolase, peroxisomal									-0.135248	1.1516		-0.65275	-0.347595	1.45931	1.18499
H7C131	GeneID_30	3-ketoacyl-CoA thiolase, peroxisomal									-0.135248	1.1516		-0.65275	-0.347595	1.45931	1.18499
P09110	GeneID_30	3-ketoacyl-CoA thiolase, peroxisomal	1.06004	0.890439	1.55432	1.04484	0.164633	-0.510274	0.745452	0.173981	-0.135248	1.1516		-0.65275	-0.347595	1.45931	1.18499
P56937	GeneID_51478	3-keto-steroid reductase	1.35306	1.01281	0.047984	0.291945	0.0338528	-0.126301	1.02113	1.26407	1.57726				1.72594
V9GYN3	GeneID_51478	3-keto-steroid reductase									1.57726				1.72594
P25325	GeneID_4357	3-mercaptopyruvate sulfurtransferase	0.739122	0.998387	0.570362	0.29332					-0.130355	0.744347		-0.7601	-0.086109	2.10452	1.11849
Q8NCW8	Y00120	3-oxoacyl-CoA thiolase									-0.135248	1.1516		-0.65275	-0.347595	1.45931	1.18499
Q9UMY2	Y00121	3-phosphoglycerate dehydrogenase									-0.276554	0.470804		-0.775388	0.419156	3.31798	0.460616
Q53HJ9	Y00122	3-phosphoinositide dependent protein kinase-1 variant												-1.88933		0.180851
E9PER6	GeneID_5170	3-phosphoinositide-dependent protein kinase 1												-1.88933		0.180851
O15530	GeneID_5170	3-phosphoinositide-dependent protein kinase 1	1.06349	2.20558	1.25787	0.698368								-1.88933		0.180851
Q6R5J7	Y00124	4.1G isoform									-0.233423	0.755716	-0.796269	-0.437267	-0.100433	1.0787	0.557223
Q9H1C6	Y00125	4.1G protein									0.34774	1.59707		-0.0420341	0.172255	0.623768	1.96484
F6U211	GeneID_6204	40S ribosomal protein S10									0.246909	1.1476		-1.04769	-0.46466	2.09938	1.60132
P46783	GeneID_6204	40S ribosomal protein S10	0.724833	0.809257	1.52667	0.966263	0.126832	-0.338117	0.490154	0.521286	0.246909	1.1476		-1.04769	-0.46466	2.09938	1.60132
M0QZC5	GeneID_6205	40S ribosomal protein S11									0.383194	1.07298	-0.278986	-0.708964	-0.49898	1.82374	1.57388
M0R1H5	GeneID_6205	40S ribosomal protein S11									1.02726	1.08538		1.22504	-0.711734	1.53391	1.30317
M0R1H6	GeneID_6205	40S ribosomal protein S11									0.35211	0.921525	-0.244529	-0.457839	-0.527166	1.33539	1.27744
P62280	GeneID_6205	40S ribosomal protein S11	0.990409	1.1022	1.39427	0.906014	0.0527546	-0.157717	1.01122	1.04576	0.443626	1.06143	-0.278986	-0.519366	-0.537578	1.7958	1.42111
P25398	GeneID_6206	40S ribosomal protein S12	0.99234	1.01147	1.5059	1.14459	0.193883	-0.339691	1.21934	1.43049	0.391993	1.54107		-0.846568	-0.593843	2.40238	2.22462
E9PS50	GeneID_6207	40S ribosomal protein S13									-0.879878	1.20954	-0.875398	0.797343	-0.6741	1.92309	1.74861
J3KMX5	GeneID_6207	40S ribosomal protein S13									-0.812796	1.26453	-0.875398	0.440398	-0.805581	1.74803	1.90265
P62277	GeneID_6207	40S ribosomal protein S13	0.66146	0.781499	1.34151	0.850847	0.0303303	-0.370514	0.965773	0.92412	-0.790818	1.10898	-0.875398	-0.405056	-0.423231	1.74517	1.5657
E5RH77	GeneID_6208	40S ribosomal protein S14									0.331972	1.53827		-0.441018	0.00452979	2.16538	2.38723
H0YB22	GeneID_6208	40S ribosomal protein S14									0.331972	1.53827		-0.441018	0.00452979	2.16538	2.38723
P62263	GeneID_6208	40S ribosomal protein S14	0.707131	0.74365	1.3585	0.818224	-0.13291	-0.0860872	1.35818	1.41197	-0.216598	1.26048		-0.826923	-0.283882	2.01483	0.823951
K7EJ78	GeneID_6209	40S ribosomal protein S15									-0.754664	1.40216		-0.422044	-0.188217	1.84177	0.816911
K7ELC2	GeneID_6209	40S ribosomal protein S15									-0.754664	1.40216		-0.422044	-0.188217	1.84177	0.816911
K7EM56	GeneID_6209	40S ribosomal protein S15									-0.754664	1.40216		-0.422044	-0.188217	1.84177	0.816911
K7EQJ5	GeneID_6209	40S ribosomal protein S15									-0.754664	1.40216		-0.422044	-0.188217	1.84177	0.816911
P62841	GeneID_6209	40S ribosomal protein S15	0.938552	1.20079	1.60557	0.878226	-0.407786	-0.587645	0.815266	0.910015	-0.754664	1.40216		-0.422044	-0.188217	1.84177	0.816911
S4R417	GeneID_6209	40S ribosomal protein S15									-0.754664	1.40216		-0.422044	-0.188217	1.84177	0.816911
S4R456	GeneID_6209	40S ribosomal protein S15									-0.754664	1.40216		-0.422044	-0.188217	1.84177	0.816911
H3BT37	GeneID_6210	40S ribosomal protein S15a											-0.773369
H3BV27	GeneID_6210	40S ribosomal protein S15a											-0.773369
I3L246	GeneID_6210	40S ribosomal protein S15a									-0.127931	1.29903	-0.773369		-0.0233275		1.38971
I3L303	GeneID_6210	40S ribosomal protein S15a											-0.773369
I3L3P7	GeneID_6210	40S ribosomal protein S15a									-0.127931	1.29903	-0.773369		-0.0233275		1.38971
P62244	GeneID_6210	40S ribosomal protein S15a	0.652891	0.991972	1.69082	1.03961	0.144256	0.203159	1.36111	1.67485	-0.127931	1.29903	-0.773369		-0.0233275		1.38971
M0QX76	GeneID_6217	40S ribosomal protein S16									0.840614	1.19606	-0.585583	0.360436	-0.360936	1.57761	0.873287
M0R1M5	GeneID_6217	40S ribosomal protein S16									0.512929	1.20095	-0.489423	0.422517	-0.404633	1.82412	1.11598
M0R210	GeneID_6217	40S ribosomal protein S16									-0.163214	1.1767	-0.569895	-0.606195	-0.591434	2.15403	1.41758
M0R3H0	GeneID_6217	40S ribosomal protein S16									0.0320586	0.941448	-0.489423	-0.364462	-0.21846	1.77375	0.978781
P62249	GeneID_6217	40S ribosomal protein S16	0.796026	1.04977	1.49384	0.918577	0.0350345	-0.0870499	1.59033	1.43695	-0.226313	1.18674	-0.569895	-0.576138	-0.56785	2.16093	1.43471
Q6IPX4	GeneID_6217	40S ribosomal protein S16									-0.211082	1.03139	-0.399273	-0.643636	-0.216736	1.57217	0.692459
A0A075B716	Y00134	40S ribosomal protein S17									0.0629228	1.33945		-0.548408	-0.445724	2.18568	1.48477
H0YN73	Y00134	40S ribosomal protein S17									0.0741716	1.16566		-0.337331	-0.361598	1.88729	1.28335
H0YN88	Y00134	40S ribosomal protein S17									0.0629228	1.33945		-0.548408	-0.445724	2.18568	1.48477
P0CW22	GeneID_6218	40S ribosomal protein S17-like	0.808278	0.985567	1.40755	1.12485	0.181598	0.124735	0.520877	0.636397	0.0629228	1.33945		-0.548408	-0.445724	2.18568	1.48477
J3JS69	GeneID_6222	40S ribosomal protein S18									-0.126824	1.16689		-0.126904	-0.598842	2.47845	1.55878
P62269	GeneID_6222	40S ribosomal protein S18	1.07884	1.07023	1.45545	0.969584	0.240228	0.32937	0.993642	1.00852	0.10674	1.4918		-0.135579	-0.731903	2.47784	1.25121
A0A075B6E2	GeneID_6223	40S ribosomal protein S19									-0.198739	1.26167			-0.216105		1.30997
M0QXK4	GeneID_6223	40S ribosomal protein S19									1.04298	0.947199		-0.903398	-0.707767	2.01031	1.39601
M0QYF7	GeneID_6223	40S ribosomal protein S19									1.04298	0.947199		-0.903398	-0.707767	2.01031	1.39601
M0R140	GeneID_6223	40S ribosomal protein S19									1.04298	0.947199		-0.903398	-0.707767	2.01031	1.39601
M0R2L9	GeneID_6223	40S ribosomal protein S19									1.04298	0.947199		-0.903398	-0.707767	2.01031	1.39601
P39019	GeneID_6223	40S ribosomal protein S19	0.175809	0.355754	0.664089	0.386245	0.0348734	-0.198491	1.0626	1.15816	0.664313	1.08132		-0.903398	-0.490629	2.01031	1.36221
E9PM36	GeneID_6187	40S ribosomal protein S2									-0.0428542				-0.242252
E9PMM9	GeneID_6187	40S ribosomal protein S2									-0.0428542				-0.242252
E9PPT0	GeneID_6187	40S ribosomal protein S2									-0.0428542				-0.242252
E9PQD7	GeneID_6187	40S ribosomal protein S2									-0.0574943	0.977374	-0.452131	-0.310173	-0.368873	1.8272	1.12855
H0YEN5	GeneID_6187	40S ribosomal protein S2									-0.0502664	0.977374	-0.452131	-0.310173	-0.317056	1.8272	1.12855
I3L404	GeneID_6187	40S ribosomal protein S2									-0.0428542				-0.242252
P15880	GeneID_6187	40S ribosomal protein S2	0.907546	1.18129	1.6656	1.13017	-0.223235	-0.0966629	1.30512	1.27508	-0.0502664	0.977374	-0.452131	-0.310173	-0.317056	1.8272	1.12855
E5RJX2	GeneID_6224	40S ribosomal protein S20												-0.684404		2.31197
G3XAN0	GeneID_6224	40S ribosomal protein S20									-0.264833	1.24363		-0.231748	-0.218501	1.71219	1.39485
P60866	GeneID_6224	40S ribosomal protein S20	0.444084	0.508283	1.0291	0.533748	0.170915	-0.333067	0.686604	0.948031	-0.264833	1.24363		-0.517236	-0.218501	2.13836	1.39485
P63220	GeneID_6227	40S ribosomal protein S21	0.862945	0.963562	1.48288	0.999727	-0.114124	-0.280588	0.630532	0.670482	0.685281	1.42975	-0.394022	-0.449157	-0.131838	2.28383	1.68192
Q8WVC2	GeneID_6227	40S ribosomal protein S21									0.685281	1.42975	-0.394022	-0.449157	-0.131838	2.28383	1.68192
Q9BYK1	GeneID_6227	40S ribosomal protein S21									0.848819	0.972299	-0.340846	-0.226294	0.0378359	2.01529	0.997545
D6R9I7	GeneID_6228	40S ribosomal protein S23									0.225926	1.01878	-0.435643	-0.574461	-0.0472144	1.73259	1.10626
D6RD47	GeneID_6228	40S ribosomal protein S23									0.121207	1.01002	-0.435643	-0.710539	0.0143877	1.73367	0.955697
D6RDJ2	GeneID_6228	40S ribosomal protein S23									0.225926	1.01878	-0.435643	-0.574461	-0.0472144	1.73259	1.10626
D6RIX0	GeneID_6228	40S ribosomal protein S23									0.225926	1.01878	-0.435643	-0.574461	-0.0472144	1.73259	1.10626
P62266	GeneID_6228	40S ribosomal protein S23	1.00011	1.09796	1.283	0.903736	0.0606997	-0.190251	0.777375	0.815299	0.676259	0.956348	-0.435643	-0.710539	0.0143877	1.77981	0.851606
A0A087WUS0	GeneID_6229	40S ribosomal protein S24									0.126662	1.10846	-1.71105	-0.94974	-0.478495	1.58088	1.30196
E7ETK0	GeneID_6229	40S ribosomal protein S24									0.126662	1.10846	-1.71105	-0.94974	-0.478495	1.58088	1.30196
P62847	GeneID_6229	40S ribosomal protein S24	1.22512	1.26154	1.53475	0.86736	0.297131	-0.0260515	0.387764	0.605351	0.126662	1.10846	-1.71105	-0.94974	-0.478495	1.58088	1.30196
P62851	GeneID_6230	40S ribosomal protein S25	0.838473	1.08976	1.5247	1.03531	-0.00354239	-0.00983217	0.891552	1.01242	1.86494	0.937763	-0.493664	-0.634777	-0.592675	2.17601	1.45991
P62854	Y00144	40S ribosomal protein S26					0.367604	-0.0246594	1.52964	1.81056	0.151805	1.4999		-0.126053	-0.356462	1.93985	1.44022
A4D1G5	GeneID_6232	40S ribosomal protein S27									-0.147771	1.28337		-0.431293	-0.249888	1.70863	1.35088
C9JLI6	GeneID_6232	40S ribosomal protein S27									-0.147771	1.28337		-0.431293	-0.249888	1.70863	1.35088
H0YMV8	GeneID_6232	40S ribosomal protein S27									-0.147771	1.28337		-0.431293	-0.249888	1.70863	1.35088
P42677	GeneID_6232	40S ribosomal protein S27	1.10128	1.04371	1.51756	0.883068	0.355266	0.131412	1.52268	1.27671	-0.0834842	1.28337	-0.678128	-0.974103	-0.401208	2.18482	1.40028
Q5T4L4	GeneID_6232	40S ribosomal protein S27									-0.0834842	1.28337	-0.678128	-0.974103	-0.401208	2.18482	1.40028
Q71UM5	GeneID_51065	40S ribosomal protein S27-like	1.15286	1.03876	1.49843	0.84357	0.445313	0.148682	1.6723	1.44995	-0.147771	1.28337		-0.431293	-0.249888	1.70863	1.35088
A0A087WTT6	GeneID_6235	40S ribosomal protein S29									0.323463	0.660395		-1.08726	-0.834682	2.15607	0.860083
P62273	GeneID_6235	40S ribosomal protein S29	1.13983	1.1304	1.57981	1.16586	0.165981	-0.0260864	0.353226	0.625768	0.323463	0.660395		-1.08726	-0.834682	2.15607	0.860083
E9PJH4	GeneID_6188	40S ribosomal protein S3									-0.968339	0.786922		-0.258317	0.252954	1.54714	0.629009
E9PK82	GeneID_6188	40S ribosomal protein S3									-0.968339	0.786922		-0.258317	0.252954	1.54714	0.629009
E9PL09	GeneID_6188	40S ribosomal protein S3									-0.673407	1.03954		-0.635367	-0.00965973	2.43064	1.15281
E9PPU1	GeneID_6188	40S ribosomal protein S3									-0.967293	1.48119		-0.635367	-0.0981084	2.43064	1.76745
E9PQ96	GeneID_6188	40S ribosomal protein S3									-0.968339	0.786922		-0.258317	0.252954	1.54714	0.629009
E9PQX2	GeneID_6188	40S ribosomal protein S3									-0.968339	0.786922		-0.258317	0.252954	1.54714	0.629009
E9PSF4	GeneID_6188	40S ribosomal protein S3									-0.664291	1.00402		-0.364985	-0.243218	2.63015	1.20978
F2Z2S8	GeneID_6188	40S ribosomal protein S3									-1.07735	1.37654		-0.258317	-0.0273856	1.54714	1.69078
H0YCJ7	GeneID_6188	40S ribosomal protein S3									-1.07735	1.37654		-0.258317	-0.0273856	1.54714	1.69078
H0YEU2	GeneID_6188	40S ribosomal protein S3									-0.537998	1.06075		-0.579878	-0.266567	2.72809	1.31234
H0YF32	GeneID_6188	40S ribosomal protein S3									-1.19528	1.7939			-0.375667		2.29576
P23396	GeneID_6188	40S ribosomal protein S3	0.882623	0.837251	1.29134	0.910574	-0.0139601	-0.432306	2.52984	2.66741	-0.967293	1.48119		-0.635367	-0.0981084	2.43064	1.76745
E9PM49	Y00149	40S ribosomal protein S30									0.0398416	1.78628		-1.52641	-0.804593	2.57016	1.9722
E9PR30	Y00149	40S ribosomal protein S30									0.0398416	1.78628		-1.52641	-0.804593	2.57016	1.9722
P62861	Y00149	40S ribosomal protein S30	0.885283	0.826386	1.54804	0.705359	0.0862638	-0.311635	0.766479	0.527949	0.405287	1.33668		-0.19328	-0.164052	1.88422	1.46093
A8K4W0	GeneID_6189	40S ribosomal protein S3a									-0.367517	1.21381	0.400469	-0.583021	-0.238161	1.95383	1.24912
B7Z3M5	GeneID_6189	40S ribosomal protein S3a									-0.387836	1.22855		-0.681884	-0.122245	2.04854	1.15296
D6R9B6	GeneID_6189	40S ribosomal protein S3a									-0.347562	1.42846	0.400469	-0.235013	-0.298852	2.34064	1.4333
D6RAS7	GeneID_6189	40S ribosomal protein S3a									-0.185311	1.32845		-0.818774	-0.341729	2.50393	1.51294
D6RAT0	GeneID_6189	40S ribosomal protein S3a									-0.331309	1.2905	0.400469	-0.453691	-0.340129	2.2025	1.36514
D6RB09	GeneID_6189	40S ribosomal protein S3a									-0.354349	1.34445		-0.509148	-0.31895	2.16145	1.39863
D6RED7	GeneID_6189	40S ribosomal protein S3a									-0.185311	1.32845		-0.818774	-0.341729	2.50393	1.51294
D6RG13	GeneID_6189	40S ribosomal protein S3a									-0.315266	1.24437	0.400469	-0.513937	-0.253901	2.0141	1.25606
D6RGE0	GeneID_6189	40S ribosomal protein S3a									-0.185311	1.32845		-0.818774	-0.341729	2.50393	1.51294
D6RI02	GeneID_6189	40S ribosomal protein S3a									-0.350908	1.15576		-0.915277	-0.195928	1.93835	1.14873
E9PFI5	GeneID_6189	40S ribosomal protein S3a									-0.387836	1.22855		-0.681884	-0.122245	2.04854	1.15296
H0Y8L7	GeneID_6189	40S ribosomal protein S3a									-0.366584	1.22119		-0.699103	-0.143235	2.05208	1.10729
H0Y9Y4	GeneID_6189	40S ribosomal protein S3a									-0.392153	1.23521	0.400469	-0.501412	-0.224332	1.97978	1.35097
P61247	GeneID_6189	40S ribosomal protein S3a	1.0428	1.10234	1.53413	0.891743	0.0440217	-0.297991	1.26066	1.36119	-0.359139	1.22696	0.400469	-0.472234	-0.228505	2.04226	1.25459
Q6NXR8	GeneID_6189	40S ribosomal protein S3a									-0.359139	1.22696	0.400469	-0.472234	-0.228505	2.04226	1.25459
Q496E4	Y00151	40S ribosomal protein S4									-0.682187	1.24283	-0.0026225	-0.344534	-0.338847	2.40984	1.74028
A6NH36	GeneID_6191	40S ribosomal protein S4, X isoform									-0.671971	1.22771	-0.0026225	-0.344534	-0.344216	2.40984	1.73316
P62701	GeneID_6191	40S ribosomal protein S4, X isoform	1.01382	1.07923	1.42068	1.00049	-0.0247157	-0.15251	1.94259	1.8626	-0.584981	1.20485	-0.0026225	-0.422913	-0.378434	2.39767	1.77855
C9JEH7	GeneID_6192	40S ribosomal protein S4, Y isoform 1									-0.682187	1.24283	-0.0026225	-0.344534	-0.338847	2.40984	1.74028
P22090	GeneID_6192	40S ribosomal protein S4, Y isoform 1	0.982174	1.08922	1.28815	0.856339	0.0371113	-0.141661	1.86637	1.73202	-0.682187	1.24283	-0.0026225	-0.344534	-0.338847	2.40984	1.74028
Q8TD47	GeneID_140032	40S ribosomal protein S4, Y isoform 2	1.03944	1.13875	1.40801	0.938713	0.0256142	-0.152607	1.84646	1.70044	-0.682187	1.24283	-0.0026225	-0.344534	-0.338847	2.40984	1.74028
M0QZN2	GeneID_6193	40S ribosomal protein S5									-0.759261	1.13946	-0.348401	0.348854	-0.166157	1.72293	1.2002
M0R0F0	GeneID_6193	40S ribosomal protein S5									-0.826563	0.934634	-0.348401	-0.35341	0.073159	1.79647	0.913526
M0R0R2	GeneID_6193	40S ribosomal protein S5									-0.777243	1.0347	-0.348401	-0.35341	-0.165215	1.79647	1.09256
P46782	GeneID_6193	40S ribosomal protein S5	1.80685	1.30915	2.32629	1.13661	-0.11443	-0.181405	1.62175	1.07008	-0.777243	1.0347	-0.348401	-0.35341	-0.165215	1.79647	1.09256
A2A3R5	GeneID_6194	40S ribosomal protein S6									-0.0583848	1.92632	-0.571445	-1.18115	-1.04479	2.1404	2.05799
A2A3R7	GeneID_6194	40S ribosomal protein S6									-0.265949	1.22326	-0.34379	-1.40372	-0.288128	2.56235	1.35606
P62753	GeneID_6194	40S ribosomal protein S6	0.910419	0.887198	1.42737	0.987596	0.115072	-0.293034	0.678882	0.815661	-0.119692	1.92346	-0.487658	-1.23974	-0.824556	2.22536	1.99751
Q96DV6	GeneID_6194	40S ribosomal protein S6									-0.119692	1.92346	-0.487658	-1.23974	-0.824556	2.22536	1.99751
B5MCP9	GeneID_6201	40S ribosomal protein S7									-0.250849	1.14234	-0.331017	-0.606452	-0.312918	1.94559	1.21006
P62081	GeneID_6201	40S ribosomal protein S7	0.985294	0.969108	1.65301	1.28797	0.134638	-0.170296	0.870416	0.971116	-0.250849	1.12636	-0.331017	-0.507375	-0.353754	1.68953	1.17326
P62241	GeneID_6202	40S ribosomal protein S8	0.944774	1.1152	1.68431	0.989981	-0.00451223	-0.42885	1.67138	1.53667	-0.473661	1.17548	0.163581	-0.918732	-0.486884	1.57305	1.42726
Q5JR95	GeneID_6202	40S ribosomal protein S8									-0.328573	1.20171	0.163581	-0.766204	-0.459122	1.52208	1.47332
A8MXK4	GeneID_6203	40S ribosomal protein S9									-0.608602	1.43153	-0.258324	-0.584917	-0.228365	2.18107	1.93964
B5MCT8	GeneID_6203	40S ribosomal protein S9									-0.608602	1.43153	-0.258324	-0.584917	-0.228365	2.18107	1.93964
C9JM19	GeneID_6203	40S ribosomal protein S9									-0.608602	1.43153	-0.258324	-0.584917	-0.228365	2.18107	1.93964
F2Z3C0	GeneID_6203	40S ribosomal protein S9									-0.608602	1.43153	-0.258324	-0.584917	-0.228365	2.18107	1.93964
P46781	GeneID_6203	40S ribosomal protein S9	0.859976	1.46319	1.51362	1.16578	0.176236	-0.156202	1.62882	1.59549	-0.124545	1.42667	-0.258324	-0.584917	-0.228365	2.18107	1.82993
A6NE09	GeneID_3921	40S ribosomal protein SA									1.27939	1.3412		0.985394	0.0850972	1.48745	0.829472
C9J9K3	GeneID_3921	40S ribosomal protein SA									1.27939	1.3412		0.985394	0.0850972	1.48745	0.829472
P08865	GeneID_3921	40S ribosomal protein SA	-2.69019	-1.27665	1.24301	0.796003	-0.674728	1.85283	2.04469	2.46548	1.27939	1.3412		0.985394	0.0850972	1.48745	0.829472
Q96RS2	GeneID_3921	40S ribosomal protein SA									1.27939	1.3412		0.985394	0.0850972	1.48745	0.829472
G3V1E2	GeneID_51150	45 kDa calcium-binding protein									1.12001	2.07969		-0.681142	-0.229743		1.27752
H0Y3T6	GeneID_51150	45 kDa calcium-binding protein									1.12001	2.07969		-0.681142	-0.229743		1.27752
Q9BRK5	GeneID_51150	45 kDa calcium-binding protein	1.26797	1.85771	1.22225	0.464976	0.349475	-0.036006	0.954948	0.928007	1.12001	2.07969		-1.1117	-0.229743	0.233059	1.27752
F5GZR9	GeneID_6520	4F2 cell-surface antigen heavy chain									-0.0706471	2.17812		0.40433	0.51653	4.25628	3.01322
F5GZS6	GeneID_6520	4F2 cell-surface antigen heavy chain									0.959917	2.44599		0.87875	0.992049	3.98126	2.95256
F5H0E2	GeneID_6520	4F2 cell-surface antigen heavy chain									0.96416	2.64437		0.87875	0.992049	4.26643	3.12764
F5H867	GeneID_6520	4F2 cell-surface antigen heavy chain									0.956585	3.04266		0.972746	1.20529	4.7261	3.50627
H0YFS2	GeneID_6520	4F2 cell-surface antigen heavy chain									0.96416	2.64437		0.87875	0.992049	4.26643	3.12764
H0YFX4	GeneID_6520	4F2 cell-surface antigen heavy chain									-0.661036	1.60369				2.44316	2.24633
J3KPF3	GeneID_6520	4F2 cell-surface antigen heavy chain									0.959917	2.44599		0.87875	0.992049	3.98126	2.95256
P08195	GeneID_6520	4F2 cell-surface antigen heavy chain	1.37683	1.42395	1.92453	1.47155	0.193391	0.509857	1.22863	1.75816	0.959917	2.44599		0.87875	0.992049	3.98126	2.95256
P49189	GeneID_223	4-trimethylaminobutyraldehyde dehydrogenase	0.801615	0.82449	0.861792	0.630933	-0.156455	0.0553681	0.722948	0.735984	0.543469	0.798675	0.069083	-0.220429	0.337577	2.14211	0.706556
H7C5E4	GeneID_54464	5'-3' exoribonuclease 1									1.41234	-0.290861		0.645182	-0.501362	1.53803	-0.228109
Q8IZH2	GeneID_54464	5'-3' exoribonuclease 1					0.0985408	-0.136683	0.826065	0.860274	1.41234	-0.290861		0.645182	-0.501362	1.53803	-0.228109
Q9H0D6	GeneID_22803	5'-3' exoribonuclease 2	1.27766	1.02874	1.48645	0.897388	-0.125378	-0.452991	0.876346	1.08409	-0.250891	1.15243		-0.69389	-0.349795		1.39831
A8MTH1	GeneID_4354	55 kDa erythrocyte membrane protein									0.590887	1.43926		-0.254752	0.405148	2.23189	1.26839
C9J9J4	GeneID_4354	55 kDa erythrocyte membrane protein									0.0601151	1.58976		-1.57542	0.243678	1.5601	1.74101
C9JB34	GeneID_4354	55 kDa erythrocyte membrane protein									0.141778	1.16342		-0.322524	0.44756	1.5601	1.13908
Q00013	GeneID_4354	55 kDa erythrocyte membrane protein	1.34725	1.16166	1.33032	1.36397	-0.0418553	-0.365217	1.0668	0.879561	0.220504	1.52184		-0.355501	0.28443	2.23189	1.53479
H7C4H7	GeneID_211	5-aminolevulinate synthase, nonspecific, mitochondrial												-0.825297		2.69939
P13196	GeneID_211	5-aminolevulinate synthase, nonspecific, mitochondrial					0.226592	-0.306703	0.78955	0.893871	1.97258			0.10823	1.87458	3.73998
Q13131	GeneID_5562	5'-AMP-activated protein kinase catalytic subunit alpha-1									-0.360682	1.89144		-2.13541	-0.723051		2.45298
Q96E92	GeneID_5562	5'-AMP-activated protein kinase catalytic subunit alpha-1									-0.109374	2.64874			-0.823883		3.21568
F8VYY9	GeneID_5571	5'-AMP-activated protein kinase subunit gamma-1										1.35558		-0.188696	-0.237738	2.43127	1.32114
H0YHF8	GeneID_5571	5'-AMP-activated protein kinase subunit gamma-1										1.35558		-0.0486375	-0.237738	2.30207	1.32114
P54619	GeneID_5571	5'-AMP-activated protein kinase subunit gamma-1										1.35558		-0.188696	-0.237738	2.43127	1.32114
E9PGP6	GeneID_51422	5'-AMP-activated protein kinase subunit gamma-2										1.35558		-0.0486375	-0.237738	2.30207	1.32114
Q9UGJ0	GeneID_51422	5'-AMP-activated protein kinase subunit gamma-2										1.35558		-0.0486375	-0.237738	2.30207	1.32114
P49914	GeneID_10588	5-formyltetrahydrofolate cyclo-ligase	1.31485	1.18385	2.51064		0.460125	-0.199351	1.54911	1.3857	0.2021	1.94676		-0.719301	-0.174913	2.09609	2.161
H7BYK2	Y00175	5-phosphohydroxy-L-lysine phospho-lyase									1.17304	-0.114686		-0.511866	-0.300928	-0.249679	-1.37202
A0A0A0MTQ5	GeneID_9556	6.8 kDa mitochondrial proteolipid									-0.224253	0.212824		-1.41202	-0.646697	1.80036	0.574782
G3V556	GeneID_9556	6.8 kDa mitochondrial proteolipid									-0.224253	0.212824		-1.41202	-0.646697	1.80036	0.574782
P56378	GeneID_9556	6.8 kDa mitochondrial proteolipid					0.776615	0.610242			-0.224253	0.212824	-1.55692	-1.41202	-0.646697	1.80036	0.574782
B9VP19	Y00177	60 kDa chaperonin									2.41369	1.1541		-0.0693999	-0.395256	1.5994	0.80563
B9VP24	Y00177	60 kDa chaperonin												-0.0693999		1.5994
B9VPB4	Y00177	60 kDa chaperonin									2.41369	1.1541		-0.0693999	-0.395256	1.5994	0.80563
C9JCQ4	GeneID_3329	60 kDa heat shock protein, mitochondrial									0.107838	1.26775		-0.647778	-0.221028	2.01711	1.51293
C9JL19	GeneID_3329	60 kDa heat shock protein, mitochondrial									-0.040876	1.26068		-0.647778	-0.0870905	2.01711	1.41894
C9JL25	GeneID_3329	60 kDa heat shock protein, mitochondrial									0.107838	1.26775		-0.647778	-0.221028	2.01711	1.51293
E7ESH4	GeneID_3329	60 kDa heat shock protein, mitochondrial									0.235192	1.25152		-0.887397	-0.162458	1.77428	1.50153
E7EXB4	GeneID_3329	60 kDa heat shock protein, mitochondrial									0.235192	1.25152		-0.879531	-0.162458	1.77214	1.50153
P10809	GeneID_3329	60 kDa heat shock protein, mitochondrial	0.791291	0.93768	1.42583	1.01153	0.048377	-0.107965	0.704809	0.838369	0.276863	1.24383	-0.204099	-0.414345	-0.242633	1.80388	1.50254
G5E9R9	GeneID_6738	60 kDa SS-A/Ro ribonucleoprotein									-0.400917	1.04081		-0.336957	0.202473	2.12239	1.50516
P10155	GeneID_6738	60 kDa SS-A/Ro ribonucleoprotein	0.885872	0.913861	1.36487	0.993186	0.0931381	-0.174517	1.7175	1.66525	-0.400917	1.04081		-0.336957	0.202473	2.12239	1.50516
Q5T1M7	GeneID_9128	60 kDa U4/U6 snRNP-specific spliceosomal protein									-0.14181	1.2113		-0.465793	-0.226966	1.69275	0.909299
F8VPE8	GeneID_6175	60S acidic ribosomal protein P0									-0.458679	0.926133	-0.40758	-0.417567	-0.0913859	1.26203	1.26942
F8VQY6	GeneID_6175	60S acidic ribosomal protein P0									-0.199621	1.4938	-0.40758	-0.503535	-0.160916	1.93242	1.83376
F8VRK7	GeneID_6175	60S acidic ribosomal protein P0									-0.199621	1.4938	-0.40758	-0.503535	-0.160916	1.93242	1.83376
F8VS58	GeneID_6175	60S acidic ribosomal protein P0									-0.199621	1.4938	-0.40758	-0.503535	-0.160916	1.93242	1.83376
F8VU65	GeneID_6175	60S acidic ribosomal protein P0									-0.199621	1.4938	-0.40758	-0.503535	-0.160916	1.93242	1.83376
F8VW21	GeneID_6175	60S acidic ribosomal protein P0									-0.458679	0.926133	-0.40758	-0.417567	-0.0913859	1.26203	1.26942
F8VWS0	GeneID_6175	60S acidic ribosomal protein P0									-0.199621	1.4938	-0.40758	-0.503535	-0.160916	1.93242	1.83376
F8VWV4	GeneID_6175	60S acidic ribosomal protein P0									-0.458679	0.926133	-0.40758	-0.417567	-0.0913859	1.26203	1.26942
F8VZS0	GeneID_6175	60S acidic ribosomal protein P0									-0.199621	1.4938	-0.40758	-0.503535	-0.160916	1.93242	1.83376
G3V210	GeneID_6175	60S acidic ribosomal protein P0									-0.199621	1.4938	-0.40758	-0.503535	-0.160916	1.93242	1.83376
P05388	GeneID_6175	60S acidic ribosomal protein P0	1.31921	1.48153	1.88726	1.38536	0.0894971	0.0960315	1.84161	1.98328	-0.199621	1.4938	-0.40758	-0.503535	-0.160916	1.93242	1.83376
Q8NHW5	Y00182	60S acidic ribosomal protein P0-like	1.40357	1.55469	1.92925	1.40216	0.0894971	0.0960315	1.84161	1.98328	-0.170417	1.50731		-0.507162	-0.194041	2.01509	1.838
H0YDD8	GeneID_6181	60S acidic ribosomal protein P2									0.0246227	1.28286	-0.466017	-0.505786	0.11001	1.73809	1.20409
P05387	GeneID_6181	60S acidic ribosomal protein P2	1.11974	1.40741	1.61406	1.21316	-0.00277113	-0.111869	1.3514	1.59096	0.278638	1.5958		-0.428019	-0.0719231	2.04771	1.63293
A0A087WV22	GeneID_6134	60S ribosomal protein L10									0.380868	1.0366		-0.941081	-0.536954	2.08334	1.7076
A6QRI9	GeneID_6134	60S ribosomal protein L10									-0.325622	1.16749		-0.219529	-0.650654	1.26777	1.5525
B8A6G2	GeneID_6134	60S ribosomal protein L10									-0.325622	1.16749		-0.219529	-0.650654	1.26777	1.5525
F8W7C6	GeneID_6134	60S ribosomal protein L10									0.380868	1.0366		-0.941081	-0.536954	2.08334	1.7076
P27635	GeneID_6134	60S ribosomal protein L10	1.21235	1.2465	1.6158	1.13265	-0.129614	-0.208937	1.35253	1.41313	-0.0640806	1.10595		-0.788077	-0.703137	1.93303	1.63907
X1WI28	GeneID_6134	60S ribosomal protein L10									-0.0640806	1.10595		-0.788077	-0.703137	1.93303	1.63907
P62906	GeneID_4736	60S ribosomal protein L10a	1.00985	1.09399	1.60807	1.08274	0.404786	0.367455	2.03932	1.9778	-0.298654	1.10297		-1.10154	-0.34789	1.94888	1.38879
Q96L21	GeneID_140801	60S ribosomal protein L10-like	1.09725	1.09533	1.62324	1.22782	-0.597977	-0.565255	0.986972	1.15953	-0.0164532	1.13193		-0.641666	-0.778669	1.85723	1.68446
P62913	GeneID_6135	60S ribosomal protein L11	1.164	1.24597	1.74104	1.46382	0.0539724	-0.280874	1.70168	1.49503	-0.28982	1.35944		-0.844043	-0.30555	2.14476	1.44845
Q5VVC8	GeneID_6135	60S ribosomal protein L11									-0.236953	1.69849		-0.901131	-0.448748	2.42358	1.86353
Q5VVC9	GeneID_6135	60S ribosomal protein L11									-0.236953	1.69849		-0.901131	-0.448748	2.42358	1.86353
P30050	GeneID_6136	60S ribosomal protein L12	1.05462	1.17959	1.36804	0.995826	-0.123337	-0.544559	2.38183	2.79425	-0.630704	1.66394	-0.774997	-0.418044	-0.158701	2.35242	2.24018
H3BUK8	GeneID_6137	60S ribosomal protein L13									1.29829	2.18459		0.834339	-0.286386	2.75927	2.33916
J3KS98	GeneID_6137	60S ribosomal protein L13									1.13847	1.99075		0.834339	-0.22651	3.59094	2.61936
J3QSB4	GeneID_6137	60S ribosomal protein L13									0.245926	0.993775		-0.491885	-0.18173	1.63782	1.06906
P26373	GeneID_6137	60S ribosomal protein L13	0.455231	0.794552	1.31836	0.83443	-0.0528317	-0.320917	1.03809	1.04241	0.556971	1.31558	-1.2543	-0.132151	-0.164358	2.87911	1.78246
Q6NZ55	GeneID_6137	60S ribosomal protein L13									0.556971	1.31558	-1.2543	-0.132151	-0.164358	2.87911	1.78246
M0QYS1	GeneID_23521	60S ribosomal protein L13a									0.52732	1.15584		-1.0677	-0.675655	1.97342	1.5866
P40429	GeneID_23521	60S ribosomal protein L13a	1.20677	1.34305	1.35252	0.894498	0.0344335	-0.140276	1.68511	1.57927	0.52732	1.15584		-1.0677	-0.675655	1.97342	1.5866
Q8J015	GeneID_23521	60S ribosomal protein L13a									1.01025	1.21799		-1.32284	-0.677052	1.9247	1.60115
E7EPB3	GeneID_9045	60S ribosomal protein L14									0.726752	1.15222		0.297099	-0.195465	2.02078	1.66923
P50914	GeneID_9045	60S ribosomal protein L14	1.03514	1.14904	1.70045	0.967849	0.0450812	-0.469857	0.982413	1.0552	0.455883	1.50802	-0.750747	-0.0366438	-0.199283	2.19395	1.9038
P61313	GeneID_6138	60S ribosomal protein L15	1.24413	1.06764	1.71194	1.03783	-0.379315	-0.16669	1.1356	1.06922	-0.637515	0.556618		-0.40661	-0.18464	1.97267	0.766936
A0A087WWH0	GeneID_6139	60S ribosomal protein L17									0.189667	1.50151	-0.971252	-0.663617	-0.856328	2.5759	1.69577
A0A087WXM6	GeneID_6139	60S ribosomal protein L17									0.16379	1.27347	-0.971252	-0.62297	-0.911036	1.90986	1.48941
A0A087WY81	GeneID_6139	60S ribosomal protein L17									0.330613	1.49099	-0.328429	-0.530187	-0.507552	1.77777	1.69545
J3KRB3	GeneID_6139	60S ribosomal protein L17									0.189667	1.50151	-0.971252	-0.663617	-0.856328	2.5759	1.69577
J3KRX5	GeneID_6139	60S ribosomal protein L17									0.16379	1.27347	-0.971252	-0.62297	-0.911036	1.90986	1.48941
J3KSJ0	GeneID_6139	60S ribosomal protein L17									0.347125	1.56414	-0.328429	-0.60246	-0.78323	1.92744	1.78095
J3QLC8	GeneID_6139	60S ribosomal protein L17									0.16379	1.27347	-0.971252	-0.62297	-0.911036	1.90986	1.48941
J3QQT2	GeneID_6139	60S ribosomal protein L17									0.16379	1.27347	-0.971252	-0.62297	-0.911036	1.90986	1.48941
J3QS96	GeneID_6139	60S ribosomal protein L17									0.189667	1.50151	-0.971252	-0.663617	-0.856328	2.5759	1.69577
P18621	GeneID_6139	60S ribosomal protein L17	0.979157	1.09736	1.57149	0.986354	0.100608	-0.344975	0.75027	0.813308	0.16379	1.27347	-0.971252	-0.62297	-0.911036	1.90986	1.48941
F8VUA6	GeneID_6141	60S ribosomal protein L18									0.34269	0.856428		-0.0549713	1.17496	1.84088	0.927383
F8VYV2	GeneID_6141	60S ribosomal protein L18									0.837813	1.05212			1.51931		1.22751
G3V203	GeneID_6141	60S ribosomal protein L18									-0.417156	0.629966		-0.0549713	0.721749	1.84088	0.547963
H0YHA7	GeneID_6141	60S ribosomal protein L18									0.34269	0.856428		-0.0549713	1.17496	1.84088	0.927383
J3QQ67	GeneID_6141	60S ribosomal protein L18									0.34269	0.856428		-0.0549713	1.17496	1.84088	0.927383
Q07020	GeneID_6141	60S ribosomal protein L18	0.779483	0.984903	1.83678	1.19657	-0.390586	-0.326403	2.82698	3.0028	0.34269	0.856428		-0.0549713	1.17496	1.84088	0.927383
Q0QEW2	GeneID_6141	60S ribosomal protein L18									0.34269	0.856428		-0.0549713	1.17496	1.84088	0.927383
B2R4C0	GeneID_6142	60S ribosomal protein L18a									0.0949373	0.732083		-0.24925	-0.623482	1.69087	1.38853
B4DM74	GeneID_6142	60S ribosomal protein L18a									-0.0562174	-0.170299		-0.97593	-0.377502	2.0085	0.856652
B4DM94	GeneID_6142	60S ribosomal protein L18a									0.0949373	0.732083		-0.24925	-0.623482	1.69087	1.38853
B4DUV3	GeneID_6142	60S ribosomal protein L18a									0.0949373	0.732083		-0.24925	-0.623482	1.69087	1.38853
M0R0P7	GeneID_6142	60S ribosomal protein L18a									0.0949373	0.732083		-0.24925	-0.623482	1.69087	1.38853
M0R117	GeneID_6142	60S ribosomal protein L18a									-0.0562174	-0.170299		-0.97593	-0.377502	2.0085	0.856652
M0R1A7	GeneID_6142	60S ribosomal protein L18a									0.231746	1.28298		-0.24925	-0.9202	1.69087	1.77627
M0R3D6	GeneID_6142	60S ribosomal protein L18a									0.231746	1.28298		-0.24925	-0.9202	1.69087	1.77627
Q02543	GeneID_6142	60S ribosomal protein L18a	1.15412	1.21203	2.21819	1.54683	0.0645973	-0.122941	0.28664	0.37322	0.0949373	0.732083		-0.24925	-0.623482	1.69087	1.38853
P84098	GeneID_6143	60S ribosomal protein L19	0.41101	0.593897	1.54973	1.01766	0.00858509	-0.268523	0.697927	0.692275	0.116454	1.39467	-0.119511	-0.47869	-0.348851	1.67639	1.71295
G3V1B3	GeneID_6144	60S ribosomal protein L21									0.246835	1.34788	-0.350345	-0.438173	-0.21849	2.34143	1.43935
M0R181	GeneID_6144	60S ribosomal protein L21									0.240597	1.08023	-0.350345	-0.468774	-0.270822	2.2945	1.26978
P46778	GeneID_6144	60S ribosomal protein L21	0.985632	1.14755	1.45063	0.836626	0.0779913	-0.022599	1.17186	1.04531	0.240597	1.08023	-0.350345	-0.559003	-0.270822	2.21368	1.26978
K7EJT5	GeneID_6146	60S ribosomal protein L22									0.29716	0.987836	0.0544519	-0.362239	-0.138714	1.55939	1.4543
K7EKS7	GeneID_6146	60S ribosomal protein L22									0.29716	0.987836	0.0544519	-0.362239	-0.138714	1.55939	1.4543
K7ELC4	GeneID_6146	60S ribosomal protein L22									0.29716	0.987836	0.0544519	-0.362239	-0.138714	1.55939	1.4543
K7EMH1	GeneID_6146	60S ribosomal protein L22									0.29716	0.987836	0.0544519	-0.362239	-0.138714	1.55939	1.4543
K7EP65	GeneID_6146	60S ribosomal protein L22									0.29716	0.987836	0.0544519	-0.362239	-0.138714	1.55939	1.4543
K7ERI7	GeneID_6146	60S ribosomal protein L22									0.29716	0.987836	0.0544519	-0.362239	-0.138714	1.55939	1.4543
P35268	GeneID_6146	60S ribosomal protein L22	0.871614	0.857746	1.44707	1.04839	0.275771	0.025689	1.18867	1.3548	0.29716	0.987836	0.0544519	-0.362239	-0.138714	1.55939	1.4543
B9ZVP7	GeneID_9349	60S ribosomal protein L23									0.531481	1.14626		-0.733035	-0.244216	2.00524	1.14729
C9JD32	GeneID_9349	60S ribosomal protein L23									0.531481	1.14626		-0.733035	-0.244216	2.00524	1.14729
J3KT29	GeneID_9349	60S ribosomal protein L23									0.531481	1.14626		-0.733035	-0.244216	2.00524	1.14729
J3KTJ3	GeneID_9349	60S ribosomal protein L23									-0.986734	2.05298	0.700386	-0.874492	0.163747	2.32278	1.42005
J3QQT9	GeneID_9349	60S ribosomal protein L23												-0.874492		2.32278
P62829	GeneID_9349	60S ribosomal protein L23	0.67692	0.598761	1.65915	0.784537	-0.335227	0.437678	1.59593	1.18373	0.498995	1.16921	0.700386	-0.733035	-0.216901	2.00524	1.17839
A8MUS3	GeneID_6147	60S ribosomal protein L23a									0.334633	1.40591	-0.896348	-0.968697	-0.336859	1.76468	1.03826
H7BY10	GeneID_6147	60S ribosomal protein L23a									0.334633	1.40591	-0.896348	-0.968697	-0.336859	1.76468	1.03826
K7EJV9	GeneID_6147	60S ribosomal protein L23a									0.334633	1.40591	-0.896348	-0.968697	-0.336859	1.76468	1.03826
K7EMA7	GeneID_6147	60S ribosomal protein L23a									0.155355	1.38628	-0.896348	-1.05388	-0.353938	1.82198	1.02285
K7ERT8	GeneID_6147	60S ribosomal protein L23a									0.334633	1.40591	-0.896348	-0.968697	-0.336859	1.76468	1.03826
P62750	GeneID_6147	60S ribosomal protein L23a	1.17801	1.20258	1.45119	1.01188	0.153568	-0.20175	0.296097	0.361918	0.286832	1.45384	-0.7096	-0.986333	-0.35447	1.81491	1.16794
C9JNW5	GeneID_6152	60S ribosomal protein L24									0.338053	1.19913	-1.38702	-0.614153	-0.69817	2.65511	1.92724
C9JXB8	GeneID_6152	60S ribosomal protein L24									0.477738	1.114	-1.38702	-0.818664	-0.652676	2.43138	2.83013
P83731	GeneID_6152	60S ribosomal protein L24	0.841541	1.04375	1.51629	0.992764	0.114848	0.335318	1.03567	1.23874	0.338053	1.19913	-1.38702	-0.614153	-0.69817	2.65511	1.92724
J3KS10	GeneID_6154	60S ribosomal protein L26									0.20991	0.910347	-1.53479	-0.5488	-0.466307	1.47006	1.14934
J3KSS0	GeneID_6154	60S ribosomal protein L26									-0.0987682	1.15791		-0.290287	-0.559253	1.5455	1.11983
J3KTJ8	GeneID_6154	60S ribosomal protein L26									-0.163302	1.15453		-0.626477	-0.575804	1.61784	1.07233
J3QQV1	GeneID_6154	60S ribosomal protein L26									0.00164153	1.0651	-1.53479	-0.495067	-0.469091	1.54935	1.0822
J3QRC4	GeneID_6154	60S ribosomal protein L26									-0.052756	1.12208	-1.53479	-0.494799	-0.466292	1.55698	1.05526
J3QRI7	GeneID_6154	60S ribosomal protein L26									0.00164153	1.0651	-1.53479	-0.495067	-0.469091	1.54935	1.0822
P61254	GeneID_6154	60S ribosomal protein L26	0.788278	0.804354	1.34862	0.880181	-0.010208	-0.28579	1.08139	1.1425	0.138487	1.16061	-1.02432	-0.664481	-0.529002	1.85973	1.13476
E5RHH1	GeneID_51121	60S ribosomal protein L26-like 1									-0.0987682	1.15791		-0.290287	-0.559253	1.5455	1.11983
E5RIT6	GeneID_51121	60S ribosomal protein L26-like 1									0.140129	1.12869	-1.53479	-0.474024	-0.51566	1.55698	1.13115
Q9UNX3	GeneID_51121	60S ribosomal protein L26-like 1	0.846164	0.815697	1.2216	0.778827	0.0618903	-0.209492	1.17031	1.23708	0.0634385	1.11504	-1.53479	-0.480526	-0.508871	1.54108	1.11224
B2R4D8	GeneID_6155	60S ribosomal protein L27									0.637994	1.19583		-0.788904	-0.690485	2.22362	1.48896
K7ELC7	GeneID_6155	60S ribosomal protein L27									0.653333	1.10611		-1.92096	-0.598137	2.42542	1.447
K7EQQ9	GeneID_6155	60S ribosomal protein L27									1.04598	0.788362		-1.92096	-1.19102	2.42542	1.99088
K7ERY7	GeneID_6155	60S ribosomal protein L27									0.606819	1.3601		0.606819	-0.895062	1.3601	1.56938
P61353	GeneID_6155	60S ribosomal protein L27	0.903613	0.935997	1.68044	1.23181	0.252343	0.0532773	0.64001	0.663435	0.637994	1.19583		-0.788904	-0.690485	2.22362	1.48896
Q6LCU2	GeneID_6155	60S ribosomal protein L27									1.04598	0.788362		-1.92096	-1.19102	2.42542	1.99088
E9PJD9	GeneID_6157	60S ribosomal protein L27a									-0.16274	0.958358		-1.71124	-0.282841	2.59431	2.04896
E9PLL6	GeneID_6157	60S ribosomal protein L27a									0.0928595	1.81998	-0.28897	-0.65374	-0.358453	1.68661	1.81195
E9PLX7	GeneID_6157	60S ribosomal protein L27a									-0.21876	0.992944		-1.71124	-0.248162	2.59431	2.02445
P46776	GeneID_6157	60S ribosomal protein L27a	0.720045	0.801442	2.02498	1.09659	0.109563	0.0586118	1.18668	1.1205	-0.222229	1.55634	-0.28897	-1.22483	-0.29858	2.44955	2.08952
H0YKD8	GeneID_6158	60S ribosomal protein L28									0.267321	0.843619	-0.886222	-1.0361	-0.64044	1.95284	0.924068
H0YLP6	GeneID_6158	60S ribosomal protein L28									0.294167	0.938973	-0.886222	-1.0361	-0.663848	1.95284	0.960092
H0YMF4	GeneID_6158	60S ribosomal protein L28									0.267321	0.843619	-0.886222	-1.0361	-0.64044	1.95284	0.924068
P46779	GeneID_6158	60S ribosomal protein L28	1.0525	1.14893	1.3335	0.88991	-0.00483321	-0.350689	0.775416	0.855502	0.267321	0.843619	-0.886222	-1.0361	-0.64044	1.95284	0.924068
C9IYI4	GeneID_6159	60S ribosomal protein L29												-0.244339		1.48975
F8WF43	GeneID_6159	60S ribosomal protein L29												-0.244339		1.48975
P47914	GeneID_6159	60S ribosomal protein L29	0.883141	0.855171	1.8264	1.03704	0.11125	0.0677596	0.609411	0.775257	0.383856	2.03979	-0.642864	-0.357844	-0.424376	2.15799	2.07968
B5MCW2	GeneID_6122	60S ribosomal protein L3									0.0804021	1.21981	-0.283263	-1.02115	-0.792808	2.16314	1.80217
F8WCR1	GeneID_6122	60S ribosomal protein L3									-0.156821	1.48316		-0.655621	-0.221768	1.82396	1.12398
G5E9G0	GeneID_6122	60S ribosomal protein L3									0.118394	1.26079	-0.17062	-0.592565	-0.636781	1.97236	1.56647
H7C3M2	GeneID_6122	60S ribosomal protein L3									-0.121038	1.32005		-0.371109	-0.551195	1.59988	1.80153
H7C422	GeneID_6122	60S ribosomal protein L3									-0.0108022	1.16164		-0.371109	-0.698055	1.59988	1.80068
P39023	GeneID_6122	60S ribosomal protein L3	1.13762	1.08015	1.68372	1.09045	0.0692343	-0.228866	1.08612	1.20189	0.132163	1.29387	-0.17062	-0.643657	-0.638094	1.95561	1.48967
E5RI99	GeneID_6156	60S ribosomal protein L30									0.352537	1.07528		-0.80888	0.254736	1.55183	1.2653
E5RJH3	GeneID_6156	60S ribosomal protein L30									0.365536	1.29006		-0.80888	0.0390076	1.31526	1.44185
P62888	GeneID_6156	60S ribosomal protein L30	0.984534	0.728913	1.55215	1.50857	0.0849904	-0.142462	1.43212	1.45795	0.352537	1.07528		-0.80888	0.254736	1.55183	1.2653
B7Z4C8	GeneID_6160	60S ribosomal protein L31									0.170905	0.419019		-0.424228	-0.263581	1.82108	0.467571
B7Z4E3	GeneID_6160	60S ribosomal protein L31									0.170905	0.419019		-0.424228	-0.263581	1.82108	0.467571
B8ZZK4	GeneID_6160	60S ribosomal protein L31									0.170905	0.419019		-0.424228	-0.263581	1.82108	0.467571
C9JU56	GeneID_6160	60S ribosomal protein L31									0.170905	0.419019		-0.424228	-0.263581	1.82108	0.467571
H7C2W9	GeneID_6160	60S ribosomal protein L31									0.170905	0.419019		-0.424228	-0.263581	1.82108	0.467571
P62899	GeneID_6160	60S ribosomal protein L31	0.751944	1.15654	1.87648	1.33674	-0.161837	-0.15126	0.763225	0.660878	0.170905	0.419019		-1.17499	-0.263581	2.65384	0.467571
D3YTB1	GeneID_6161	60S ribosomal protein L32									-0.214224	1.37973	-1.0706	-0.543257	-0.462207	1.90163	1.33873
F8W727	GeneID_6161	60S ribosomal protein L32									-0.214224	1.37973	-1.0706	-0.543257	-0.462207	1.90163	1.33873
P62910	GeneID_6161	60S ribosomal protein L32	0.960674	0.943834	1.6571	0.944279	0.230467	-0.277957	1.31868	1.19634	-0.214224	1.37973	-1.0706	-0.543257	-0.462207	1.90163	1.33873
P49207	GeneID_6164	60S ribosomal protein L34	0.819958	1.07196	1.87499	1.36875	-0.159443	-0.458244	0.628781	0.716272	0.909571	1.33376	0.0567092	-0.61368	-0.793454	3.30899	1.92709
F2Z388	GeneID_11224	60S ribosomal protein L35									0.902852	1.32437	-0.986741	0.0293512	-1.10529	2.01221	1.42346
P42766	GeneID_11224	60S ribosomal protein L35	0.500921	0.65658	1.29194	0.574513	0.445141	0.556086	1.01502	1.29825	0.413097	1.20709	-0.986741	-0.342965	-0.619467	2.01816	1.30277
C9K025	GeneID_6165	60S ribosomal protein L35a									0.170351	1.42941	-0.855611	-0.720058	-0.742316	2.62263	1.63562
F8WB72	GeneID_6165	60S ribosomal protein L35a									-0.0205932	1.10437	-0.97936	-0.914563	-0.331987	1.96341	1.17262
F8WBS5	GeneID_6165	60S ribosomal protein L35a									-0.0205932	1.10437	-0.97936	-0.914563	-0.331987	1.96341	1.17262
P18077	GeneID_6165	60S ribosomal protein L35a	1.13903	1.26213	1.29547	0.800502	0.0696619	-0.238506	1.17005	1.17732	0.184967	1.30469	-0.804736	-0.686414	-0.689831	2.5558	1.61486
H0Y5B4	GeneID_6173	60S ribosomal protein L36a									0.340493	1.30826	-0.378243	-0.431634	-0.423026	1.95591	1.58074
H7BY91	GeneID_6173	60S ribosomal protein L36a									0.43219	1.3805	-0.367362	-1.16905	-0.569103	2.2681	2.0466
J3KQN4	GeneID_6173	60S ribosomal protein L36a									0.340493	1.30826	-0.378243	-0.431634	-0.423026	1.95591	1.58074
P83881	GeneID_6173	60S ribosomal protein L36a	0.976971	0.990081	1.75053	1.42733	0.163836	-0.125467	0.862773	0.72307	0.340493	1.30826	-0.378243	-0.431634	-0.423026	1.95591	1.58074
R4GN19	GeneID_6173	60S ribosomal protein L36a									0.514854	1.14409	-0.411388	-0.272541	-0.283952	2.00388	1.23287
Q969Q0	GeneID_6166	60S ribosomal protein L36a-like	1.00533	1.03886	1.89562	1.57173	0.139908	-0.0725721	0.732499	0.837685	0.645459	1.20146	-0.411388	-0.292475	-0.325757	1.86908	1.53244
P61927	GeneID_6167	60S ribosomal protein L37	0.466034	0.77846	1.31206	0.684167	-0.312708	-0.522469	-0.101401	0.249291	0.413015	0.761617	-1.43642	-0.270993	0.990205	1.89122	0.696671
C9J4Z3	GeneID_6168	60S ribosomal protein L37a									0.197812	1.03188	0.171166	-0.371589	0.199561	1.837	1.20547
E9PEL3	GeneID_6168	60S ribosomal protein L37a									-0.0218888	1.06738	-0.115192	-0.413463	-0.0437282	1.85409	1.17663
G5E9R3	GeneID_6168	60S ribosomal protein L37a									-0.0218888	1.06738	-0.115192	-0.413463	-0.0437282	1.85409	1.17663
M0R0A1	GeneID_6168	60S ribosomal protein L37a									0.197812	1.03188	0.171166	-0.371589	0.199561	1.837	1.20547
M0R2L6	GeneID_6168	60S ribosomal protein L37a									0.197812	1.03188	0.171166	-0.371589	0.199561	1.837	1.20547
P61513	GeneID_6168	60S ribosomal protein L37a	0.972391	0.836734	1.79965	0.992361	0.00561683	-0.435123	0.975107	1.01325	-0.0218888	1.06738	-0.115192	-0.413463	-0.0437282	1.85409	1.17663
Q6P4E4	GeneID_6168	60S ribosomal protein L37a									-0.0218888	1.06738	-0.115192	-0.413463	-0.0437282	1.85409	1.17663
J3KSP2	GeneID_6169	60S ribosomal protein L38									-0.493362	1.26942		-0.383027	-0.0462562	1.33373	0.839691
J3KT73	GeneID_6169	60S ribosomal protein L38									-0.493362	1.26942		-0.383027	-0.0462562	1.33373	0.839691
J3QL01	GeneID_6169	60S ribosomal protein L38									-0.493362	1.26942		-0.383027	-0.0462562	1.33373	0.839691
P63173	GeneID_6169	60S ribosomal protein L38					0.183241	0.522551	0.600675	1.02266	1.45111	1.13336		-0.383027	-0.514827	1.33373	1.54061
P62891	GeneID_6170	60S ribosomal protein L39					-0.375929	0.231063	-0.359295	0.346607	0.893371	1.07607		0.893371	-0.749203	1.07607	1.2474
Q96EH5	GeneID_116832	60S ribosomal protein L39-like									0.514182	1.13485		0.514182	-0.933336	1.13485	1.30498
Q92901	GeneID_6123	60S ribosomal protein L3-like	0.957033	1.09927	1.3554	0.987731	0.0880791	-0.172276	1.07532	1.10609	0.0887931	1.11967	0.0388585	-1.21073	-0.242963	2.2388	1.30059
H3BM89	GeneID_6124	60S ribosomal protein L4									0.16499	1.09512	-0.939683	-0.941249	-0.552715	2.19238	1.39971
H3BTP7	GeneID_6124	60S ribosomal protein L4									0.792218	1.20005		0.0542385	-0.28283	1.929	1.54089
H3BU31	GeneID_6124	60S ribosomal protein L4									0.718749	0.981638	-1.38108	0.093752	-0.491443	2.30292	1.57111
P36578	GeneID_6124	60S ribosomal protein L4	0.797191	0.874983	1.55689	1.23187	-0.0220675	-0.0910032	1.34996	1.30661	0.366605	1.07167	-0.939683	-0.456566	-0.392188	2.19297	1.48777
P46777	GeneID_6125	60S ribosomal protein L5	1.10561	1.24049	1.75425	1.21542	0.227846	0.0473369	1.23311	1.22412	0.0384799	1.1653	0.339669	-0.588976	-0.154773	2.00372	1.26421
Q5T7N0	GeneID_6125	60S ribosomal protein L5									-0.199144	1.26112	-0.133251	-0.475484	0.076307	1.64726	1.27794
R4GNJ2	GeneID_6125	60S ribosomal protein L5									-0.20687	1.01648		-0.300965	-0.152134	1.56311	1.158
B2R4K7	GeneID_6128	60S ribosomal protein L6									-0.21545	1.33748	-1.04555	-0.829504	-0.395405	2.16759	1.51303
B4DRX3	GeneID_6128	60S ribosomal protein L6									-0.158021	1.29903	-1.04555	-0.821574	-0.471949	2.02351	1.43565
F8VR69	GeneID_6128	60S ribosomal protein L6									-0.70647	0.827057		0.430797	0.00149335	2.12059	2.03393
F8VU16	GeneID_6128	60S ribosomal protein L6									-0.188745	1.92304	-1.04555	-0.890923	-0.307347	2.71392	1.85971
F8VWR1	GeneID_6128	60S ribosomal protein L6									-0.188745	1.92304	-1.04555	-0.890923	-0.307347	2.71392	1.85971
F8VZ45	GeneID_6128	60S ribosomal protein L6									-0.188745	1.92304	-1.04555	-0.519633	-0.307347	2.70073	1.85971
F8VZA3	GeneID_6128	60S ribosomal protein L6									-0.188745	1.92304	-1.04555	-0.890923	-0.307347	2.71392	1.85971
Q02878	GeneID_6128	60S ribosomal protein L6	0.988142	0.973782	1.5963	1.16032	0.158962	-0.205824	1.6984	1.80179	-0.16358	1.31913	-1.04555	-0.821574	-0.463475	2.14906	1.44251
Q8N5Z7	GeneID_6128	60S ribosomal protein L6									-0.16358	1.31913	-1.04555	-0.821574	-0.463475	2.14906	1.44251
Q8TBK5	GeneID_6128	60S ribosomal protein L6									-0.16358	1.31913	-1.04555	-0.821574	-0.463475	2.14906	1.44251
Q9HBB3	GeneID_6128	60S ribosomal protein L6									-0.114652	1.3265	-1.04555	-0.857936	-0.497837	2.14098	1.42568
U3KQR5	GeneID_6128	60S ribosomal protein L6									-0.188745	1.92304	-1.04555	-0.519633	-0.307347	2.70073	1.85971
A8MUD9	GeneID_6129	60S ribosomal protein L7									-1.36236	0.431751		-0.804459	-0.352517	1.39055	1.3062
C9JIJ5	GeneID_6129	60S ribosomal protein L7									-1.12228	0.549671		-0.5818	-0.193908	1.90853	1.29943
C9JZ88	GeneID_6129	60S ribosomal protein L7									-1.12228	0.549671		-0.5818	-0.193908	1.90853	1.29943
P18124	GeneID_6129	60S ribosomal protein L7	1.16962	1.12646	1.58146	1.12495	-0.157026	-0.266072	1.45024	1.52149	-0.975418	0.818073		-0.821154	-0.416363	1.55219	1.31188
P62424	GeneID_6130	60S ribosomal protein L7a	1.01423	1.02151	1.62119	1.10449	0.018397	-0.222228	0.85229	0.868862	-0.00336203	1.31282	-0.338282	-0.740225	-0.1715	1.92647	1.29625
Q5T8U2	GeneID_6130	60S ribosomal protein L7a									-0.157038	1.74487		-0.591782	-0.40704	1.66436	1.72385
Q5T8U3	GeneID_6130	60S ribosomal protein L7a									0.0230089	1.30851	-0.338282	-0.689809	-0.156064	1.91829	1.27564
Q6DKI1	GeneID_285855	60S ribosomal protein L7-like 1	1.55645	1.43294	1.426	1.0718	0.307863	-0.177877	1.44927	1.46033	-0.26331	1.96185		-1.25785	-0.123759		2.2131
R4GMU7	GeneID_285855	60S ribosomal protein L7-like 1									-0.26331	1.96185		-1.25785	-0.123759		2.2131
E9PKU4	GeneID_6132	60S ribosomal protein L8									0.0177291	1.20586	-0.540291	-0.473737	-0.0887406	1.7366	1.28186
E9PKZ0	GeneID_6132	60S ribosomal protein L8									0.22191	1.21347	-0.540291	-0.219887	-0.106033	1.73198	1.31707
E9PP36	GeneID_6132	60S ribosomal protein L8									0.04923	1.10914		-0.148024	0.43877	1.38756	1.39654
G3V1A1	GeneID_6132	60S ribosomal protein L8									0.22191	1.21347	-0.540291	-0.219887	-0.106033	1.73198	1.31707
P62917	GeneID_6132	60S ribosomal protein L8	0.317726	0.316359	1.42812	0.9895	-0.858692	0.709525	1.26492	1.22726	0.22191	1.21347	-0.540291	-0.219887	-0.106033	1.73198	1.31707
D6RAN4	GeneID_6133	60S ribosomal protein L9									-0.0606422	1.52069		-1.21339	-0.185461	1.99115	1.6178
E7ESE0	GeneID_6133	60S ribosomal protein L9									-0.391148	0.897449		-0.951627	-0.0441778	1.57969	1.43892
H0Y9R4	GeneID_6133	60S ribosomal protein L9									0.123949	1.68023		-1.31239	-0.287974	2.1058	1.67282
H0Y9V9	GeneID_6133	60S ribosomal protein L9									-0.0701888	1.52069		-1.21339	-0.240779	1.99115	1.6178
P32969	GeneID_6133	60S ribosomal protein L9	1.00451	1.07446	1.6095	1.00924	0.121302	0.00530547	1.4016	1.35506	-0.0606422	1.52069		-1.21339	-0.185461	1.99115	1.6178
F2Z2I2	Y00232	6-phosphofructo-2-kinase												-0.207359		1.65931
H0Y483	Y00232	6-phosphofructo-2-kinase												-0.0699743		1.68034
Q5VX20	Y00232	6-phosphofructo-2-kinase												-0.207359		1.65931
Q5W015	Y00232	6-phosphofructo-2-kinase												-0.207359		1.65931
Q16875	GeneID_5209	6-phosphofructo-2-kinase/fructose-2,6-bisphosphatase 3	1.89003	3.05789			0.266205	-0.617353	1.53503	1.69269				-0.207359		1.65931
B4DL86	GeneID_5226	6-phosphogluconate dehydrogenase, decarboxylating									-0.305054	1.15979	-0.918665	-0.62272	-0.126215	1.98819	1.38805
B4E2U0	GeneID_5226	6-phosphogluconate dehydrogenase, decarboxylating									-0.170223	1.19384	0.0933805	-0.480243	-0.00808511	2.04019	1.30569
K7ELN9	GeneID_5226	6-phosphogluconate dehydrogenase, decarboxylating									-0.5348	1.18836	-0.918665	-0.645951	-0.329032	1.82503	1.58995
K7EM49	GeneID_5226	6-phosphogluconate dehydrogenase, decarboxylating									-0.082516	1.20841	0.626457	-0.304975	0.0756858	2.23571	1.32121
K7EMN2	GeneID_5226	6-phosphogluconate dehydrogenase, decarboxylating									-0.082516	1.20841	0.626457	-0.304975	0.0756858	2.23571	1.32121
K7EPF6	GeneID_5226	6-phosphogluconate dehydrogenase, decarboxylating									-0.0962546	1.20389	-0.225784	-0.41913	0.072643	2.18309	1.32134
P52209	GeneID_5226	6-phosphogluconate dehydrogenase, decarboxylating	0.996163	1.0612	1.39688	0.902794	-0.236884	-0.410015	1.3784	1.44703	-0.140718	1.18689	-0.225784	-0.424791	0.00986851	2.03474	1.25473
O95336	GeneID_25796	6-phosphogluconolactonase	-1.38714	-0.359722	1.61306	0.978925	-0.620909	-0.071526			0.734215	1.95228		-0.290459	0.181303	2.02547	1.35058
P36639	GeneID_4521	7,8-dihydro-8-oxoguanine triphosphatase												-0.364553		1.32409
H3BS34	GeneID_4313	72 kDa type IV collagenase									-1.07368	0.820219			-0.620709		1.49054
P08253	GeneID_4313	72 kDa type IV collagenase									-1.07368	0.820219			-0.620709		1.49054
P11021	GeneID_3309	78 kDa glucose-regulated protein	0.627386	0.786291	1.52933	0.930778	0.0408409	-0.0788372	1.05367	0.926873	-0.0479641	1.41443	-0.0448889	-0.367883	-0.209916	2.30739	1.65318
Q5VXQ8	Y00240	A20p50									0.0645577	2.47178			0.0409265		2.13885
B7ZLC4	Y00241	AAK1 protein									0.00731641			-0.480721	1.00907	2.19468
Q9BUD9	Y00241	AAK1 protein												-0.219141		1.74946
Q2L6I2	GeneID_23	ABC50 protein									0.395225	1.86909		-0.503867	0.413247	2.11723	1.4172
A0PJ72	Y00243	ABCF1 protein									0.309238	1.88161		-0.935166	0.419377	1.71945	1.39739
I3L1X2	GeneID_51225	ABI gene family member 3									-1.06025	-0.00772099			-0.288995		-0.228488
Q9P2A4	GeneID_51225	ABI gene family member 3									-1.06025	-0.00772099			-0.288995		-0.228488
A0A0A0MRT6	GeneID_10006	Abl interactor 1									0.197708	1.81741		-0.244495	0.0446853	2.21918	1.72446
B6VEX4	GeneID_10006	Abl interactor 1									0.197708	1.81741		-0.244495	0.0446853	2.21918	1.72446
Q8IZP0	GeneID_10006	Abl interactor 1	1.4799	0.604914	1.7616	1.19007					0.197708	1.81741		-0.244495	0.0446853	2.21918	1.72446
B7Z836	GeneID_10152	Abl interactor 2									0.197708	1.81741		-0.244495	0.0446853	2.21918	1.72446
E7EP65	GeneID_10152	Abl interactor 2									0.197708	1.81741		-0.244495	0.0446853	2.21918	1.72446
E7EW77	GeneID_10152	Abl interactor 2									0.197708	1.81741		-0.244495	0.0446853	2.21918	1.72446
E9PEZ7	GeneID_10152	Abl interactor 2									0.197708	1.81741		-0.244495	0.0446853	2.21918	1.72446
F8WAL6	GeneID_10152	Abl interactor 2									0.197708	1.81741		-0.244495	0.0446853	2.21918	1.72446
H0Y6B5	GeneID_10152	Abl interactor 2									0.0899008	1.14307		-1.12416	0.415643	2.16097	0.978297
Q9NYB9	GeneID_10152	Abl interactor 2	1.4799	0.604914	1.7616	1.19007					0.197708	1.81741		-0.244495	0.0446853	2.21918	1.72446
Q59G41	Y00247	Abl-interactor 1 variant									0.197708	1.81741		-0.244495	0.0446853	2.21918	1.72446
B6VEX3	GeneID_10006	Abl interactor 1									0.197708	1.81741		-0.244495	0.0446853	2.21918	1.72446
B6VEX5	GeneID_10006	Abl interactor 1									0.197708	1.81741		-0.244495	0.0446853	2.21918	1.72446
Q96QW7	GeneID_202	Absent in melanoma 1 protein											-0.857148
Q9Y4K1	GeneID_202	Absent in melanoma 1 protein	0.658165	1.06999	1.67847	1.02007	-0.129913	-0.678469	0.987484	0.586145			-0.857148	-1.36983		1.96713
Q9BUX5	Y00252	ACAD9 protein									-0.545199	0.864528		-0.581468	-0.0557529	2.29091	1.27533
Q9BWD1	GeneID_39	Acetyl-CoA acetyltransferase, cytosolic	1.46386	1.3672	1.6754	1.32425	0.0531617	-0.0999932	1.75419	2.08873	0.466065	2.11467	1.17047	0.0412499	0.417476	2.50624	2.46383
Q59GW6	Y00256	Acetyl-CoA acetyltransferase, cytosolic variant									0.525562	2.07111	1.17047	0.224837	0.374804	2.71838	2.50345
H0YEL7	GeneID_38	Acetyl-CoA acetyltransferase, mitochondrial									-0.461256	0.911796		-0.0550805	0.173315	1.78355	0.7695
P24752	GeneID_38	Acetyl-CoA acetyltransferase, mitochondrial	0.930555	0.823598	1.31555	0.757164	0.0314962	-0.442306	1.11892	1.22125	-0.296299	0.84198	-0.27126	-0.256671	-0.0575906	1.63625	0.866679
Q4G0E8	GeneID_55902	Acetyl-coenzyme A synthetase									-0.66737	1.06044			0.192822		1.26754
Q68CU9	GeneID_55902	Acetyl-coenzyme A synthetase									-0.66737	1.06044			0.192822		1.26754
Q6DKJ3	GeneID_55902	Acetyl-coenzyme A synthetase									-0.66737	1.06044			0.192822		1.26754
Q7Z5G3	GeneID_55902	Acetyl-coenzyme A synthetase									-0.393567	0.884398			-0.144406		1.62777
Q9NUB1	GeneID_84532	Acetyl-coenzyme A synthetase 2-like, mitochondrial	1.49866	1.18856	1.54474	0.6787	-0.242013	-0.251829	2.55825	2.26812	-0.393567	0.884398			-0.144406		1.62777
Q9NR19	GeneID_55902	Acetyl-coenzyme A synthetase					-0.364718	-0.426919	1.6988	1.63576	-0.66737	1.06044			0.192822		1.26754
A0A024R3D8	Y00262	Acetyltransferase component of pyruvate dehydrogenase complex									-0.346397	0.871294		-0.565434	-0.247702	2.10887	1.17549
B4DJX1	Y00262	Acetyltransferase component of pyruvate dehydrogenase complex									-0.346397	0.871294		-0.565434	-0.247702	2.10887	1.17549
B4DLQ2	Y00262	Acetyltransferase component of pyruvate dehydrogenase complex									-0.322324	0.925848		-0.381839	-0.250547	1.78315	1.3909
B4DS43	Y00262	Acetyltransferase component of pyruvate dehydrogenase complex									-0.346397	0.871294		-0.565434	-0.247702	2.10887	1.17549
E9PEJ4	Y00262	Acetyltransferase component of pyruvate dehydrogenase complex									-0.346397	0.871294		-0.565434	-0.247702	2.10887	1.17549
H0YDD4	Y00262	Acetyltransferase component of pyruvate dehydrogenase complex									-0.346397	0.871294		-0.565434	-0.247702	2.10887	1.17549
E7EMM4	GeneID_427	Acid ceramidase									0.618146	2.26313		0.847718	1.0762	4.03244	3.01327
Q13510	GeneID_427	Acid ceramidase	1.47893	1.64873	1.56265	1.16575	0.891314	0.661242	2.39339	2.76852	0.618146	2.26313		0.847718	1.0762	4.03244	3.01327
Q59EH3	GeneID_52	Acid phosphatase 1 isoform c variant									0.123649	1.04393		-0.874444	-0.397225	1.66386	1.13503
Q53F35	Y00266	Acidic (Leucine-rich) nuclear phosphoprotein 32 family, member B variant									-0.762594	0.00701328		-0.196536	0.209017	1.01969	0.519915
Q53F20	Y00267	Acidic (Leucine-rich) nuclear phosphoprotein 32 family, member E variant									0.388542	-1.17378		-1.24505	-0.388248	1.1555	1.10895
H0YN26	GeneID_8125	Acidic leucine-rich nuclear phosphoprotein 32 family member A									-0.464614	-0.371014		-0.447755	0.0135319	1.84617	0.82446
P39687	GeneID_8125	Acidic leucine-rich nuclear phosphoprotein 32 family member A	0.87286	0.531501	1.64776	1.14316	0.261214	0.302558	2.03173	2.25033	-0.464614	-0.371014		-0.447755	0.0135319	1.84617	0.82446
Q5T6W8	GeneID_10541	Acidic leucine-rich nuclear phosphoprotein 32 family member B									-0.762594	0.00701328		-0.196536	0.209017	1.01969	0.519915
Q92688	GeneID_10541	Acidic leucine-rich nuclear phosphoprotein 32 family member B	1.02518	0.781637	1.63122	1.19644	0.457274	0.331559	1.85358	2.1539	-0.762594	0.00701328		-0.196536	0.209017	1.01969	0.519915
O43423	GeneID_23520	Acidic leucine-rich nuclear phosphoprotein 32 family member C	0.87286	0.531501	1.64776	1.14316	0.210718	0.336706	2.2614	2.49472	-1.34741	-0.128005		-0.565544	0.207064	2.57536	0.281422
O95626	GeneID_23519	Acidic leucine-rich nuclear phosphoprotein 32 family member D	0.87286	0.531501	1.64776	1.14316	0.210718	0.336706	2.2614	2.49472	-1.34741	-0.128005		-0.565544	0.207064	2.57536	0.281422
E9PPH5	GeneID_81611	Acidic leucine-rich nuclear phosphoprotein 32 family member E									0.388542	-1.17378		-1.24505	-0.388248	1.1555	1.10895
Q9BTT0	GeneID_81611	Acidic leucine-rich nuclear phosphoprotein 32 family member E	1.05803	1.14235	1.44902	0.932778	0.185507	0.173336	1.09909	1.15385	0.388542	-1.17378		-1.24505	-0.388248	1.1555	1.10895
Q4LE36	GeneID_47	ACLY variant protein									-0.40146	0.75345	-1.01688	-0.958239	-0.0595976	2.07798	0.90925
O75944	Y00275	Aconitase									0.987856	0.993764	-0.0625706	0.70766	0.129237	1.03817	1.00126
Q71UF1	Y00275	Aconitase									0.91841	1.60262	-0.0625706	0.385679	0.0697969	2.33088	1.67461
Q59FI0	Y00276	Aconitase 1 variant									-1.75094	1.559		-1.71888	-0.484884	2.44128	2.89826
A2A274	GeneID_50	Aconitate hydratase, mitochondrial									0.922674	1.51615	-0.0625706	0.388192	0.0699946	2.54269	1.59743
Q99798	GeneID_50	Aconitate hydratase, mitochondrial	0.887694	1.10589	1.35033	0.834687	-0.333898	-0.166511	1.32392	1.35559	0.922674	1.51615	-0.0625706	0.388192	0.0699946	2.54269	1.59743
Q96EA2	Y00278	ACOT9 protein									-0.508417	1.11984		-0.0460899	0.168817	2.25129	1.41951
Q96FY7	GeneID_55902	Acetyl-coenzyme A synthetase									-0.66737	1.06044			0.192822		1.26754
Q13707	Y00280	ACTA2 protein									-0.317407	0.737814	-0.0168172	-0.680446	-0.132623	1.6039	0.801369
Q6PJ43	Y00281	ACTG1 protein									-0.534687	0.751727	0.0629794	-0.578137	-0.090284	1.65533	0.847641
Q96FU6	Y00281	ACTG1 protein									-0.534687	0.751727	0.0629794	-0.578137	-0.090284	1.65533	0.847641
Q7Z7J6	Y00282	Actin alpha 1 skeletal muscle protein									-0.244669	0.985707	-0.659633	-0.848559	-0.498519	1.8804	1.55948
A9QQ12	Y00283	Actin nucleation promoting factor									-0.046226	1.42313		-0.432492	-0.0509009	2.18285	1.40561
A9QQ13	Y00283	Actin nucleation promoting factor									-0.046226	1.42313		-0.432492	-0.0509009	2.18285	1.40561
A9QQ14	Y00283	Actin nucleation promoting factor									-0.046226	1.42313		-0.432492	-0.0509009	2.18285	1.40561
A9QQ15	Y00283	Actin nucleation promoting factor									-0.046226	1.42313		-0.432492	-0.0509009	2.18285	1.40561
A9QQ16	Y00283	Actin nucleation promoting factor									-0.046226	1.42313		-0.432492	-0.0509009	2.18285	1.40561
A9QQ17	Y00283	Actin nucleation promoting factor									-0.046226	1.42313		-0.432492	-0.0509009	2.18285	1.40561
A9QQ19	Y00283	Actin nucleation promoting factor									-0.046226	1.42313		-0.432492	-0.0509009	2.18285	1.40561
A9QQ20	Y00283	Actin nucleation promoting factor									-0.046226	1.42313		-0.432492	-0.0509009	2.18285	1.40561
A9QQ21	Y00283	Actin nucleation promoting factor									-0.046226	1.42313		-0.432492	-0.0509009	2.18285	1.40561
A9QQ22	Y00283	Actin nucleation promoting factor									-0.046226	1.42313		-0.432492	-0.0509009	2.18285	1.40561
A9QQ23	Y00283	Actin nucleation promoting factor									-0.046226	1.42313		-0.432492	-0.0509009	2.18285	1.40561
A0A024R408	GeneID_10109	Actin related protein 2/3 complex, subunit 2, 34kDa, isoform CRA_b									-0.748653	1.12249		-0.236324	-0.0149479	1.66833	0.899232
G5E9J0	Y00285	Actin related protein 2/3 complex, subunit 2, 34kDa, isoform CRA_d									-0.40415	0.802264	-0.159679	-0.402207	-0.542583	1.86828	1.75109
P68032	GeneID_70	Actin, alpha cardiac muscle 1	0.878102	0.971547	1.20974	0.655857	-0.200532	-0.329415	0.841065	0.817536	-0.244669	0.985707	-0.659633	-0.848559	-0.498519	1.8804	1.55948
A6NL76	GeneID_58	Actin, alpha skeletal muscle									-0.244669	0.985707	-0.659633	-0.848559	-0.498519	1.8804	1.55948
P68133	GeneID_58	Actin, alpha skeletal muscle	0.878102	0.971547	1.20974	0.655857	-0.200532	-0.329415	0.841065	0.817536	-0.244669	0.985707	-0.659633	-0.848559	-0.498519	1.8804	1.55948
Q5T8M7	GeneID_58	Actin, alpha skeletal muscle									-0.244393	1.02009	-0.659633	-0.83459	-0.578346	1.88907	1.62796
Q5T8M8	GeneID_58	Actin, alpha skeletal muscle									-0.244669	0.985707	-0.659633	-0.848559	-0.498519	1.8804	1.55948
F6UVQ4	GeneID_59	Actin, aortic smooth muscle									-0.148531	1.25342	-0.824679	-0.9256	-0.628519	2.00796	1.7657
P62736	GeneID_59	Actin, aortic smooth muscle	0.878102	0.971547	1.20974	0.655857	-0.200532	-0.329415	0.841065	0.817536	-0.244669	0.985707	-0.659633	-0.848559	-0.498519	1.8804	1.55948
C9JTX5	GeneID_60	Actin, cytoplasmic 1									-0.130794	1.29754	-0.824679	-0.961112	-0.699778	2.00722	1.80735
C9JUM1	GeneID_60	Actin, cytoplasmic 1									-0.130794	1.29754	-0.824679	-0.961112	-0.699778	2.00722	1.80735
C9JZR7	GeneID_60	Actin, cytoplasmic 1									-0.130794	1.29754	-0.824679	-0.961112	-0.699778	2.00722	1.80735
E7EVS6	GeneID_60	Actin, cytoplasmic 1									-0.130794	1.29754	-0.824679	-0.961112	-0.699778	2.00722	1.80735
G5E9R0	GeneID_60	Actin, cytoplasmic 1									-0.130794	1.29754	-0.824679	-0.961112	-0.699778	2.00722	1.80735
P60709	GeneID_60	Actin, cytoplasmic 1	0.879717	1.00028	1.25671	0.661155	-0.159533	-0.342759	1.15926	1.17088	-0.28529	0.953949	-0.657212	-0.846644	-0.384724	1.8626	1.48779
I3L4N8	GeneID_71	Actin, cytoplasmic 2									-0.250765	0.63817	-0.191776	-0.52508	-0.318375	1.30465	0.904152
P63261	GeneID_71	Actin, cytoplasmic 2	0.879717	1.00028	1.25671	0.661155	-0.159533	-0.342759	1.15926	1.17088	-0.28529	0.953949	-0.657212	-0.846644	-0.384724	1.8626	1.48779
I3L1U9	Y00291	Actin, cytoplasmic 2, N-terminally processed									-0.130794	1.29754	-0.824679	-0.961112	-0.699778	2.00722	1.80735
I3L3R2	Y00291	Actin, cytoplasmic 2, N-terminally processed									-0.130794	1.29754	-0.824679	-0.961112	-0.699778	2.00722	1.80735
J3KT65	Y00291	Actin, cytoplasmic 2, N-terminally processed									-0.130794	1.29754	-0.824679	-0.961112	-0.699778	2.00722	1.80735
K7EM38	Y00291	Actin, cytoplasmic 2, N-terminally processed									-0.130794	1.29754	-0.824679	-0.961112	-0.699778	2.00722	1.80735
B8ZZJ2	GeneID_72	Actin, gamma-enteric smooth muscle									-0.148531	1.25342	-0.824679	-0.9256	-0.628519	2.00796	1.7657
C9JFL5	GeneID_72	Actin, gamma-enteric smooth muscle									-0.148531	1.25342	-0.824679	-0.9256	-0.628519	2.00796	1.7657
F8WB63	GeneID_72	Actin, gamma-enteric smooth muscle									-0.148531	1.25342	-0.824679	-0.9256	-0.628519	2.00796	1.7657
P63267	GeneID_72	Actin, gamma-enteric smooth muscle	0.878102	0.971547	1.20974	0.655857	-0.200532	-0.329415	0.841065	0.817536	-0.244669	0.985707	-0.659633	-0.848559	-0.498519	1.8804	1.55948
Q59FD9	GeneID_88	Actinin, alpha 2 variant									-0.308215	0.967818		-0.308215	-0.0389865	0.967818	0.987103
Q53FS0	Y00295	Actin-like 6A isoform 1 variant									-0.81168	0.621163		-1.27382	-0.217887	1.6874	0.556342
D3DNS0	Y00296	Actin-like 6A, isoform CRA_b									-0.432444	1.03436		-0.956549	-0.181631	1.67679	0.909827
O96019	GeneID_86	Actin-like protein 6A	0.887915	1.02948	1.40775	1.0639	-0.509846	-0.543966	1.6291	1.7473	-0.432444	1.03436		-0.956549	-0.181631	1.67679	0.909827
P61160	GeneID_10097	Actin-related protein 2	0.924763	0.95604	1.10131	0.592428	-0.445253	-0.463701	1.35104	1.38686	-0.647612	0.607211		-0.990076	-0.0376958	1.36354	0.691606
O15143	GeneID_10095	Actin-related protein 2/3 complex subunit 1B	0.895902	0.985139	1.77547	1.18372	-0.159822	0.0911792	1.53767	1.10463	-0.057795	0.938353	0.270714	-0.24019	0.0113996	1.48848	0.800015
C9JTV5	GeneID_10109	Actin related protein 2/3 complex, subunit 2, 34kDa, isoform CRA_b									-0.40415	0.802264	-0.159679	-0.402207	-0.542583	1.86828	1.75109
H7C3F9	GeneID_10109	Actin related protein 2/3 complex, subunit 2, 34kDa, isoform CRA_b									-0.44668	1.07581		-0.44668	-0.29951	1.07581	0.995904
O15144	GeneID_10109	Actin related protein 2/3 complex, subunit 2, 34kDa, isoform CRA_b	1.02715	0.796278	1.37939	0.899384	0.20973	0.847182	1.42238	1.5407	-0.507861	0.90917	-0.159679	-0.19941	-0.29132	1.77424	1.44351
B2R4D5	GeneID_10094	Actin-related protein 2/3 complex subunit 3									0.79406	1.13774	0.169297	-0.580139	-0.550748	2.07142	0.705849
B4DM63	GeneID_10094	Actin-related protein 2/3 complex subunit 3									1.38282	1.09668			-0.697597	1.90748	-0.321958
C9JZD1	GeneID_10094	Actin-related protein 2/3 complex subunit 3									1.38282	1.09668			-0.697597	1.90748	-0.321958
F8VR50	GeneID_10094	Actin-related protein 2/3 complex subunit 3									1.38282	1.09668			-0.697597	1.90748	-0.321958
O15145	GeneID_10094	Actin-related protein 2/3 complex subunit 3	1.07505	0.958328	1.37918	0.929097	-0.373761	-0.415983	2.04892	2.23585	0.79406	1.13774	0.169297	-0.580139	-0.550748	2.07142	0.705849
Q2LE71	GeneID_10094	Actin-related protein 2/3 complex subunit 3									0.79406	1.13774	0.169297	-0.580139	-0.550748	2.07142	0.705849
F8WDD7	GeneID_10093	Actin-related protein 2/3 complex subunit 4									0.957915	0.983084		-0.45608	-0.968844	1.55109	-0.873645
P59998	GeneID_10093	Actin-related protein 2/3 complex subunit 4	0.278397	0.220274	1.19455	0.679533	0.393378	0.661423	1.95951	3.6685	0.957915	0.983084		-0.45608	-0.968844	1.55109	-0.873645
B1ALC0	GeneID_10092	Actin-related protein 2/3 complex subunit 5									0.128886	1.71597	-0.806915	-0.259032	0.0956073	2.00813	1.68683
B3KTE1	GeneID_10092	Actin-related protein 2/3 complex subunit 5									0.0971876	1.52815	-0.806915	-0.370916	0.0844782	2.21532	1.49641
O15511	GeneID_10092	Actin-related protein 2/3 complex subunit 5	0.688713	0.842016	1.34016	0.833153	-0.011989	-0.25422	1.47128	1.38256	0.169299	1.72031	-0.806915	0.218986	0.155172	1.86022	1.67998
B4DXW1	GeneID_10096	Actin-related protein 3									-0.608107	1.20909	-0.254689	-0.738512	0.262811	2.69169	1.94959
P61158	GeneID_10096	Actin-related protein 3	1.22544	1.33259	1.39659	0.391836	-0.48795	-0.565335	1.88065	1.79549	-0.756723	1.18432	-0.254689	-0.851941	0.171264	2.33297	1.87839
Q6E433	Y00308	Activated RNA polymerase II transcription cofactor 4									0.471478	0.546002		-0.446301	1.07681	1.13041	0.653961
Q59G24	Y00309	Activated RNA polymerase II transcription cofactor 4 variant									0.397857	0.355017	-0.0626911	-0.455376	-0.0947748	0.942096	0.636722
D6R970	GeneID_10923	Activated RNA polymerase II transcriptional coactivator p15									0.261286	0.268176	0.044159	-0.323143	-0.817516	0.983263	0.963733
D6RC37	GeneID_10923	Activated RNA polymerase II transcriptional coactivator p15									0.261286	0.268176	0.044159	-0.323143	-0.817516	0.983263	0.963733
P53999	GeneID_10923	Activated RNA polymerase II transcriptional coactivator p15	1.03398	0.798289	1.37242	0.780382	0.184221	0.350245	0.653039	0.756594	0.397857	0.355017	-0.0626911	-0.455376	-0.0947748	0.942096	0.636722
H0YL91	GeneID_9325	Activating signal cointegrator 1									0.0503737	1.91043		0.0503737	0.112184	1.91043	1.78053
Q15650	GeneID_9325	Activating signal cointegrator 1									0.0503737	1.91043		0.0503737	0.112184	1.91043	1.78053
A4D7U3	Y00314	Activating transcription factor 2 splice variant ATF2-var0												-1.03024		1.58023
A4D7U7	Y00315	Activating transcription factor 2 splice variant ATF2-var10												-1.03024		1.58023
A4D7V5	GeneID_1386	Activating transcription factor 2 splice variant ATF2-var12												-1.03024		1.58023
A4D7U9	Y00317	Activating transcription factor 2 splice variant ATF2-var6												-1.03024		1.58023
G3V438	GeneID_10598	Activator of 90 kDa heat shock protein ATPase homolog 1									-0.106125	1.7271		-0.187269	-0.377475	1.9857	1.62386
H0YJG6	GeneID_10598	Activator of 90 kDa heat shock protein ATPase homolog 1									0.00895651	1.76033		0.0268488	-1.16488	1.68486	1.79254
H0YJG7	GeneID_10598	Activator of 90 kDa heat shock protein ATPase homolog 1									-0.231188	1.69308		-0.438799	0.129041	2.2345	1.43282
H0YJU2	GeneID_10598	Activator of 90 kDa heat shock protein ATPase homolog 1									0.00895651	1.76033		0.0268488	-1.16488	1.68486	1.79254
O95433	GeneID_10598	Activator of 90 kDa heat shock protein ATPase homolog 1	1.01514	0.851884	1.78452	0.677094	-0.0235888	-0.418909	1.47398	1.50445	-0.106125	1.7271		-0.187269	-0.377475	1.9857	1.62386
B7Z683	GeneID_29	Active breakpoint cluster region-related protein									-1.34836	1.44903		-0.468351	0.30188	2.45752	1.45163
I3L2P5	GeneID_29	Active breakpoint cluster region-related protein									-0.97366	0.959336		-0.773383	-0.0747801	2.016	1.86212
I3L379	GeneID_29	Active breakpoint cluster region-related protein									-1.34836	1.44903		-0.468351	0.30188	2.45752	1.45163
I3L3W0	GeneID_29	Active breakpoint cluster region-related protein									-0.97366	0.959336		-0.773383	-0.0747801	2.016	1.86212
Q12979	GeneID_29	Active breakpoint cluster region-related protein	0.99013	0.966099	1.22138	0.720186	-0.331983	-0.173442	1.70252	1.80406	-1.14888	1.22486		-0.61282	0.125808	2.25359	1.67142
Q96BG6	Y00321	ACTN4 protein									0.297167	1.03909	0.610017	-0.385698	-0.154105	1.51415	1.17765
Q8IY98	Y00322	ACTR2 protein									-0.647612	0.607211		-0.990076	-0.0376958	1.36354	0.691606
C9JIF9	GeneID_327	Acylamino-acid-releasing enzyme									0.554917	0.714675		0.460191	-0.165887	1.51339	0.932698
C9JLK2	GeneID_327	Acylamino-acid-releasing enzyme									-0.107417	0.517644		-0.892692	-0.293097	1.81617	1.00893
H7C1U0	GeneID_327	Acylamino-acid-releasing enzyme									-0.107417	0.517644		-0.892692	-0.293097	1.81617	1.00893
H7C393	GeneID_327	Acylamino-acid-releasing enzyme									-0.107417	0.517644		-0.892692	-0.293097	1.81617	1.00893
P13798	GeneID_327	Acylamino-acid-releasing enzyme	0.948638	0.835188	1.33424	0.849273	-0.187288	-0.165513	0.847612	0.83207	0.554917	0.714675		0.460191	-0.165887	1.51339	0.932698
D6R9Z3	GeneID_28976	Acyl-CoA dehydrogenase family member 9, mitochondrial									0.00257265	0.890257		-0.847815	-0.261842	2.4389	1.32778
D6RDK9	GeneID_28976	Acyl-CoA dehydrogenase family member 9, mitochondrial									0.00257265	0.890257		-0.847815	-0.261842	2.4389	1.32778
D6RGK6	GeneID_28976	Acyl-CoA dehydrogenase family member 9, mitochondrial									0.00257265	0.890257		-0.847815	-0.261842	2.4389	1.32778
D6RJA8	GeneID_28976	Acyl-CoA dehydrogenase family member 9, mitochondrial									0.00257265	0.890257		-0.847815	-0.261842	2.4389	1.32778
H0Y8Z9	GeneID_28976	Acyl-CoA dehydrogenase family member 9, mitochondrial									-0.545199	0.864528		-0.581468	-0.0557529	2.29091	1.27533
Q9H845	GeneID_28976	Acyl-CoA dehydrogenase family member 9, mitochondrial	1.05614	0.772488	0.702686	0.385461	0.171445	-0.300783	0.922911	1.02285	-0.298589	0.873287		-0.611352	-0.191452	2.11221	1.25616
Q8TAF6	Y00326	Acyl-CoA synthetase 4									-0.237891	0.628013		-1.03216	-0.17437	1.86777	0.661346
H0UIA1	Y00328	Acyl-CoA synthetase short-chain family member 2, isoform CRA_c									-0.66737	1.06044			0.192822		1.26754
Q92604	GeneID_9926	Acyl-CoA:lysophosphatidylglycerol acyltransferase 1					0.0420233	0.0369454	0.77871	0.315509	-0.276053	0.200617		-0.500617	-0.300369	2.13892	0.696229
A0A0A0MTI5	GeneID_1622	Acyl-CoA-binding protein									0.435728	1.43373	0.5396	-0.0797366	-0.00740519	2.33082	2.18059
B8ZWD1	GeneID_1622	Acyl-CoA-binding protein									0.435728	1.43373	0.5396	-0.0797366	-0.00740519	2.33082	2.18059
P07108	GeneID_1622	Acyl-CoA-binding protein	0.936108	1.17386	1.77041	1.21436	0.0533914	-0.501742	1.26793	1.1833	0.435728	1.43373	0.5396	-0.0797366	-0.00740519	2.33082	2.18059
Q59FN3	Y00332	Acyl-Coenzyme A dehydrogenase family, member 9 variant									-0.54797	0.864925		-0.602491	-0.321714	1.72584	1.16032
Q9H9W4	GeneID_28976	Acyl-CoA dehydrogenase family member 9, mitochondrial									-0.476582	0.864727		-0.583951	-0.157504	2.01873	1.21897
Q5T4U5	GeneID_34	Acyl-Coenzyme A dehydrogenase, C-4 to C-12 straight chain, isoform CRA_a									1.14432	0.991008	-0.620096	-0.610611	-0.205789	1.88145	0.963785
Q53HR2	Y00335	Acyl-Coenzyme A dehydrogenase, very long chain variant									-0.184571	1.3761	0.901631	-0.299304	0.135119	1.60136	1.58663
B3KPA6	GeneID_37	Acyl-Coenzyme A dehydrogenase, very long chain, isoform CRA_e									-0.104495	1.06935	0.901631	-0.363147	0.274581	1.72807	1.318
A0A024R8L7	Y00337	Acyl-coenzyme A oxidase									-0.284642	1.2773		-0.0896228	0.143844	2.31494	1.39928
A0A024R8T3	Y00337	Acyl-coenzyme A oxidase									-0.284642	1.2773		-0.0896228	0.143844	2.31494	1.39928
B2R856	Y00337	Acyl-coenzyme A oxidase									-1.03948	0.29021		-1.40726	-0.417125	1.46976	0.852751
B4DU07	Y00337	Acyl-coenzyme A oxidase									-0.284642	1.2773		-0.0896228	0.143844	2.31494	1.39928
Q9NPJ3	GeneID_55856	Acyl-coenzyme A thioesterase 13	0.657848	1.16387	1.85575	1.18895	0.00510472	0.0122533	2.04553	2.22583	0.870291	1.79161		-0.392403	0.420552	2.693	1.83351
C9J7L8	GeneID_23597	Acyl-coenzyme A thioesterase 9, mitochondrial									-0.508417	1.11984		-0.0460899	0.168817	2.25129	1.41951
H7C5Q2	GeneID_23597	Acyl-coenzyme A thioesterase 9, mitochondrial									-0.508417	1.11984		-0.0460899	0.168817	2.25129	1.41951
Q9Y305	GeneID_23597	Acyl-coenzyme A thioesterase 9, mitochondrial	1.18934	1.3323	1.36495	0.974417	-0.179597	-0.222377	1.77071	2.01456	-0.622978	1.02297		-0.16578	0.156057	2.22813	1.25984
E9PC15	GeneID_55750	Acylglycerol kinase, mitochondrial									-1.13501	0.794072		-0.726751	-0.224219	1.80585	1.15765
E9PG39	GeneID_55750	Acylglycerol kinase, mitochondrial									-1.13501	0.794072		-0.726751	-0.224219	1.80585	1.15765
Q53H12	GeneID_55750	Acylglycerol kinase, mitochondrial					0.441613	-0.241178	1.23537	1.26839	-1.13501	0.794072		-0.726751	-0.224219	1.80585	1.15765
E9PF46	Y00342	Acylphosphatase									0.449481				-1.175
F8WA34	Y00342	Acylphosphatase									0.449481				-1.175
Q53TK7	Y00342	Acylphosphatase									0.449481				-1.175
U3KPX1	Y00342	Acylphosphatase									0.449481				-1.175
P14621	GeneID_98	Acylphosphatase-2									0.236264	1.73813		-0.0140225	-0.615974	1.73813	0.677965
U3KPX8	GeneID_98	Acylphosphatase-2									0.236264	1.73813		-0.0140225	-0.615974	1.73813	0.677965
U3KQL2	GeneID_98	Acylphosphatase-2									0.236264	1.73813		-0.0140225	-0.615974	1.73813	0.677965
A0A087X1K9	GeneID_10434	Acyl-protein thioesterase 1									-0.363766	0.971299		-0.408818	-0.0286667	1.85495	1.01897
B4DP64	GeneID_10434	Acyl-protein thioesterase 1									-0.363766	0.971299		-0.408818	-0.0286667	1.85495	1.01897
E5RGR0	GeneID_10434	Acyl-protein thioesterase 1									-0.363766	0.971299		-0.408818	-0.0286667	1.85495	1.01897
E5RI35	GeneID_10434	Acyl-protein thioesterase 1									-0.363766	0.971299		-0.408818	-0.0286667	1.85495	1.01897
E5RJ48	GeneID_10434	Acyl-protein thioesterase 1									-0.363766	0.971299		-0.408818	-0.0286667	1.85495	1.01897
O75608	GeneID_10434	Acyl-protein thioesterase 1	1.16436	1.22138	1.0267	0.636388	-0.333592	-0.252595	1.93831	1.86685	-0.363766	0.971299		-0.408818	-0.0286667	1.85495	1.01897
O95372	GeneID_11313	Acyl-protein thioesterase 2					0.0764945	-0.125146	1.33776	1.37417	0.0510898	0.878264		0.0617417	0.780539	1.37457	0.972552
Q5QPQ0	GeneID_11313	Acyl-protein thioesterase 2									0.0510898	0.878264		0.0617417	0.780539	1.37457	0.972552
Q5QPQ1	GeneID_11313	Acyl-protein thioesterase 2									-0.615101	1.00046		-0.581562	-0.32953	1.81152	1.04575
Q5QPQ2	GeneID_11313	Acyl-protein thioesterase 2									-0.615101	1.00046		-0.581562	-0.32953	1.81152	1.04575
Q5QPQ3	GeneID_11313	Acyl-protein thioesterase 2									-0.615101	1.00046		-0.581562	-0.32953	1.81152	1.04575
D3DTC2	GeneID_79888	Acyltransferase like 2, isoform CRA_a									-0.569586				-0.334868
Q9P0H6	GeneID_55833	AD-012 protein									1.40906				0.432532
A0AV88	Y00349	ADAM10 protein									-0.21886	1.35369		-0.539105	-0.265044	2.94352	2.01925
P46108	GeneID_1398	Adapter molecule crk					0.122971	-0.103839	1.0568	0.679889	0.242017	0.944431		-0.547044	0.08944	1.82145	1.0579
D6RB24	GeneID_55707	Adaptin ear-binding coat-associated protein 2									-0.091895	1.63396		-0.0061314	-0.0518045	1.30345	1.76257
F6SKB8	GeneID_55707	Adaptin ear-binding coat-associated protein 2									-0.091895	1.63396		-0.0061314	-0.0518045	1.30345	1.76257
Q9NVZ3	GeneID_55707	Adaptin ear-binding coat-associated protein 2	1.02294	1.03163	1.27932	0.451996					-0.091895	1.63396		-0.0061314	-0.0518045	1.30345	1.76257
Q8TEY4	Y00353	Adaptor protein FE65a2									2.00339	2.0478		1.1419	2.45697	2.17849	5.60845
Q8IY97	GeneID_164	Adaptor-related protein complex 1, gamma 1 subunit									0.130133	0.766228			-1.60716		0.793974
Q59EK3	GeneID_8907	Adaptor-related protein complex 1, mu 1 subunit variant									-0.57003	0.739501		-0.694811	-0.226681	1.94141	1.16978
Q53GI5	GeneID_10053	Adaptor-related protein complex 1, mu 2 subunit variant									-0.545863	0.702046		-0.621182	-0.135004	1.77391	1.35672
H0UID4	Y00357	Adaptor-related protein complex 2, beta 1 subunit, isoform CRA_b									-0.777959	0.726412		-0.332763	0.211557	2.23969	1.03905
H0UID5	Y00358	Adaptor-related protein complex 2, beta 1 subunit, isoform CRA_c									-0.777959	0.726412		-0.332763	0.211557	2.23969	1.03905
H0UID3	Y00359	Adaptor-related protein complex 2, beta 1 subunit, isoform CRA_d									-0.777959	0.726412		-0.332763	0.211557	2.23969	1.03905
Q3MNE1	Y00360	Adaptor-related protein complex 3 beta 1 subunit									-0.518354	0.705821		-1.0296	-0.0360622	2.27148	1.38582
Q53FL4	Y00361	Adducin 3 isoform a variant									-0.207942	1.01274		-0.649446	-0.284485	0.656572	1.24524
Q59EK1	Y00361	Adducin 3 isoform a variant									-0.207942	1.01274		-0.649446	-0.284485	0.656572	1.24524
F5GWI4	GeneID_100	Adenosine deaminase									-0.0597662	2.43722	-0.409329	-0.636052	0.262962	1.96593	0.897995
F5GXW0	GeneID_100	Adenosine deaminase									0.22044	2.62474			0.0532278		1.09363
P00813	GeneID_100	Adenosine deaminase	1.40495	0.849763	2.37569	0.86578	0.295155	-0.208417	2.27257	1.57995	0.0398064	2.50247	-0.409329	-0.636052	0.196382	1.96593	0.966198
A0A087X0I3	GeneID_51816	Adenosine deaminase CECR1									-0.194885	0.752686	0.325032	-0.260875	0.0733928	1.62058	1.04479
B4E3Q4	GeneID_51816	Adenosine deaminase CECR1									-0.194885	0.752686	0.325032	-0.260875	0.0733928	1.62058	1.04479
Q9NZK5	GeneID_51816	Adenosine deaminase CECR1	0.762537	0.914166	1.24029	0.427772	0.284745	0.414098	1.60135	1.176	-0.194885	0.752686	0.325032	-0.260875	0.0733928	1.62058	1.04479
C9JAT9	GeneID_132612	Adenosine deaminase domain-containing protein 1												-0.0436317		2.29462
C9JGM6	GeneID_132612	Adenosine deaminase domain-containing protein 1												-0.0436317		2.29462
Q96M93	GeneID_132612	Adenosine deaminase domain-containing protein 1												-0.0436317		2.29462
X5D767	Y00367	Adenosine deaminase isoform A									0.0398064	2.50247	-0.409329	-0.636052	0.196382	1.96593	0.966198
Q59EC0	Y00368	Adenosine deaminase, RNA-specific isoform ADAR-a variant									-0.181759	1.73853	-0.395089	-0.779637	-0.737402	2.54161	2.00297
D3DV75	Y00369	Adenosine deaminase, RNA-specific, isoform CRA_b									-0.181759	1.73853	-0.395089	-0.779637	-0.737402	2.54161	2.00297
P55263	GeneID_132	Adenosine kinase	0.755453	0.854012	1.05521	0.564012	-0.0747077	-0.215004	2.06587	1.80662	-0.207621	0.842252	-0.443706	-0.69008	-0.52639	1.69918	0.819762
Q86U79	GeneID_132	Adenosine kinase									-0.207621	0.842252	-0.443706	-0.69008	-0.52639	1.69918	0.819762
Q6F4B7	Y00371	Adenosine monophosphate deaminase 1									-0.577988	2.70495			-0.0470763		1.98758
H0Y8B3	GeneID_191	Adenosylhomocysteinase											0.331357
P23526	GeneID_191	Adenosylhomocysteinase	0.797113	0.776797	1.25617	0.730479	-0.20195	-0.155138	2.03186	2.07124	-0.293618	1.1404		-0.203232	0.0198122	2.13369	1.42312
Q1RMG2	GeneID_191	Adenosylhomocysteinase									-0.382026	1.1445		-0.192114	0.0171178	2.13166	1.42157
Q2NKW8	GeneID_191	Adenosylhomocysteinase									-0.861944	0.882257	0.331357	-0.585219	0.15019	2.36227	1.47472
Q6ZNS6	GeneID_191	Adenosylhomocysteinase											0.331357
V5YQL4	GeneID_191	Adenosylhomocysteinase									-0.861944	0.882257	0.331357	-0.585219	0.15019	2.36227	1.47472
P51828	GeneID_113	Adenylate cyclase type 7	1.1375	1.02435	1.52367	0.910311	-0.0715418	-0.310051	-0.781071	-0.651024				-0.863987
Q53EY8	Y00374	Adenylate kinase 1 variant									1.17625			0.652681		1.34371
G3V213	GeneID_204	Adenylate kinase 2, isoform CRA_a									0.224293	0.727728			-0.025858		0.960832
F8VPP1	GeneID_204	Adenylate kinase 2, isoform CRA_a									0.224293	0.727728			-0.025858		0.960832
F8VY04	GeneID_204	Adenylate kinase 2, isoform CRA_a									0.224293	0.727728			-0.025858		0.960832
F8VZG5	GeneID_204	Adenylate kinase 2, isoform CRA_a									0.224293	0.727728			-0.025858		0.960832
F8W1A4	GeneID_204	Adenylate kinase 2, isoform CRA_a									0.224293	0.727728			-0.025858		0.960832
P54819	GeneID_204	Adenylate kinase 2, isoform CRA_a	0.444579	0.654191	1.65986	0.836847	0.282519	0.14303	1.4523	1.82818	0.224293	0.727728			-0.025858		0.960832
D3DQ64	GeneID_205	Adenylate kinase 4, mitochondrial									0.836218	2.48988		-0.223818	0.277235	4.36378	1.95006
P27144	GeneID_205	Adenylate kinase 4, mitochondrial	2.0317	1.91176	2.88901	1.91824	0.697391	0.49243	2.6132	2.63212	0.836218	2.48988		-0.223818	0.277235	4.36378	1.95006
H0Y4J6	GeneID_203	Adenylate kinase isoenzyme 1									1.17625			1.17625
P00568	GeneID_203	Adenylate kinase isoenzyme 1					0.219829	0.00952324	0.853188	1.12019	1.17625			0.652681		1.34371
Q5T9B7	GeneID_203	Adenylate kinase isoenzyme 1									1.17625			0.652681		1.34371
E9PQQ8	GeneID_26289	Adenylate kinase isoenzyme 5									-0.336155	0.805625		-0.552017	-0.602233	1.61601	0.920996
Q9Y6K8	GeneID_26289	Adenylate kinase isoenzyme 5	0.972214	1.20367	1.37459	0.82939	0.236605	-0.240498	1.00735	1.09637	-0.336155	0.805625		-0.552017	-0.602233	1.61601	0.920996
A0A096LNY4	GeneID_158	Adenylosuccinate lyase									-0.398626	1.02577		-0.451955	0.0365752	2.03044	0.813447
A0A096LNY5	GeneID_158	Adenylosuccinate lyase									-0.398626	1.02577		-0.451955	0.0365752	2.03044	0.813447
A0A096LP72	GeneID_158	Adenylosuccinate lyase									-0.398626	1.02577		-0.451955	0.0365752	2.03044	0.813447
B4DEP1	GeneID_158	Adenylosuccinate lyase									-0.398626	1.02577		-0.451955	0.0365752	2.03044	0.813447
B4DP46	GeneID_158	Adenylosuccinate lyase									-0.398626	1.02577		-0.451955	0.0365752	2.03044	0.813447
P30566	GeneID_158	Adenylosuccinate lyase	1.31409	1.29933	1.54678	1.07554	-0.108449	-0.660205	1.68108	1.61287	-0.398626	1.02577		-0.451955	0.0365752	2.03044	0.813447
Q71UA4	GeneID_158	Adenylosuccinate lyase									-0.398626	1.02577		-0.451955	0.0365752	2.03044	0.813447
X5D2Z4	Y00381	Adenylosuccinate lyase isoform A									-0.398626	1.02577		-0.451955	0.0365752	2.03044	0.813447
X5DP48	Y00382	Adenylosuccinate lyase isoform D									-0.398626	1.02577		-0.451955	0.0365752	2.03044	0.813447
B4E1L0	GeneID_159	Adenylosuccinate synthetase isozyme 2									-0.426932	0.92464		-0.471116	0.0692159	2.12818	1.12886
P30520	GeneID_159	Adenylosuccinate synthetase isozyme 2	0.737135	0.107582	1.86563	1.70242	-0.200129	-0.263965	2.01338	1.80131	-0.426932	0.92464		-0.471116	0.0692159	2.12818	1.12886
B2RDY9	GeneID_10487	Adenylyl cyclase-associated protein									-0.260866	0.844634	-0.436294	-0.0350377	-0.0215917	1.37892	0.679337
B4DI38	GeneID_10487	Adenylyl cyclase-associated protein									-0.260866	0.844634	-0.436294	-0.0350377	-0.0215917	1.37892	0.679337
B4DNA3	GeneID_10487	Adenylyl cyclase-associated protein									-0.284975	0.83847	-0.471554	0.0230669	-0.0130126	1.39661	0.688918
B4DNW7	GeneID_10487	Adenylyl cyclase-associated protein									-0.260866	0.844634	-0.436294	-0.0350377	-0.0215917	1.37892	0.679337
B4DNY3	GeneID_10487	Adenylyl cyclase-associated protein									-0.284975	0.83847	-0.471554	0.0230669	-0.0130126	1.39661	0.688918
B4DUZ8	GeneID_10487	Adenylyl cyclase-associated protein									-0.249958	0.902642	-0.471554	-0.00787231	-0.0278932	1.39804	0.767966
D3DPU2	GeneID_10487	Adenylyl cyclase-associated protein									-0.260866	0.844634	-0.436294	-0.0350377	-0.0215917	1.37892	0.679337
Q5T0R1	GeneID_10487	Adenylyl cyclase-associated protein									-0.57305	0.78057	-0.199771	-0.514002	-0.45111	0.945157	1.13936
Q5T0R2	GeneID_10487	Adenylyl cyclase-associated protein									-0.443242	0.789026	-0.199771	-0.514152	-0.453442	0.958472	1.15584
Q5T0R3	GeneID_10487	Adenylyl cyclase-associated protein									-0.443242	0.789026	-0.199771	-0.514152	-0.453442	0.958472	1.15584
Q5T0R4	GeneID_10487	Adenylyl cyclase-associated protein									-0.443242	0.789026	-0.199771	-0.514152	-0.453442	0.958472	1.15584
Q5T0R5	GeneID_10487	Adenylyl cyclase-associated protein									-0.428169	0.755271	-0.14758	-0.507985	-0.227347	0.883717	1.10644
Q5T0R6	GeneID_10487	Adenylyl cyclase-associated protein									-0.428169	0.755271	-0.14758	-0.507985	-0.227347	0.883717	1.10644
Q5T0R7	GeneID_10487	Adenylyl cyclase-associated protein									-0.428169	0.755271	-0.14758	-0.507985	-0.227347	0.883717	1.10644
Q5T0R9	GeneID_10487	Adenylyl cyclase-associated protein									-0.57305	0.78057	-0.199771	-0.514002	-0.45111	0.945157	1.13936
Q5T0S3	GeneID_10487	Adenylyl cyclase-associated protein									-0.229489	0.901829	-0.787297	-0.88326	-0.0233731	0.737588	1.45536
Q01518	GeneID_10487	Adenylyl cyclase-associated protein	0.649194	0.624314	1.26876	0.728671	-0.121168	-0.360263	1.28911	1.18237	-0.260866	0.844634	-0.436294	-0.0350377	-0.0215917	1.37892	0.679337
Q6FI45	Y00386	ADH5 protein									-0.364278	0.991765		-0.57565	-0.283914	1.90286	1.19643
H0Y512	GeneID_57136	Adipocyte plasma membrane-associated protein									-1.2405	1.12506		-0.314547	-0.139194	1.88315	1.14244
Q9HDC9	GeneID_57136	Adipocyte plasma membrane-associated protein	0.751597	0.606768	1.08934	0.936728	0.197087	-0.0999724	1.68724	2.31252	-1.2405	1.12506		-0.314547	-0.139194	1.88315	1.14244
Q53GQ8	Y00388	Adipocyte-derived leucine aminopeptidase variant												-0.731884		2.53592
Q59EI9	Y00389	ADP,ATP carrier protein, liver isoform T2 variant									-0.393778	0.233535	-0.228163	-0.608701	-0.371864	2.05016	1.13908
O75961	Y00390	ADP/ATP translocase									0.20634	0.129239		-1.04863	-0.675857	2.2054	1.51098
P12235	GeneID_291	ADP/ATP translocase 1	0.617556	0.737939	1.29131	1.07086	-0.887703	0.057178	1.40699	1.67201	-0.576973	0.506328	-0.0273201	-0.290511	-0.19518	1.93764	0.712754
V9GYG0	GeneID_291	ADP/ATP translocase 1									-0.576973	0.506328	-0.0273201	-0.290511	-0.19518	1.93764	0.712754
P05141	GeneID_292	ADP/ATP translocase 2	0.803227	0.916539	1.32342	1.04568	-0.46536	0.114807	1.21231	1.30359	-0.455912	0.348296	-0.0273201	-1.00627	-0.421037	2.03439	0.964278
I7HJJ0	GeneID_293	ADP/ATP translocase 3									-0.393778	0.233535	-0.0273201	-0.608701	-0.371864	2.05016	1.13908
P12236	GeneID_293	ADP/ATP translocase 3	0.883769	0.910698	1.24175	0.920976	-0.599969	-0.00114845	1.52221	1.86638	-0.393778	0.233535	-0.228163	-0.608701	-0.371864	2.05016	1.13908
Q9H0C2	GeneID_83447	ADP/ATP translocase 4	0.692878	0.784195	1.22358	0.957349	0.227796	0.0419674	1.40806	1.7689	-0.540158	0.527365	-0.0273201	-0.12681	-0.222859	2.10124	0.668687
H3BRS6	GeneID_83440	ADP-dependent glucokinase									-0.43642	0.706	-0.743833		-0.303908		0.965689
H3BU35	GeneID_83440	ADP-dependent glucokinase									-0.43642	0.706	-0.743833		-0.303908		0.965689
Q9BRR6	GeneID_83440	ADP-dependent glucokinase	0.791049	0.731044	1.22343	0.930412	0.0122936	-0.145171	1.44359	1.81096	-0.43642	0.706	-0.743833		-0.303908		0.965689
D6RAW2	GeneID_53343	ADP-ribose pyrophosphatase, mitochondrial									0.57972	1.75198		0.443975	-0.056893	1.93354	2.08205
H7C386	GeneID_53343	ADP-ribose pyrophosphatase, mitochondrial									0.57972	1.75198		0.443975	-0.056893	1.93354	2.08205
Q9BW91	GeneID_53343	ADP-ribose pyrophosphatase, mitochondrial					-0.0178968	-0.0323383	1.09865	0.646403	0.57972	1.75198		0.443975	-0.056893	1.93354	2.08205
A6NC48	GeneID_683	ADP-ribosyl cyclase/cyclic ADP-ribose hydrolase 2									-0.661789	0.384154		0.702184	0.0199264	2.15357	0.967996
H0Y8G4	GeneID_683	ADP-ribosyl cyclase/cyclic ADP-ribose hydrolase 2									-0.661789	0.384154		0.702184	0.0199264	2.15357	0.967996
H0Y984	GeneID_683	ADP-ribosyl cyclase/cyclic ADP-ribose hydrolase 2									-0.661789	0.384154		0.702184	0.0199264	2.15357	0.967996
Q10588	GeneID_683	ADP-ribosyl cyclase/cyclic ADP-ribose hydrolase 2	0.618002	0.911608	0.104593	-0.41768	0.561854	0.237566	1.10197	0.775382	-0.661789	0.384154		0.702184	0.0199264	2.15357	0.967996
P62330	GeneID_382	ADP-ribosylation factor 6	1.15172	1.09381	1.54579	1.09664	-0.186431	-0.539193	2.12914	1.98411	1.36294	0.935771		0.140962	1.71964	2.57268	1.78427
Q5U025	GeneID_382	ADP-ribosylation factor 6									1.36294	0.935771		0.140962	1.71964	2.57268	1.78427
Q53F62	GeneID_55738	ADP-ribosylation factor GTPase activating protein 1 isoform a variant									0.0893509	1.57372		-0.93467	-0.648291	2.46157	1.39676
E5RHC5	GeneID_55738	ADP-ribosylation factor GTPase activating protein 1 isoform a variant									0.0893509	1.57372		-0.93467	-0.648291	2.46157	1.39676
E5RHT6	GeneID_55738	ADP-ribosylation factor GTPase activating protein 1 isoform a variant									0.0893509	1.57372		-0.93467	-0.648291	2.46157	1.39676
F8W1U7	GeneID_55738	ADP-ribosylation factor GTPase activating protein 1 isoform a variant									0.0893509	1.57372		-0.93467	-0.648291	2.46157	1.39676
Q8N6T3	GeneID_55738	ADP-ribosylation factor GTPase activating protein 1 isoform a variant					0.102617	-0.18144	0.510533	0.382231	0.0893509	1.57372		-0.93467	-0.648291	2.46157	1.39676
E9PIY6	GeneID_84364	ADP-ribosylation factor GTPase-activating protein 2									-0.214111	0.920029	-0.598643		-0.0381699		0.661592
E9PJT7	GeneID_84364	ADP-ribosylation factor GTPase-activating protein 2									-0.503238	0.697001			-0.159225		0.712077
E9PK28	GeneID_84364	ADP-ribosylation factor GTPase-activating protein 2									-0.503238	0.697001			-0.159225		0.712077
E9PM18	GeneID_84364	ADP-ribosylation factor GTPase-activating protein 2									-0.503238	0.697001			-0.159225		0.712077
E9PM63	GeneID_84364	ADP-ribosylation factor GTPase-activating protein 2									-0.503238	0.697001			-0.159225		0.712077
E9PMR9	GeneID_84364	ADP-ribosylation factor GTPase-activating protein 2									-0.503238	0.697001			-0.159225		0.712077
E9PMU9	GeneID_84364	ADP-ribosylation factor GTPase-activating protein 2									-0.503238	0.697001			-0.159225		0.712077
E9PN48	GeneID_84364	ADP-ribosylation factor GTPase-activating protein 2									-0.503238	0.697001			-0.159225		0.712077
E9PNY8	GeneID_84364	ADP-ribosylation factor GTPase-activating protein 2									-0.503238	0.697001			-0.159225		0.712077
E9PQP3	GeneID_84364	ADP-ribosylation factor GTPase-activating protein 2									-0.150577	0.920029	-0.598643		-0.195377		0.661592
G5E9L0	GeneID_84364	ADP-ribosylation factor GTPase-activating protein 2									-0.150577	0.920029	-0.598643		-0.195377		0.661592
H0YDN9	GeneID_84364	ADP-ribosylation factor GTPase-activating protein 2									0.238543				-0.538425
H0YDX1	GeneID_84364	ADP-ribosylation factor GTPase-activating protein 2									-0.503238	0.697001			-0.159225		0.712077
Q8N6H7	GeneID_84364	ADP-ribosylation factor GTPase-activating protein 2	0.327015	0.951943			0.451209	-0.268645	0.27055	0.289099	-0.150577	0.920029	-0.598643		-0.195377		0.661592
Q59FR3	GeneID_10564	ADP-ribosylation factor guanine nucleotide-exchange factor 2 variant												-3.13967
A0A088AWK4	GeneID_26088	ADP-ribosylation factor-binding protein GGA1									-0.0625526	1.89435		-1.33909	-0.0834025	3.47193	2.21215
B0QYR5	GeneID_26088	ADP-ribosylation factor-binding protein GGA1									-0.460582	2.09335			0.247367		2.55392
B0QYR6	GeneID_26088	ADP-ribosylation factor-binding protein GGA1									-0.00872044	1.90201		-1.27273	-0.121979	3.14044	2.14424
B0QYR8	GeneID_26088	ADP-ribosylation factor-binding protein GGA1									-0.460582	2.09335			0.247367		2.55392
B0QYR9	GeneID_26088	ADP-ribosylation factor-binding protein GGA1									-0.460582	2.09335			0.247367		2.55392
B0QYS0	GeneID_26088	ADP-ribosylation factor-binding protein GGA1									-0.460582	2.09335			0.247367		2.55392
B0QYS1	GeneID_26088	ADP-ribosylation factor-binding protein GGA1									-0.460582	2.09335			0.247367		2.55392
B0QYS2	GeneID_26088	ADP-ribosylation factor-binding protein GGA1									-0.460582	2.09335			0.247367		2.55392
B0QYS3	GeneID_26088	ADP-ribosylation factor-binding protein GGA1									-0.460582	2.09335			0.247367		2.55392
B0QYS5	GeneID_26088	ADP-ribosylation factor-binding protein GGA1									-0.0625526	1.89435		-1.33909	-0.0834025	3.47193	2.21215
Q9UJY5	GeneID_26088	ADP-ribosylation factor-binding protein GGA1	1.20926	1.35151	1.70109	1.29943	0.0894563	-0.17217	1.20939	1.11972	-0.00872044	1.90201		-1.27273	-0.121979	3.14044	2.14424
J3KSG3	GeneID_23163	ADP-ribosylation factor-binding protein GGA3												-1.85094
J3KSS7	GeneID_23163	ADP-ribosylation factor-binding protein GGA3												-1.85094
Q9NZ52	GeneID_23163	ADP-ribosylation factor-binding protein GGA3	0.636518	0.71524			0.0854538	-0.343396	-0.127981	0.419673				-1.85094
A0A087WVX3	GeneID_51326	ADP-ribosylation factor-like protein 17									-1.01918			-1.01918	-0.41585		2.6188
A0A087WY76	GeneID_51326	ADP-ribosylation factor-like protein 17									-1.01918			-1.01918	-0.41585		2.6188
I3L1V5	GeneID_51326	ADP-ribosylation factor-like protein 17									-1.01918			-1.01918	-0.41585		2.6188
I3L2E4	GeneID_51326	ADP-ribosylation factor-like protein 17									-1.01918			-1.01918	-0.41585		2.6188
I3L3L1	GeneID_51326	ADP-ribosylation factor-like protein 17									-1.01918			-1.01918	-0.41585		2.6188
Q8IVW1	GeneID_51326	ADP-ribosylation factor-like protein 17	2.3135	2.04816	-0.225448	-2.09886	0.124345	-0.575	1.92025	1.60315	-1.01918			-1.01918	-0.41585		2.6188
P36404	GeneID_402	ADP-ribosylation factor-like protein 2	1.22789	1.14218	1.36483	0.694111	0.326148	-0.193239	1.53974	1.84874	-0.185031			-0.98545	0.17837	2.58311
F5GYV5	Y00415	ADP-ribosylation factor-like protein 6-interacting protein 4											-1.93144
F8WCT1	Y00415	ADP-ribosylation factor-like protein 6-interacting protein 4											-1.93144
A6NCQ0	GeneID_11164	ADP-sugar pyrophosphatase									-0.0925731	1.10588		-0.932403	-0.457208	2.4018	1.07278
A6NFX8	GeneID_11164	ADP-sugar pyrophosphatase									-0.440029	1.1476		-0.858783	-0.710267	1.79933	1.53864
A6NJU6	GeneID_11164	ADP-sugar pyrophosphatase									-0.0925731	1.10588		-0.932403	-0.457208	2.4018	1.07278
C9JYY9	GeneID_11164	ADP-sugar pyrophosphatase									-0.0925731	1.10588		-0.932403	-0.457208	2.4018	1.07278
Q9UKK9	GeneID_11164	ADP-sugar pyrophosphatase	0.913624	0.969316	1.53274	0.875456	-0.124105	-0.404102	0.920677	0.908677	-0.428194	1.12409		-0.858783	-0.726596	1.79933	1.53796
D3DUJ0	Y00421	AFG3 ATPase family gene 3-like 2 (Yeast), isoform CRA_a									0.393367	1.21703		-0.71474	-1.18739	2.04749	1.49127
K7EP56	GeneID_10939	AFG3-like protein 2									-0.694908	0.944827		-1.19459	-0.753062	2.27853	1.52933
Q9Y4W6	GeneID_10939	AFG3-like protein 2	1.16435	1.22031	1.9379	1.27256	0.037269	-0.267048	1.56182	1.29206	0.393367	1.21703		-0.71474	-1.18739	2.04749	1.49127
H3BLU7	GeneID_8574	Aflatoxin B1 aldehyde reductase member 2									-0.185264	0.918858		-0.604425	-0.437403	1.61973	0.985643
H7C5H7	GeneID_8574	Aflatoxin B1 aldehyde reductase member 2									-0.185264	0.918858		-0.604425	-0.437403	1.61973	0.985643
O43488	GeneID_8574	Aflatoxin B1 aldehyde reductase member 2	1.09006	1.25572	1.29948	0.936832	0.179704	-0.0944966	1.57221	1.59551	-0.185264	0.918858		-0.604425	-0.437403	1.61973	0.985643
D3GKD8	Y00425	A-gamma globin Osilo variant									0.0100703	0.181816		-0.637536	-0.230956	0.615087	-0.249221
Q14474	Y00426	A-gamma-hemoglobin gene from Greek HPFH mutant									0.0100703	0.181816		-0.637536	-0.230956	0.615087	-0.249221
Q2TSD2	Y00427	Aging-associated gene 7 protein									-0.599194	1.03809		-0.12593	-0.122911	1.72464	1.06935
Q2TU89	GeneID_1982	Aging-associated protein 1									-0.579096	1.26418		-0.281068	-0.00752105	2.83651	2.02517
Q1XBU7	Y00429	Aging-associated protein 14a									0.495661			-0.391572		2.72126
Q1XBU6	Y00430	Aging-associated protein 14b									0.900706	2.12519	-0.0534555	-0.031478	0.311531	2.449	1.97347
D7RF68	Y00432	AGTRAP-BRAF fusion protein												-0.564359		1.82641
E9PMH2	GeneID_9049	AH receptor-interacting protein									0.0180053	1.56105		-0.379895	-0.98826	1.65159	1.48142
O00170	GeneID_9049	AH receptor-interacting protein	0.209694	0.615369	1.27907	0.878151	-0.12666	-0.0882741	0.930599	0.70607	0.00470105	1.22674		-0.259805	-0.46871	1.55197	1.21066
Q13727	Y00434	AHNAK-related protein									0.713321	2.49696	0.515078	0.413319	0.599386	2.77675	2.37379
B7ZW30	Y00435	AIDA protein									-0.242331			-1.20624	-0.87447	1.53432
Q6P5P8	Y00436	AIM1 protein											-0.857148
B7ZW05	Y00437	AKAP13 protein									0.54345	1.48545		-1.07075	-0.0728768	2.0823	1.34927
Q8NE02	Y00438	AKAP8 protein									0.260161	-0.68821		-1.16538	-0.34829	0.541792	2.88795
Q5IBP5	Y00439	AKAP9-BRAF fusion protein												-0.564359		1.82641
A0A087WTD7	GeneID_11214	A-kinase anchor protein 13									0.54345	1.48545		-1.07075	-0.0728768	2.0823	1.34927
A0A087WY36	GeneID_11214	A-kinase anchor protein 13									0.51397	1.13783		-1.07075	0.0925856	2.0823	1.0869
A8MYJ1	GeneID_11214	A-kinase anchor protein 13									0.54345	1.48545		-1.07075	-0.0728768	2.0823	1.34927
H0YMW2	GeneID_11214	A-kinase anchor protein 13									0.691432	1.98612		-0.0717686	0.4133	2.16144	2.09946
Q12802	GeneID_11214	A-kinase anchor protein 13	0.867392	0.75246	0.82007	0.275929	0.243785	-0.045017	0.442032	0.665683	0.67252	1.675		-1.04317	0.10266	2.00305	1.65562
O43823	GeneID_10270	A-kinase anchor protein 8	1.41931	1.40907	0.823647	-0.445746	0.0435246	0.0873857	0.537172	0.747496	0.260161	-0.68821		-1.16538	-0.34829	0.541792	2.88795
X2CVF3	Y00445	AKT1m transcript variant 1									-0.33688	0.588953		-0.858001	-0.405761	1.42598	0.925803
X2CV47	Y00446	AKT1m transcript variant 3									-0.33688	0.588953		-0.858001	-0.405761	1.42598	0.925803
Q56A86	Y00447	AKT3 protein									-0.158807	0.858572			-0.584327		1.276
H3BPK7	GeneID_16	Alanine--tRNA ligase, cytoplasmic											0.369761
P49588	GeneID_16	Alanine--tRNA ligase, cytoplasmic	1.36645	1.60973	1.6355	1.20823	0.115547	-0.0602568	2.1804	2.28015	-0.0811324	2.07725	0.413782	1.02197	0.873783	3.21921	1.73091
Q8IUK7	GeneID_213	ALB protein									1.44816	-0.482426		-0.361242	-0.540393	0.846278	0.000127523
F6KPG5	Y00450	Albumin									0.72715	-0.0995246	0.0626784	0.0168908	0.219654	0.364902	-0.231336
C9JKR2	Y00451	Albumin, isoform CRA_k									0.72715	-0.0995246	0.0626784	0.0168908	0.219654	0.364902	-0.231336
P14550	GeneID_10327	Alcohol dehydrogenase [NADP(+)]	1.44767	0.946849	1.54831	0.984661	0.237598	-0.371318	1.00676	1.47633	-0.575888	1.51355		-0.376468	-0.0595598	2.72131	1.97539
Q5T621	GeneID_10327	Alcohol dehydrogenase [NADP(+)]									-1.32214	0.774706		-1.38454	-0.0572509	2.54895	0.593432
V9GYG2	GeneID_10327	Alcohol dehydrogenase [NADP(+)]									-1.32214	0.774706		-1.38454	-0.0572509	2.54895	0.593432
V9GYP9	GeneID_10327	Alcohol dehydrogenase [NADP(+)]									-1.32214	0.774706		-1.38454	-0.0572509	2.54895	0.593432
Q5U043	Y00453	Alcohol dehydrogenase 5 (Class III), chi polypeptide									-0.364278	0.991765		-0.57565	-0.283914	1.90286	1.19643
E9PFG0	GeneID_131	Alcohol dehydrogenase class 4 mu/sigma chain									-0.188958	1.50776			-0.991353		1.70867
P40394	GeneID_131	Alcohol dehydrogenase class 4 mu/sigma chain									-0.188958	1.50776			-0.991353		1.70867
D6R9G2	GeneID_128	Alcohol dehydrogenase class-3												-0.00338559
D6RAY0	GeneID_128	Alcohol dehydrogenase class-3												-0.00338559
D6RFE4	GeneID_128	Alcohol dehydrogenase class-3												-0.00338559
H0YAG8	GeneID_128	Alcohol dehydrogenase class-3									-0.341677	1.35328		-0.288563	-0.440377	2.66376	2.07885
P11766	GeneID_128	Alcohol dehydrogenase class-3	0.816488	0.921075	1.26603	0.862557	0.0519513	-0.125668	1.41525	1.3284	-0.364278	0.991765		-0.57565	-0.283914	1.90286	1.19643
H0Y2X5	GeneID_220	Aldehyde dehydrogenase 1 family, member A3, isoform CRA_b									-0.205354	1.57301	0.366035	-0.256699	-0.0500806	2.19994	1.97557
Q59EJ0	Y00457	Aldehyde dehydrogenase 1A1 variant									-0.310959	2.15492	0.366035	0.0582943	0.061627	3.33202	2.3944
Q59H65	Y00458	Aldehyde dehydrogenase 3A2 variant									-0.799636	1.87685		-0.857046	-0.31652	2.94495	2.46786
Q53FN8	Y00459	Aldehyde dehydrogenase 6A1 variant									-0.614314	0.592218	-1.12078		-0.0502994		1.11115
Q53H94	Y00459	Aldehyde dehydrogenase 6A1 variant									-0.614314	0.592218	-1.12078		-0.0502994		1.11115
B9EKV4	GeneID_223	4-trimethylaminobutyraldehyde dehydrogenase									0.543469	0.798675	0.069083	-0.220429	0.337577	2.14211	0.706556
P47895	GeneID_220	Aldehyde dehydrogenase 1 family, member A3, isoform CRA_b	0.979325	1.29619	1.13152	0.947178	0.145434	-0.016754	1.02574	1.04744	-0.205354	1.57301	0.366035	-0.256699	-0.0500806	2.19994	1.97557
F5H4B6	GeneID_126133	Aldehyde dehydrogenase family 16 member A1												-1.71261		1.75823
Q8IZ83	GeneID_126133	Aldehyde dehydrogenase family 16 member A1	0.356428	0.770874	-0.238364									-1.71261		1.75823
P30837	GeneID_219	Aldehyde dehydrogenase X, mitochondrial	0.984156	1.30683	1.13152	0.947178	0.134453	-0.312497	0.90641	0.814474	-0.488996	1.71152	0.366035	-0.256699	-0.200848	2.19994	2.29921
P05091	GeneID_217	Aldehyde dehydrogenase, mitochondrial	0.989018	1.07116	0.997438	0.568043	0.0086572	-0.0558474	1.39938	1.3248	0.13736	1.34971	0.366035	0.134698	-0.373133	1.66075	1.41137
S4R3S4	GeneID_217	Aldehyde dehydrogenase, mitochondrial									0.481566	1.0998		0.684881	-0.434131	1.68376	1.06381
B4YAH7	Y00465	ALDH2									0.07346	1.31738	0.366035	0.134698	-0.373133	1.66075	1.42352
A0A0A0MT30	GeneID_1645	Aldo-keto reductase family 1 member C1												-1.01948		1.23985
A6NHU4	GeneID_1645	Aldo-keto reductase family 1 member C1												-1.01948		1.23985
H0Y804	GeneID_1645	Aldo-keto reductase family 1 member C1												-1.01948		1.23985
Q04828	GeneID_1645	Aldo-keto reductase family 1 member C1	0.367835	0.390836	1.51126	0.768509								-1.01948		1.23985
A0A0A0MSD5	GeneID_1646	Aldo-keto reductase family 1 member C2												-1.01948		1.23985
B4DK69	GeneID_1646	Aldo-keto reductase family 1 member C2												-1.01948		1.23985
P52895	GeneID_1646	Aldo-keto reductase family 1 member C2	0.367835	0.390836	1.51126	0.768509								-1.01948		1.23985
S4R3P0	GeneID_1646	Aldo-keto reductase family 1 member C2												-1.01948		1.23985
A0A0A0MSS8	GeneID_8644	Aldo-keto reductase family 1 member C3												-1.01948		1.23985
P42330	GeneID_8644	Aldo-keto reductase family 1 member C3	0.367835	0.390836	1.51126	0.768509								-1.01948		1.23985
S4R3D5	GeneID_8644	Aldo-keto reductase family 1 member C3												-1.01948		1.23985
S4R3Z2	GeneID_8644	Aldo-keto reductase family 1 member C3												-1.01948		1.23985
P17516	GeneID_1109	Aldo-keto reductase family 1 member C4	0.367835	0.390836	1.51126	0.768509								-1.01948		1.23985
Q59EL5	Y00471	Aldo-keto reductase family 1, member B1 variant									-0.604452	0.861079	0.0303095	-0.694449	0.20538	1.98571	1.39409
Q59GU2	Y00472	Aldo-keto reductase family 1, member C2 variant												-1.01948		1.23985
B8ZZ75	GeneID_130589	Aldose 1-epimerase									-0.0840506	2.08573		-0.481457	0.027063	2.9625	2.77082
H7C1B5	GeneID_130589	Aldose 1-epimerase									-0.0840506	2.08573		-0.481457	0.027063	2.9625	2.77082
Q96C23	GeneID_130589	Aldose 1-epimerase					0.188963	-0.525408	1.60771	1.25896	-0.0840506	2.08573		-0.481457	0.027063	2.9625	2.77082
E9PCX2	GeneID_231	Aldose reductase									-0.604452	0.861079	0.0303095	-0.694449	0.20538	1.98571	1.39409
E9PEF9	GeneID_231	Aldose reductase									-0.604452	0.861079	0.0303095	-0.694449	0.20538	1.98571	1.39409
O15289	GeneID_231	Aldose reductase									-0.626393	0.247871		-0.588674	0.338726	1.45151	1.73221
P15121	GeneID_231	Aldose reductase	1.20843	1.26281	1.52809	1.14626	-0.0208234	-0.233018	1.62192	1.53385	-0.35448	0.904123	0.0303095	-0.701191	0.0384817	1.94412	1.24442
B8ZZ81	GeneID_8540	Alkyldihydroxyacetonephosphate synthase, peroxisomal									0.00125329	1.88978	-1.17165	-0.127538	0.293437	2.72551	1.99711
O00116	GeneID_8540	Alkyldihydroxyacetonephosphate synthase, peroxisomal	0.0651124	0.474111	0.989135	-0.0948023	0.588553	0.837066	1.6194	1.70839	-0.0747367	1.41072	-1.17165	-0.249391	0.407485	2.46563	1.63789
P55008	GeneID_199	Allograft inflammatory factor 1	0.967783	0.976339	0.985479	0.420716	-0.0620645	-0.552369	0.571619	0.460576	-0.157523	0.585755	-0.320586	-0.826342	-0.327975	1.25101	0.783404
Q5STX8	GeneID_199	Allograft inflammatory factor 1									-0.157523	0.585755	-0.320586	-0.826342	-0.327975	1.25101	0.783404
I3WTX1	GeneID_199	Allograft inflammatory factor 1									-0.435526	0.668359	0.0110492	-0.875759	-0.312201	1.32838	0.794299
Q5JUP3	GeneID_83543	Allograft inflammatory factor 1-like									-0.0295952	0.595966		-0.688796	-0.262953	1.10601	0.785344
Q9BQI0	GeneID_83543	Allograft inflammatory factor 1-like	0.978867	1.03457	1.02944	0.503258	0.0719012	-0.0577828	0.742237	0.71907	-0.0295952	0.595966		-0.688796	-0.262953	1.10601	0.785344
V9H1D9	Y00479	Alpha globin									1.96973	0.367544		0.322981	-0.09647	0.442967	-0.868602
U3PXP0	Y00480	Alpha globin chain									-0.46694	1.69763		-1.56215	-0.777138	0.0647774	1.84649
Q9NQT3	Y00481	Alpha one globin									1.96973	0.367544		0.322981	-0.09647	0.442967	-0.868602
B4DQI4	GeneID_84836	Alpha/beta hydrolase domain-containing protein 14B									-0.603887	0.583869		-0.28893	-0.236617	1.40825	0.613806
F8W9U3	GeneID_84836	Alpha/beta hydrolase domain-containing protein 14B									-0.603887	0.583869		-0.28893	-0.236617	1.40825	0.613806
Q96IU4	GeneID_84836	Alpha/beta hydrolase domain-containing protein 14B					0.222509	-0.276605			-0.603887	0.583869		-0.28893	-0.236617	1.40825	0.613806
Q13747	Y00483	Alpha-1 antitrypsin									-0.141225	-0.652437	-1.23143	-0.649603	-0.493701	0.512601	0.118022
B2D098	Y00484	Alpha-1 antitrypsin Valcamonica variant									-0.629578	-0.178288		-0.862074	-0.0466871	1.02754	0.44834
Q2V4X9	Y00485	Alpha-1 collagen type II									1.40476	0.96988		-0.86086	1.14249	0.549399	0.245717
Q86YQ4	Y00486	Alpha-1 globin									1.96973	0.367544		0.322981	-0.09647	0.442967	-0.868602
P78461	Y00487	Alpha-1 thalassemia globin gene									1.96973	0.367544		0.322981	-0.09647	0.442967	-0.868602
Q9H553	GeneID_85365	Alpha-1,3/1,6-mannosyltransferase ALG2					-0.115148	-0.279194	0.912093	0.991382				-1.50999		2.68214
P26572	GeneID_4245	Alpha-1,3-mannosyl-glycoprotein 2-beta-N-acetylglucosaminyltransferase	1.62376	1.5993	1.34024	0.977501					-0.0511184	0.787928		-0.346914	0.131802	1.55779	1.3958
B2R825	Y00490	Alpha-1,4 glucan phosphorylase									-0.526629	0.487828	-0.236714	-0.622911	0.160472	1.40151	0.816864
B2RB32	Y00490	Alpha-1,4 glucan phosphorylase									-0.0895706	1.06562			0.57011		1.46075
B4DRQ4	Y00490	Alpha-1,4 glucan phosphorylase									-0.0895706	1.06562			0.57011		1.46075
B4DRW6	Y00490	Alpha-1,4 glucan phosphorylase									-0.0895706	1.06562			0.57011		1.46075
B4DSD8	Y00490	Alpha-1,4 glucan phosphorylase									-0.0159913	0.974168		-0.823513	-0.0219402	1.99354	1.30313
E9PK47	Y00490	Alpha-1,4 glucan phosphorylase									-0.602863	0.441566	-0.236714	-0.61288	0.112057	1.40025	0.804506
Q59GM9	Y00490	Alpha-1,4 glucan phosphorylase									-0.0159913	0.974168		-0.823513	-0.0219402	1.99354	1.30313
G3V595	GeneID_12	Alpha-1-antichymotrypsin									-1.0861	1.78314			0.902708		3.47723
P01011	GeneID_12	Alpha-1-antichymotrypsin					0.0870619	-0.332624	3.03053	2.37261	-1.0861	1.78314			0.902708		3.47723
A7L8C5	GeneID_5265	Alpha-1-antitrypsin									-0.411726	-0.296847		-0.862074	-0.00644558	1.02754	0.453304
A7L8C6	GeneID_5265	Alpha-1-antitrypsin									-0.411726	-0.296847		-0.862074	-0.00644558	1.02754	0.453304
P01009	GeneID_5265	Alpha-1-antitrypsin	0.233418	0.320224	0.189654	-0.52451	-0.283915	-0.0134301	0.120912	0.0810148	-0.220402	-0.468835	-0.759391	-0.660697	-0.395872	0.724809	0.203143
C1KH65	Y00494	Alpha-1-antitrypsin null variant									-0.411726	-0.296847		-0.862074	-0.00644558	1.02754	0.453304
S4UD68	GeneID_390502	Alpha-1-antitrypsin-related protein									-0.463382	0.229497	-0.404313	-1.00372	-0.45459	0.927628	1.23901
C9JV77	GeneID_197	Alpha-2-HS-glycoprotein									0.262566	-0.325313	0.0841926	-0.774215	0.03818	-0.33429	-1.17964
P02765	GeneID_197	Alpha-2-HS-glycoprotein	-0.436927	-0.342281	0.727104	0.460583	-0.578357	0.456168	1.15348	1.86875	0.262566	-0.325313	0.0841926	-0.774215	0.03818	-0.33429	-1.17964
F8W7L3	GeneID_2	Alpha-2-macroglobulin									-0.839421	0.0229477	-0.168011	-0.151809	0.0803182	-0.476145	-0.77178
P01023	GeneID_2	Alpha-2-macroglobulin	-0.521518	-0.552822	0.309576	0.148675	-0.075876	0.494399	2.09767	2.81505	-0.607923	-0.387124	-0.168011	-0.00690722	0.114613	0.281174	-0.478035
P30533	GeneID_4043	Alpha-2-macroglobulin receptor-associated protein	1.18736	1.36967	1.47121	1.00397	0.399784	0.24804	0.992506	1.15321	0.5506	1.5317	0.539911	0.120361	0.382417	2.66717	1.87514
G3V2E8	GeneID_87	Alpha-actinin-1									0.528525	0.628197	-1.19796	-0.534167	0.428991	1.93047	-0.101961
G3V2N5	GeneID_87	Alpha-actinin-1									0.301815	0.81364	-1.19796	-0.477658	0.125265	1.52678	0.696127
G3V2W4	GeneID_87	Alpha-actinin-1									0.301815	0.81364	-1.19796	-0.477658	0.125265	1.52678	0.696127
G3V2X9	GeneID_87	Alpha-actinin-1									0.528525	0.628197	-1.19796	-0.534167	0.428991	1.93047	-0.101961
G3V5M4	GeneID_87	Alpha-actinin-1									0.528525	0.628197	-1.19796	-0.534167	0.428991	1.93047	-0.101961
H7C5W8	GeneID_87	Alpha-actinin-1									0.659626	1.04245		0.180622	-0.125324	1.55909	0.988903
H9KV75	GeneID_87	Alpha-actinin-1									0.5052	0.855789	-1.19796	-0.0251353	0.0375264	1.52773	0.741235
P12814	GeneID_87	Alpha-actinin-1	0.982079	0.872835	1.32261	0.925848	0.00915655	-0.298916	1.23431	1.37142	0.5052	0.855789	-1.19796	-0.0251353	0.0375264	1.52773	0.741235
F6THM6	GeneID_88	Actinin, alpha 2 variant									-0.308215	0.967818		-0.308215	-0.0389865	0.967818	0.987103
P35609	GeneID_88	Actinin, alpha 2 variant					-0.0211081	-0.394843	1.58326	1.41846	0.0573565	0.833053		-0.308215	-0.225464	0.993958	0.874055
A0A087WSZ2	GeneID_89	Alpha-actinin-3									0.327175	0.491051	-1.19796	-0.534167	0.0945394	1.42663	0.257072
Q08043	GeneID_89	Alpha-actinin-3	1.39794	0.904862	1.21029	0.909281	0.0893214	-0.309271	1.14842	1.29876	0.327175	0.491051	-1.19796	-0.534167	0.0945394	1.42663	0.257072
F5GXS2	GeneID_81	Alpha-actinin-4									0.555626	1.04329	0.610017	-0.433009	-0.365636	1.38692	1.17033
H7C144	GeneID_81	Alpha-actinin-4									0.924767	0.90005		-0.547621	-0.357902	1.11806	0.926826
K7EJH8	GeneID_81	Alpha-actinin-4									-0.151168	0.691166		-0.418062	0.193899	2.6074	0.834321
K7EP19	GeneID_81	Alpha-actinin-4									-0.111057	0.805041		-0.385741	-0.411487	0.779441	0.967037
O43707	GeneID_81	Alpha-actinin-4	0.874268	0.855504	1.36001	0.973362	0.0239822	-0.452125	0.94389	0.943322	0.200235	0.639731	0.217622	-0.436126	-0.00769525	1.39576	0.580968
E7ENY0	GeneID_118	Alpha-adducin									-0.139494	0.561468		-1.10111	-0.488432	2.50433	0.557644
E7EV99	GeneID_118	Alpha-adducin									-0.139494	0.561468		-1.10111	-0.488432	2.50433	0.557644
H0Y9H2	GeneID_118	Alpha-adducin									-0.139494	0.561468		-1.10111	-0.488432	2.50433	0.557644
H0YFD8	GeneID_118	Alpha-adducin									-0.139494	0.561468		-1.10111	-0.488432	2.50433	0.557644
P35611	GeneID_118	Alpha-adducin					0.300349	-0.0226122	0.569644	0.639646	-0.077142	0.995466		-1.10111	-0.247672	2.50433	1.29318
P49419	GeneID_501	Alpha-aminoadipic semialdehyde dehydrogenase									-1.4381	1.88172	-0.710459	0.24787	-0.0541533		1.86787
A0A024QYW2	GeneID_276	Alpha-amylase												-1.48205		0.505921
B7ZMD7	GeneID_276	Alpha-amylase												-1.48205		0.505921
Q53F26	GeneID_279	Alpha-amylase												-1.48205		0.505921
Q5T085	GeneID_276	Alpha-amylase												-1.48205		0.505921
Q6NSB3	GeneID_276	Alpha-amylase												-1.48205		0.505921
P04745	GeneID_276	Alpha-amylase	1.49665	1.23112	0.233729	-0.0161147	0.147002	-0.33099	0.813369	0.941401				-1.48205		0.505921
P19961	GeneID_280	Alpha-amylase 2B	-0.155506	-0.00897593	0.233729	-0.0161147	0.147002	-0.33099	0.813369	0.941401				-1.48205		0.505921
P61163	GeneID_10121	Alpha-centractin	0.596452	0.511388	1.55103	1.10579	0.13946	-0.0732941	1.69315	1.65674	-0.545088	1.25565	0.433797	-0.0132146	-0.292935	2.62223	1.64092
R4GMT0	GeneID_10121	Alpha-centractin									-0.545088	1.25565	0.433797	0.119702	-0.292935	2.81099	1.64092
A6NMQ3	GeneID_2029	Alpha-endosulfine									0.802971	1.60169	0.166418	-0.442764	0.246852	2.29587	1.49319
O43768	GeneID_2029	Alpha-endosulfine	1.15812	1.27344	1.51124	0.713983	0.033616	-0.173771	0.975801	0.954388	0.802971	1.60169	0.166418	-0.462893	0.246852	2.29587	1.49319
Q5T5H1	GeneID_2029	Alpha-endosulfine									0.802971	1.60169	0.166418	-0.442764	0.246852	2.29587	1.49319
P06733	GeneID_2023	Alpha-enolase	1.03494	1.0391	1.54803	1.00215	-0.0703617	-0.409521	1.46457	1.45071	-0.136137	1.1326	0.0498576	-0.58237	-0.166124	1.89212	1.1204
J3KMX3	GeneID_174	Alpha-fetoprotein									-0.246668	-1.47895	-0.546436	-0.459989	0.195028	-0.330731	-1.07997
P02771	GeneID_174	Alpha-fetoprotein	-0.507217	-0.725324	0.204517	0.0226285	-1.04251	-0.13889	0.980379	1.36518	-0.246668	-1.47895	-0.546436	-0.459989	0.195028	-0.330731	-1.07997
P06280	GeneID_2717	Alpha-galactosidase A					-0.164513	0.0984044	1.78157	2.02066	0.746605	2.65565		-0.134091	0.621861	3.329	2.89025
Q16187	Y00513	Alpha-ketoglutarate dehydrogenase complex dihydrolipoyl succinyltransferase									-0.17308	0.621505			-0.00756513		0.951537
Q9C0B1	GeneID_79068	Alpha-ketoglutarate-dependent dioxygenase FTO									0.0983424	0.780653			0.695023		0.941167
A5PKX5	GeneID_4125	Alpha-mannosidase												-1.14823		-0.626345
A8K6A7	GeneID_4125	Alpha-mannosidase												-1.58291		1.05443
B4E0K9	GeneID_4125	Alpha-mannosidase									0.264831	1.45006		-0.879208	0.292484	1.73449	1.34403
Q59E90	GeneID_4125	Alpha-mannosidase									0.264831	1.45006		-0.879208	0.292484	1.73449	1.34403
Q16706	GeneID_4124	Alpha-mannosidase 2												-1.14823		-0.626345
P17050	GeneID_4668	Alpha-N-acetylgalactosaminidase												-0.290361		1.63668
M0R027	GeneID_8775	Alpha-soluble NSF attachment protein									-0.180326	1.31446		-0.329222	0.350103	2.41791	1.61847
M0R058	GeneID_8775	Alpha-soluble NSF attachment protein									-0.180326	1.31446		-0.329222	0.504245	2.41791	1.61847
M0R0Y2	GeneID_8775	Alpha-soluble NSF attachment protein									-0.143218	1.90525		-0.42086	0.0267251	3.16174	2.09523
M0R213	GeneID_8775	Alpha-soluble NSF attachment protein									-0.195786	1.93753		-0.525883	-0.0460795	3.38214	2.13406
M0R2M1	GeneID_8775	Alpha-soluble NSF attachment protein									-0.180326	1.31446		-0.329222	0.350103	2.41791	1.61847
P54920	GeneID_8775	Alpha-soluble NSF attachment protein	1.14779	1.11319	1.84118	1.17988	-0.0825194	-0.434809	1.81959	1.98293	-0.143218	1.90525		-0.42086	0.0267251	3.16174	2.09523
D6RA31	GeneID_6622	Alpha-synuclein									0.83813	2.24102	-0.694017	-0.205622	0.544302	3.5231	2.60269
E7EPV7	GeneID_6622	Alpha-synuclein									0.62511	2.24863	-0.694017	-0.19729	0.335795	3.54325	2.61369
H6UYS0	GeneID_6622	Alpha-synuclein									0.400795	2.1947	-0.694017	0.00408598	-0.483095	3.56389	2.87991
H6UYS5	GeneID_6622	Alpha-synuclein									0.62511	2.24863	-0.694017	-0.19729	0.335795	3.54325	2.61369
H6UYS7	GeneID_6622	Alpha-synuclein									0.400795	2.1947	-0.694017	0.00408598	-0.483095	3.56389	2.87991
P37840	GeneID_6622	Alpha-synuclein	0.899822	1.30504	1.9706	1.38218	0.00499667	-0.287249	1.45662	1.20163	0.62511	2.24863	-0.694017	-0.19729	0.335795	3.54325	2.61369
Q4W5L2	GeneID_6622	Alpha-synuclein									0.62511	2.24863	-0.694017	-0.19729	0.335795	3.54325	2.61369
P40222	GeneID_200081	Alpha-taxilin					0.578046	0.291755	1.75474	1.88159	1.08198	2.28699		0.0315533	0.269199	2.22959	2.39703
O15513	GeneID_7168	Alpha-tropomyosin									1.32834	2.03676		-0.445843	0.0855388	3.12803	2.20462
Q9UQM3	Y00523	Alpha-tubulin									-0.714352	0.695348		-0.634389	-0.0240489	1.39697	0.541459
Q15670	Y00524	Alpha-tubulin isotype H2-alpha									-1.25081	0.932887		-0.238305	0.261369	1.47323	0.705057
D6W5H5	Y00526	Alstrom syndrome 1, isoform CRA_c										0.17242					-1.38092
A0A087WTU9	GeneID_7840	Alstrom syndrome protein 1										0.17242					-1.38092
A0A087WV20	GeneID_7840	Alstrom syndrome protein 1										0.17242					-1.38092
A0A087WZY3	GeneID_7840	Alstrom syndrome protein 1										0.17242					-1.38092
Q8TCU4	GeneID_7840	Alstrom syndrome protein 1										0.17242					-1.38092
L0R804	Y00528	Alternative protein AAK1									0.207876	2.07357			0.283445		2.0833
L8E906	Y00529	Alternative protein ABTB1													0.257619
L8E796	Y00530	Alternative protein ARHGAP5									-0.717664	0.275884			-0.571376		1.24162
L0R819	Y00531	Alternative protein ASNSD1									0.579171	1.50223		-0.820938	-0.366226	1.04551	1.34366
L0R4U8	Y00532	Alternative protein C11orf34									0.551139	-0.269461		0.551139	-0.684425	-0.269461	-0.415601
L0R588	Y00533	Alternative protein C11orf48									0.379834	1.59295		-1.28314	-0.658575	1.97697	1.60679
V9HVU7	Y00534	Alternative protein CLEC2D									0.464864	1.10106	0.357634	-0.246138	-0.0951764	2.19503	1.99368
L0R849	Y00535	Alternative protein EDARADD									-0.107895	1.22583	1.22475	-0.548709	-0.233034	1.91528	1.07439
L8E7C3	Y00536	Alternative protein FMO1												-1.52201
L8E7A2	Y00537	Alternative protein GATM												-2.47757
L8E8E9	Y00538	Alternative protein IARS2									-1.53389	0.290714			-0.512256		0.147637
L8E9R0	Y00539	Alternative protein PAQR5												-0.283293		1.11199
L0R5C4	Y00540	Alternative protein POTEM									-0.226022	0.768189	0.0921894	-0.486787	-0.2028	1.34428	0.97416
L8E868	Y00541	Alternative protein PPM1J									2.41737	3.74816			1.24357		2.89427
L0R6S1	Y00542	Alternative protein TMEM237									0.290098	1.15126	-0.0555465	-0.290451	-0.172986	1.48647	1.51858
L8EAQ4	Y00543	Alternative protein VPS13B												-1.08171		1.82528
C9J9N5	GeneID_6510	Amino acid transporter									0.0535287	1.10938		-1.19911	-0.186425		2.66186
M0QXM4	GeneID_6510	Amino acid transporter									2.02996	3.03043		2.02996	1.77384	3.03043	3.29698
Q59ES3	GeneID_6510	Amino acid transporter									2.02996	3.03043		2.02996	1.77384	3.03043	3.29698
Q71UA6	GeneID_6510	Amino acid transporter									2.02996	3.03043		2.02996	1.77384	3.03043	3.29698
Q12904	GeneID_9255	Aminoacyl tRNA synthase complex-interacting multifunctional protein 1	1.13909	1.07946	1.91126	2.20344	0.0967074	-0.250269	0.769204	0.650948	0.101152	1.0585		-1.17256	-0.074564	1.87002	0.938972
A8MU58	GeneID_7965	Aminoacyl tRNA synthase complex-interacting multifunctional protein 2									-0.480873	-0.0311309		-1.18866	-0.0259344	1.75141	0.310853
F8W950	GeneID_7965	Aminoacyl tRNA synthase complex-interacting multifunctional protein 2									-0.480873	-0.0311309		-1.18866	-0.0259344	1.75141	0.310853
Q13155	GeneID_7965	Aminoacyl tRNA synthase complex-interacting multifunctional protein 2					0.518004	-0.868478	1.12824	0.612576	-0.423749	0.280637		-0.721149	-0.0176034	1.62252	0.591028
A6NKB8	GeneID_6051	Aminopeptidase B									-0.062079	0.638254	0.336674	-0.754025	-0.355192	1.38115	0.92822
C9JMZ3	GeneID_6051	Aminopeptidase B									-1.11877	1.12646			-0.321403		1.7129
Q7RU04	GeneID_6051	Aminopeptidase B									-0.062079	0.638254	0.336674	-0.754025	-0.355192	1.38115	0.92822
Q9H4A4	GeneID_6051	Aminopeptidase B	0.361745	0.237086	1.10899	0.86828	-0.443387	0.242465	1.51239	1.68048	-0.062079	0.638254	0.336674	-0.754025	-0.355192	1.38115	0.92822
P15144	GeneID_290	Aminopeptidase N	1.1192	0.743208	0.348282	0.12278	-0.497814	-0.783886	0.896107	0.972243	-1.28854	0.0771295	0.00137123	-1.47791	-0.865057	1.21782	0.186887
H0UI76	Y00553	Aminopeptidase-like 1, isoform CRA_d												-0.835177		1.41227
A2BDD9	Y00554	AMOT protein									0.741766	0.561064			-0.273287		-0.075029
P23109	GeneID_270	AMP deaminase 1									-0.577988	2.70495			-0.0470763		1.98758
E9PKC5	GeneID_272	AMP deaminase 3									0.47065	2.01485		0.570328	-0.276476	1.71494	1.61275
H0YDC3	GeneID_272	AMP deaminase 3									0.570328	1.71494		0.570328	-0.312728	1.71494	0.854817
Q01432	GeneID_272	AMP deaminase 3	0.390076	0.219751	1.43109	0.456968	-0.281491	-0.463448	1.53777	1.30564	0.47065	2.01485		0.570328	-0.276476	1.71494	1.61275
Q8WWH9	Y00558	Amphiphysin IIb-1											-1.60696
A0A024R3N3	Y00559	Amyloid beta (A4)-like protein 2, isoform CRA_a									2.96132	2.66805		2.18462	2.80983		3.50149
A0A075B7G8	GeneID_322	Amyloid beta A4 precursor protein-binding family B member 1									2.00339	2.0478		1.1419	2.45697	2.17849	5.60845
A0A087WYH9	GeneID_322	Amyloid beta A4 precursor protein-binding family B member 1									2.00339	2.0478		1.1419	2.45697	2.17849	5.60845
A0A087X0V7	GeneID_322	Amyloid beta A4 precursor protein-binding family B member 1									2.00339	2.0478		1.1419	2.45697	2.17849	5.60845
J3KPL8	GeneID_322	Amyloid beta A4 precursor protein-binding family B member 1									2.00339	2.0478		1.1419	2.45697	2.17849	5.60845
O00213	GeneID_322	Amyloid beta A4 precursor protein-binding family B member 1	0.92465	1.11857	1.58567	1.07543					2.00339	2.0478		1.1419	2.45697	2.17849	5.60845
V9GYR7	GeneID_322	Amyloid beta A4 precursor protein-binding family B member 1									2.00339	2.0478		1.1419	2.45697	2.17849	5.60845
Q7Z5R6	GeneID_54518	Amyloid beta A4 precursor protein-binding family B member 1-interacting protein	1.01637	1.05803	1.23062	0.720304	0.0129831	-0.424775	0.985236	0.987973	-0.113366	0.700201	-0.630763	-0.324308	-0.523161	1.1759	1.25087
A0A0A0MRG2	GeneID_351	Amyloid beta A4 protein									1.69907	2.04387		1.29541	0.920537	2.28537	1.76289
E9PG40	GeneID_351	Amyloid beta A4 protein									1.69907	2.04387		1.29541	0.920537	2.28537	1.76289
H7C0V9	GeneID_351	Amyloid beta A4 protein									1.69907	2.04387		1.94073	0.920537	2.28537	1.76289
H7C2L2	GeneID_351	Amyloid beta A4 protein									1.69907	2.04387		1.94073	0.920537	2.28537	1.76289
P05067	GeneID_351	Amyloid beta A4 protein	2.84511	2.86372	3.79293	3.45291	2.53072	3.1788	3.49217	4.06091	1.69907	2.04387		1.29541	0.920537	2.28537	1.76289
Q9BYY9	Y00563	Amyloid beta protein												0.0975227
B7Z4G8	GeneID_333	Amyloid-like protein 1												1.88002		-0.40268
F5GZ08	GeneID_333	Amyloid-like protein 1												1.88002		-0.40268
K7EMN4	GeneID_333	Amyloid-like protein 1												1.88002		-0.40268
P51693	GeneID_333	Amyloid-like protein 1												1.88002		-0.40268
A4UCT6	Y00565	Amyloid-like protein 1 isoform 1												1.88002		-0.40268
Q06481	GeneID_334	Amyloid-like protein 2	2.7312	2.79964	1.12711	0.957078	1.55547	1.94837	2.76921	2.94838	2.96132	2.66805		2.18462	2.80983		3.50149
H3BTZ8	GeneID_57019	Anamorsin											-0.888056
Q6FI81	GeneID_57019	Anamorsin					0.12295	-0.337985					-0.888056
Q9Y679	GeneID_550	Ancient ubiquitous protein 1					-0.104211	-0.307347	1.08535	1.25307	0.761971	1.22212			-0.4587		2.6372
C9JEH3	GeneID_14	Angio-associated migratory cell protein											0.108363
C9JG97	GeneID_14	Angio-associated migratory cell protein											0.108363
H7C0R2	GeneID_14	Angio-associated migratory cell protein											0.108363
Q13685	GeneID_14	Angio-associated migratory cell protein											0.108363
A6NP16	GeneID_154796	Angiomotin									0.741766	0.561064			-0.273287		-0.075029
E7ERM3	GeneID_154796	Angiomotin									0.741766	0.561064			-0.273287		-0.075029
Q4VCS5	GeneID_154796	Angiomotin					0.637892	1.96804	2.42373	2.70575	0.741766	0.561064			-0.273287		-0.075029
Q9Y5C1	GeneID_27329	Angiopoietin-related protein 3									0.528308	-0.783781			-0.300539		-0.130252
Q86XW6	Y00576	AngRem104														2.77686
Q05CP0	GeneID_23294	ANKS1A protein									-0.0608891				-0.998749
A0A024RDI4	Y00579	Ankyrin 2, neuronal, isoform CRA_a									-0.0243257	0.553052			-1.09336	1.07868	0.673029
A0A024RDK2	Y00580	Ankyrin 2, neuronal, isoform CRA_b									-0.0243257	0.553052			-1.09336	1.07868	0.673029
Q7Z5J8	GeneID_150709	Ankyrin and armadillo repeat-containing protein									0.445611	0.840152			0.552079		0.709682
E9PDP5	Y00583	Ankyrin repeat and KH domain-containing protein 1									-0.0692101	1.01156			-0.194927		1.26573
Q8IWZ3	Y00583	Ankyrin repeat and KH domain-containing protein 1									-0.0692101	1.01156			-0.194927		1.26573
B0YIV3	GeneID_255239	Ankyrin repeat and protein kinase domain-containing protein 1									-0.400126	0.338595		-0.913828	-1.22689	2.19656	1.34986
Q8NFD2	GeneID_255239	Ankyrin repeat and protein kinase domain-containing protein 1	1.5742	1.62076	1.09652	0.480741	0.0921648	0.0541917	1.15591	1.02477	-0.400126	0.338595		-0.913828	-1.22689	2.19656	1.34986
Q92625	GeneID_23294	ANKS1A protein									-0.0608891				-0.998749
H0YIN8	GeneID_88455	Ankyrin repeat domain-containing protein 13A									-0.033458	0.891474		-0.980716	-0.381249	1.07474	1.22067
Q8IZ07	GeneID_88455	Ankyrin repeat domain-containing protein 13A					-0.00269256	-0.2527	0.934642	0.56703	-0.033458	0.891474		-0.980716	-0.381249	1.07474	1.22067
F6XZD3	GeneID_148741	Ankyrin repeat domain-containing protein 35														1.5796
Q8N283	GeneID_148741	Ankyrin repeat domain-containing protein 35														1.5796
A6QL64	GeneID_375248	Ankyrin repeat domain-containing protein 36A									-0.636469	-0.00725739			-1.42468		0.888108
B7Z651	GeneID_287	Ankyrin-2									-0.0243257	0.553052			-1.09336	1.07868	0.673029
E9PHW9	GeneID_287	Ankyrin-2									-0.0243257	0.553052			-1.09336	1.07868	0.673029
I6L894	GeneID_287	Ankyrin-2									-0.0243257	0.553052			-1.09336	1.07868	0.673029
Q01484	GeneID_287	Ankyrin-2	1.57571	1.58959	0.595483	1.05909					-0.0243257	0.553052			-1.09336	1.07868	0.673029
A8K2L6	Y00604	Annexin									0.215013	1.55639		-0.656592	-0.00568097	2.90756	1.64085
A8K3Q7	Y00604	Annexin									-0.474828	1.06479	-0.835548	-0.520139	-0.307408	1.94595	1.24066
B2R657	GeneID_310	Annexin									0.0616339	1.12921		0.261333	-0.498178	1.64955	1.28431
B2R7L2	Y00604	Annexin									0.0616339	1.12921		0.261333	-0.498178	1.64955	1.28431
B3KRQ1	Y00604	Annexin									0.141754	1.64686	-0.151423	-0.430428	-0.0261357	2.48897	1.69371
B4DDZ4	Y00604	Annexin									-0.0545539	1.67295		-0.0355273	0.78054	2.38038	1.87128
B4DE02	Y00604	Annexin									-0.204329	1.70559		0.0845242	0.779366	2.58176	1.97763
B4DHY4	Y00604	Annexin									0.0616339	1.12921		0.261333	-0.498178	1.64955	1.28431
B4DL19	Y00604	Annexin									-0.565367	0.768936	-0.365079	-0.0834938	-0.206936	1.61586	1.09143
B4DNG6	Y00604	Annexin									-0.606118	1.48006	-0.027363	0.0280507	0.179891	1.84391	1.24857
B4DNH8	Y00604	Annexin									-0.00318765	1.54294	-0.136079	-0.298799	0.286839	2.54093	1.68747
B4DPJ2	Y00604	Annexin									0.38542	1.56395		-0.368754	0.489739	2.26571	1.54948
B4DT77	Y00604	Annexin									0.0616339	1.12921		0.261333	-0.498178	1.64955	1.28431
B4DWU2	Y00604	Annexin									0.0616339	1.12921		0.261333	-0.498178	1.64955	1.28431
B4E1S2	Y00604	Annexin									0.0122576	1.95481		-0.196913	0.175816	2.6831	2.04675
B5BU38	Y00604	Annexin									-0.0107646	0.881106	0.725724	-0.392673	-0.273708	1.61985	1.21077
B7Z582	Y00604	Annexin									-0.436633	0.949935	-0.714864	-0.533317	-0.311228	1.89808	1.06894
B7Z6L0	Y00604	Annexin									0.38542	1.56395		-0.368754	0.489739	2.26571	1.54948
D6RBE9	Y00604	Annexin									-0.439726	1.40957	-1.08957	-0.758905	-0.640827	3.41876	2.48338
D6RBL5	Y00604	Annexin									-0.50078	1.5039	-0.462839	-0.181848	-0.222793	2.70407	1.60344
E5RI05	Y00604	Annexin									-1.04128	1.12425	-0.967258	-0.341073	-0.123249	2.16933	1.60913
E5RJF5	Y00604	Annexin									-1.04128	1.12425	-0.967258	-0.341073	-0.123249	2.16933	1.60913
E5RJR0	Y00604	Annexin									-1.25386	1.12141	-0.967258	-0.0666619	0.124613	2.03124	1.49623
E5RK63	Y00604	Annexin									-1.04128	1.12425	-0.967258	-0.341073	-0.123249	2.16933	1.60913
E5RK69	Y00604	Annexin									-0.546536	1.10445	-0.835548	-0.376949	-0.402887	1.46449	1.03791
E7EMC6	Y00604	Annexin									-0.310143	1.03163	-1.17782	-0.372373	-0.48461	2.03906	1.27351
E9PHT9	Y00604	Annexin									-0.577898	1.48458	-0.027363	0.023018	0.162789	1.82661	1.36968
H0YC77	Y00604	Annexin									-0.242473	0.89264		-0.862004	-0.523159	1.71488	1.10422
H0YKL9	Y00604	Annexin									-0.234406	1.97648	0.419397	-0.211243	0.246341	2.60993	1.81153
H0YKS4	Y00604	Annexin									0.0442266	1.63223	-0.141176	-0.320859	0.0992036	2.4388	1.69453
H0YKX9	Y00604	Annexin									0.034296	1.61674	-0.136079	-0.321235	0.228245	2.55184	1.71656
H0YKZ7	Y00604	Annexin									0.034296	1.61674	-0.136079	-0.321235	0.228245	2.55184	1.71656
H0YL33	Y00604	Annexin									0.141754	1.64686	-0.151423	-0.430428	-0.0261357	2.48897	1.69371
H0YLV6	Y00604	Annexin									0.034296	1.61674	-0.136079	-0.321235	0.228245	2.55184	1.71656
H0YM50	Y00604	Annexin									0.0586053	1.54445	-0.141176	-0.326403	0.0471176	2.40712	1.56463
H0YMD0	Y00604	Annexin									0.0429029	1.66303	-0.141176	-0.320859	0.0969548	2.4388	1.74092
H0YMM1	Y00604	Annexin									0.034296	1.61674	-0.136079	-0.321235	0.228245	2.55184	1.71656
H0YMT9	Y00604	Annexin									0.034296	1.61674	-0.136079	-0.321235	0.228245	2.55184	1.71656
H0YMU9	Y00604	Annexin									0.0429029	1.66303	-0.141176	-0.320859	0.0969548	2.4388	1.74092
H0YMW4	Y00604	Annexin									0.034296	1.61674	-0.136079	-0.321235	0.228245	2.55184	1.71656
H0YN28	Y00604	Annexin									0.141754	1.64686	-0.151423	-0.430428	-0.0261357	2.48897	1.69371
H0YN42	Y00604	Annexin									0.0429029	1.66303	-0.141176	-0.304656	0.0969548	2.44339	1.74092
H0YN52	Y00604	Annexin									0.143237	1.55877	-0.151423	-0.478541	-0.00402716	2.44821	1.60035
H0YNA0	Y00604	Annexin									0.143237	1.55877	-0.151423	-0.478541	-0.00402716	2.44821	1.60035
H0YNP5	Y00604	Annexin									0.09668	1.54216	-0.262093	-0.346942	0.089211	2.38509	1.61002
Q53FB5	Y00604	Annexin									0.215013	1.55639		-0.656592	-0.00568097	2.90756	1.64085
Q53HM8	Y00604	Annexin									0.0616339	1.12921		0.261333	-0.498178	1.64955	1.28431
Q59EP1	Y00604	Annexin									0.38542	1.56395		-0.368754	0.489739	2.26571	1.54948
Q59FK3	Y00604	Annexin									-0.204329	1.65586		-0.0681537	0.749251	2.44426	1.8937
Q5T3N0	Y00604	Annexin									0.0904955	1.03138	1.33973	-0.600894	-0.215085	1.69196	1.22719
Q5T3N1	Y00604	Annexin									0.0134685	0.993541	1.33973	-0.548059	-0.206772	1.84985	1.17458
Q6FHB6	Y00604	Annexin									0.215013	1.55639		-0.656592	-0.00568097	2.90756	1.64085
Q6ICS0	Y00604	Annexin									0.38542	1.56395		-0.368754	0.489739	2.26571	1.54948
Q6LES2	GeneID_307	Annexin									-0.0545539	1.67295		-0.0355273	0.78054	2.38038	1.87128
Q6MZI0	Y00604	Annexin									-0.0696361	1.44071		0.0253428	0.946542	2.10415	1.69295
Q6P452	Y00604	Annexin									-0.0545539	1.67295		-0.0355273	0.78054	2.38038	1.87128
Q6ZP35	Y00604	Annexin									-0.335577	1.12567	-1.17782	-0.3585	-0.504607	1.84166	1.28232
V9HW59	Y00604	Annexin									-0.0545539	1.67295		-0.0355273	0.78054	2.38038	1.87128
V9HW65	Y00604	Annexin									0.0273184	1.62436	-0.141176	-0.289334	0.141035	2.43861	1.72803
P04083	GeneID_301	Annexin A1	0.926276	0.979311	1.67774	1.27485	-0.163401	-0.300207	1.14441	1.01745	-0.0197532	0.886815	0.725724	-0.410037	-0.318092	1.66133	1.18772
H0Y6E1	GeneID_311	Annexin A11									-0.0857376	1.28984		-0.508279	0.623905	2.69941	0.957195
P50995	GeneID_311	Annexin A11	1.06662	1.21351	1.75863	1.39266	0.000570546	0.0348173	1.83698	1.89241	0.38542	1.56395		-0.368754	0.489739	2.26571	1.54948
E5RIN3	GeneID_312	Annexin A13									0.215013	1.55639		-0.656592	-0.00568097	2.90756	1.64085
P27216	GeneID_312	Annexin A13	1.21013	1.44631	1.36921	1.03243	0.385767	-0.382788	1.43282	1.03124	0.215013	1.55639		-0.656592	-0.00568097	2.90756	1.64085
H0YKN4	GeneID_302	Annexin A2									-0.109721	2.08014		-0.239837	0.276284	2.83117	1.95307
H0YKV8	GeneID_302	Annexin A2									-0.109721	2.08014		-0.239837	0.276284	2.83117	1.95307
H0YLE2	GeneID_302	Annexin A2									-0.717715	1.85069		0.205015	0.0737022	2.93214	1.67684
H0YMD9	GeneID_302	Annexin A2									-0.109721	2.08014		-0.239837	0.276284	2.83117	1.95307
H0YNB8	GeneID_302	Annexin A2									-0.109721	2.08014		-0.239837	0.276284	2.83117	1.95307
P07355	GeneID_302	Annexin A2	0.856107	0.949509	1.48273	0.951872	-0.167894	-0.108371	1.95538	1.83425	0.0273184	1.62436	-0.141176	-0.289334	0.141035	2.43861	1.72803
P09525	GeneID_307	Annexin	0.825619	0.856763	1.43178	1.02178	-0.278207	-0.0471457	1.77467	1.65392	-0.0545539	1.67295		-0.0355273	0.78054	2.38038	1.87128
P08758	GeneID_308	Annexin A5	0.417672	0.608927	1.81435	1.28588	-0.289753	-0.249267	0.810541	0.916999	-0.553931	1.46989	-0.462839	-0.238971	0.056258	2.71804	1.67162
E5RFF0	GeneID_309	Annexin A6									-0.935782	1.10036	-0.967258	-0.134759	0.107611	1.83423	1.40478
E5RIU8	GeneID_309	Annexin A6									-1.25386	1.12141	-0.967258	-0.0666619	0.124613	2.03124	1.49623
P08133	GeneID_309	Annexin A6	0.921937	0.861657	1.42483	0.974566	-0.206361	-0.144362	1.63962	1.61243	-0.474828	1.06479	-0.835548	-0.520139	-0.307408	1.94595	1.24066
P20073	GeneID_310	Annexin	0.817368	1.0743	1.77294	1.17675	0.0789241	-0.235178	0.782989	0.485929	0.0616339	1.12921		0.261333	-0.498178	1.64955	1.28431
C9IYD3	GeneID_55129	Anoctamin-10													-0.456713
C9IZD0	GeneID_55129	Anoctamin-10													-0.456713
C9J670	GeneID_55129	Anoctamin-10													-0.456713
C9JA49	GeneID_55129	Anoctamin-10													-0.456713
C9JPY2	GeneID_55129	Anoctamin-10													-0.456713
C9JQC9	GeneID_55129	Anoctamin-10													-0.456713
Q9NW15	GeneID_55129	Anoctamin-10													-0.456713
Q08AJ6	Y00618	ANP32A protein									-0.464614	-0.371014		-0.447755	0.0135319	1.84617	0.82446
Q3KPI8	Y00618	ANP32A protein									-0.552651	-0.282341		-0.447755	-0.0459493	1.84617	0.914213
Q6PKH8	Y00618	ANP32A protein									-0.464614	-0.371014		-0.447755	0.0135319	1.84617	0.82446
Q6W6M8	Y00620	Antigen MLAA-42									-0.549924	1.33876	0.43729	0.168083	0.433134	1.8607	1.2236
Q6W6M6	Y00621	Antigen MLAA-44									-0.120529	0.827385	-0.183102	-0.267843	-0.683157		1.1377
O60535	Y00622	Antigen NY-CO-41									0.121775	0.859393			-0.362728		1.32715
A0A087WYD6	GeneID_6891	Antigen peptide transporter 2											-1.12148
Q03519	GeneID_6891	Antigen peptide transporter 2											-1.12148
G1FM90	Y00624	Anti-Influenza A hemagglutinin heavy chain variable region									-0.0515605	0.603624			0.733784		0.146405
G1FM91	Y00624	Anti-Influenza A hemagglutinin heavy chain variable region									-0.0515605	0.603624			0.733784		0.146405
G1FM93	Y00624	Anti-Influenza A hemagglutinin heavy chain variable region									-0.0515605	0.603624			0.733784		0.146405
P01008	GeneID_462	Antithrombin-III	-0.0498165	-0.179117	0.432387	0.304776	0.502202	1.37958	2.54593	3.49183	0.686938	0.391094		0.0129223	0.557272	0.367082	-0.56974
Q8TCE1	GeneID_462	Antithrombin-III									1.76552	0.321809		1.28566	0.531698	0.219778	-1.0618
Q96A70	GeneID_113451	Antizyme inhibitor 2									0.389697			-0.293556	0.583318	3.00996
Q05BR2	Y00627	ANXA1 protein									-1.33772	-0.228217		-0.414362	0.0541294	2.08139	1.83874
C9J1E7	GeneID_162	AP-1 complex subunit beta-1									-0.902259	1.25163		-0.283313	-0.0613544	1.90402	1.51048
Q10567	GeneID_162	AP-1 complex subunit beta-1	0.659569	0.701274	1.32993	0.660684	-0.0854478	-0.256303	1.55246	1.65219	-0.847798	0.967621		-0.421612	0.0548439	2.56178	1.50273
O43747	GeneID_164	Adaptor-related protein complex 1, gamma 1 subunit	1.9088	1.76681	1.39303	0.359651					0.130133	0.766228			-1.60716		0.793974
E7ENJ6	GeneID_8907	Adaptor-related protein complex 1, mu 1 subunit variant									-0.57003	0.739501		-0.694811	-0.226681	1.94141	1.16978
K7EJL1	GeneID_8907	Adaptor-related protein complex 1, mu 1 subunit variant									-0.57003	0.739501		-0.694811	-0.226681	1.94141	1.16978
Q9BXS5	GeneID_8907	Adaptor-related protein complex 1, mu 1 subunit variant	0.971982	0.894898	1.61915	0.945031	-0.0488332	-0.123996	1.17368	1.25498	-0.57003	0.739501		-0.694811	-0.226681	1.94141	1.16978
K7EJJ1	GeneID_10053	Adaptor-related protein complex 1, mu 2 subunit variant									-0.545863	0.702046		-0.621182	-0.135004	1.77391	1.35672
K7EPR4	GeneID_10053	Adaptor-related protein complex 1, mu 2 subunit variant									-0.545863	0.702046		-0.621182	-0.135004	1.77391	1.35672
Q9Y6Q5	GeneID_10053	Adaptor-related protein complex 1, mu 2 subunit variant	1.14212	0.867055	1.61915	0.945031	-0.244027	-0.170535	1.10193	1.15266	-0.545863	0.702046		-0.621182	-0.135004	1.77391	1.35672
A0A024R0X0	Y00634	AP1 gamma subunit binding protein 1, isoform CRA_d									1.24742				0.261765
D6W5G0	Y00635	AP2 associated kinase 1, isoform CRA_a									0.00731641			-0.480721	1.00907	2.19468
O95782	GeneID_160	AP-2 complex subunit alpha-1	1.97271	2.58069	2.62731	1.73436	0.317449	0.085047	1.24411	1.42705	-0.246473	1.2001	-0.0805029	-0.65675	0.00355534	2.85168	1.26961
E9PPY8	GeneID_161	AP-2 complex subunit alpha-2									-0.0856428	1.25277	-0.046218	-0.576903	0.0878104	2.278	1.44999
E9PR62	GeneID_161	AP-2 complex subunit alpha-2									-0.0856428	1.25277	-0.046218	-0.576903	0.0878104	2.278	1.44999
H0YDE9	GeneID_161	AP-2 complex subunit alpha-2									-0.0856428	1.25277	-0.046218	-0.576903	0.0878104	2.278	1.44999
H0YEG0	GeneID_161	AP-2 complex subunit alpha-2									-0.0856428	1.25277	-0.046218	-0.576903	0.0878104	2.278	1.44999
O94973	GeneID_161	AP-2 complex subunit alpha-2					0.0418398	-0.184914	0.875191	0.872152	-0.121478	1.25277	-0.351787	-0.576903	0.0878104	2.278	1.44999
A0A087WU93	GeneID_163	AP-2 complex subunit beta									-1.06758	1.01981		-0.283313	0.103209	1.90402	0.980019
A0A087WXS3	GeneID_163	AP-2 complex subunit beta									-1.06758	1.01981		-0.283313	0.103209	1.90402	0.980019
A0A087WYD1	GeneID_163	AP-2 complex subunit beta									-1.06758	1.01981		-0.283313	0.103209	1.90402	0.980019
A0A087WZQ6	GeneID_163	AP-2 complex subunit beta									-1.06758	1.01981		-0.283313	0.103209	1.90402	0.980019
A0A087X253	GeneID_163	AP-2 complex subunit beta									-0.777959	0.726412		-0.332763	0.211557	2.23969	1.03905
K7EJX1	GeneID_163	AP-2 complex subunit beta									-1.06758	1.01981		-0.283313	0.103209	1.90402	0.980019
K7EKZ5	GeneID_163	AP-2 complex subunit beta									-1.06758	1.01981		-0.283313	0.103209	1.90402	0.980019
K7EN71	GeneID_163	AP-2 complex subunit beta									-1.06758	1.01981		-0.283313	0.103209	1.90402	0.980019
K7ERB2	GeneID_163	AP-2 complex subunit beta									-1.06758	1.01981		-0.283313	0.103209	1.90402	0.980019
P63010	GeneID_163	AP-2 complex subunit beta	1.01816	1.01445	1.45808	0.858748	-0.161475	-0.232012	1.52245	1.50753	-0.777959	0.726412		-0.332763	0.211557	2.23969	1.03905
A0A087WY71	GeneID_1173	AP-2 complex subunit mu									-0.317396	0.88716		-0.517408	-0.0536622	2.42103	0.909283
C9JGT8	GeneID_1173	AP-2 complex subunit mu									-0.435378	0.89313		-0.75735	0.0170487	1.9787	1.09738
C9JJ47	GeneID_1173	AP-2 complex subunit mu									-0.435378	0.89313		-0.75735	0.0170487	1.9787	1.09738
C9JTK4	GeneID_1173	AP-2 complex subunit mu									-0.435378	0.89313		-0.75735	0.0170487	1.9787	1.09738
E9PFW3	GeneID_1173	AP-2 complex subunit mu									-0.317396	0.88716		-0.517408	-0.0536622	2.42103	0.909283
H7C4C3	GeneID_1173	AP-2 complex subunit mu												-0.227054		2.59353
Q96CW1	GeneID_1173	AP-2 complex subunit mu	0.849357	0.923375	0.91185	0.565635	-0.0902195	-0.0154968	1.94529	2.02726	-0.317396	0.88716		-0.517408	-0.0536622	2.42103	0.909283
A0A087WUK0	GeneID_22848	AP2-associated protein kinase 1									0.00731641			-0.480721	1.00907	2.19468
A0A096LNZ0	GeneID_22848	AP2-associated protein kinase 1									0.107596	2.07357		-0.702436	0.646259	2.41882	2.0833
A0A096LP25	GeneID_22848	AP2-associated protein kinase 1									0.107596	2.07357		-0.702436	0.646259	2.41882	2.0833
A0A096LP60	GeneID_22848	AP2-associated protein kinase 1									0.00731641			-0.800471	1.00907	2.53442
E9PG46	GeneID_22848	AP2-associated protein kinase 1												-0.219141		1.74946
Q2M2I8	GeneID_22848	AP2-associated protein kinase 1									0.00731641			-0.480721	1.00907	2.19468
A8K586	Y00642	AP-3 complex subunit beta									-0.388203	0.614512		-0.844646	-0.099774	2.1566	1.34108
O00203	GeneID_8546	AP-3 complex subunit beta-1	0.876654	0.744164	1.48495	1.06988	0.068113	-0.0459309	1.17326	1.08361	-0.388203	0.614512		-0.844646	-0.099774	2.1566	1.34108
Q13367	GeneID_8120	AP-3 complex subunit beta-2					0.0832719	-0.0163686	1.73741	1.1778	-1.18329	-0.343091			-0.200405		1.41548
O14617	GeneID_8943	AP-3 complex subunit delta-1	1.01009	0.810281	1.45963	0.9357	0.0923689	0.358311	2.20924	2.21233	-0.654766	1.9852		-0.402928	0.461835	2.38665	2.46979
Q92572	GeneID_1176	AP-3 complex subunit sigma-1					0.704571	0.595073	1.88606	2.38412	-0.124043	1.345		-1.09988	0.0472223	1.59736	2.46342
Q6PK82	Y00648	AP3D1 protein									-0.654766	1.9852		-0.402928	0.461835	2.38665	2.46979
A5YM44	Y00649	APAF1 protein									-0.657158	0.702816		-0.667474	-0.378916	0.739987	1.03615
Q7Z7Q0	GeneID_338	APOB protein												-0.0535823		-0.102204
Q6P163	Y00651	APOC2 protein									1.19667	0.503197		-1.11277	-0.283188	0.133819	-0.713438
P02647	GeneID_335	Apolipoprotein A-I	1.63032	1.89375	2.30838	1.28112	0.806914	0.501085	0.6054	0.694647	1.87087	2.89286		-0.0291734	0.889275	2.85104	2.65261
Q13789	Y00654	Apolipoprotein B												1.15585		3.05207
C0JYY2	Y00655	Apolipoprotein B (Including Ag(X) antigen)									0.528808	-0.675191		0.153215	0.405437	0.678944	-0.0230197
M4VP52	Y00656	Apolipoprotein B editing enzyme catalytic polypeptide-like 3C											-0.526438
Q0VD83	GeneID_55911	Apolipoprotein B receptor	-0.0259478	0.902454			-0.18152	-0.45221	1.9298	1.94034	-0.975172	1.38151		0.0984441	0.208874	2.20876	1.31812
Q59HB3	GeneID_338	APOB protein									-0.256875	-1.51827		-0.964827	0.2455	-0.205676	-0.815194
A0A087WTM7	GeneID_338	APOB protein									0.528808	-0.675191		0.153215	0.405437	0.678944	-0.0230197
A8MUN2	GeneID_338	APOB protein												-0.0535823		-0.102204
P04114	GeneID_338	APOB protein	-0.276461	-0.448868	0.448074	0.189887	0.177967	0.59671	1.45078	2.31556	0.528808	-0.675191		0.153215	0.405437	0.678944	-0.0230197
K7EKP1	GeneID_341	Apolipoprotein C-I										5.43345		0.214769	2.87614	5.56762	5.46655
P02654	GeneID_341	Apolipoprotein C-I	2.21859	1.79788	2.62265	2.06915	0.437842	-0.0181268	4.4881	4.25173		5.43345		0.214769	2.87614	5.56762	5.46655
P02655	GeneID_344	Apolipoprotein C-II	0.149468	0.306165	0.763826	0.310299	0.316243	0.13507	0.379316	0.615337	0.982512	0.404083		-1.02038	-0.298229	0.252628	-0.512615
K7EMX4	GeneID_79370	Apoptosis facilitator Bcl-2-like protein 14									-0.472247	-0.487719		-0.994534	0.00535245	0.0983753	-0.185705
Q9BZR8	GeneID_79370	Apoptosis facilitator Bcl-2-like protein 14	0.740673	0.589252	1.07179	0.578238	0.0336674	0.0523109			-0.472247	-0.487719		-0.994534	0.00535245	0.0983753	-0.185705
B4E283	GeneID_8539	Apoptosis inhibitor 5									-0.210609	0.850518	-0.155431	-0.648738	0.219353	1.87738	1.02775
E9PQK6	GeneID_8539	Apoptosis inhibitor 5									0.0265529	0.770234		-0.77017	0.161385	2.07189	0.919034
G3V1C3	GeneID_8539	Apoptosis inhibitor 5									-0.210609	0.850518	-0.155431	-0.648738	0.219353	1.87738	1.02775
H0YER7	GeneID_8539	Apoptosis inhibitor 5									-1.24274	0.882956	-0.155431	-0.0525668	0.307035	2.61869	1.33968
Q9BZZ5	GeneID_8539	Apoptosis inhibitor 5	0.961052	0.856788	1.30098	0.906839	0.0120461	-0.590333	1.24229	1.07426	-0.210609	0.850518	-0.155431	-0.648738	0.219353	1.87738	1.02775
Q5RZ99	Y00668	Apoptosis-inducing factor									-0.327501	0.942409		-1.05242	-0.401038	2.25424	1.13838
E9PMA0	GeneID_9131	Apoptosis-inducing factor 1, mitochondrial									-1.06034	1.41756		-0.877076	-0.489769	1.69096	1.70976
O95831	GeneID_9131	Apoptosis-inducing factor 1, mitochondrial	0.836025	0.988246	1.56217	1.14745	-0.0699546	-0.157874	1.49822	1.75123	-0.303363	1.29303		-1.08029	-0.58829	2.08858	1.4877
Q6JH02	Y00670	Apoptosis-regulated protein 1												-0.525916		2.7563
Q6JH03	Y00671	Apoptosis-regulated protein 2												-0.617855		2.76775
E7EQT4	GeneID_22985	Apoptotic chromatin condensation inducer in the nucleus									-0.00395594	0.463417	0.620067	-1.10389	-0.18137	2.16172	1.15359
G3V3B0	GeneID_22985	Apoptotic chromatin condensation inducer in the nucleus									-0.290419	0.345966	0.896027	-0.655724	-0.154225	1.8483	1.09693
G3V3T3	GeneID_22985	Apoptotic chromatin condensation inducer in the nucleus									-0.0318118	0.480867	0.896027	-0.124561	-0.0572478	2.3558	1.18108
Q9UKV3	GeneID_22985	Apoptotic chromatin condensation inducer in the nucleus	0.802885	1.07603	1.49133	0.961906	0.0800862	-0.0923335	0.661521	0.730124	-0.00395594	0.463417	0.620067	-1.10389	-0.18137	2.16172	1.15359
S4R3H4	GeneID_22985	Apoptotic chromatin condensation inducer in the nucleus									-0.00395594	0.463417	0.620067	-1.10389	-0.18137	2.16172	1.15359
A7E2A2	Y00673	Apoptotic peptidase activating factor 1									-0.517991	0.92404		-0.667474	-0.261527	0.739987	1.14416
C9JLV4	GeneID_317	Apoptotic protease-activating factor 1									-0.517991	0.92404		-0.667474	-0.261527	0.739987	1.14416
O14727	GeneID_317	Apoptotic protease-activating factor 1	1.0343	1.17558	1.34671	0.795914	-0.255133	-0.447817	2.55002	2.02716	-0.517991	0.92404		-0.667474	-0.261527	0.739987	1.14416
P09917	GeneID_240	Arachidonate 5-lipoxygenase	1.01173	0.946041	1.00273	0.519841	-0.621754	-0.183977	0.838963	1.05207	-1.25327	0.0675169		-1.59569	-0.582902	1.28896	0.333257
Q96II5	GeneID_369	ARAF protein												-0.564359		1.82641
B7ZMI2	Y00678	ARAP1 protein									-0.322373	1.71068		-1.19285	-0.0675491	1.91751	1.21886
B0YIW6	Y00679	Archain 1, isoform CRA_a									0.134507	1.44242	-0.00622727	-0.685468	-0.17864	2.22581	1.77738
B7Z9N2	GeneID_8260	ARD1 homolog A, N-acetyltransferase (S. cerevisiae), isoform CRA_a									-0.279729	1.36467		0.0392367	-0.297241	1.6413	1.46186
Q6P4J0	Y00681	ARD1A protein									-0.279729	1.36467		0.0392367	-0.297241	1.6413	1.46186
J3QLH1	GeneID_28964	ARF GTPase-activating protein GIT1											-1.52918
J3QRU8	GeneID_28964	ARF GTPase-activating protein GIT1											-1.52918
Q9Y2X7	GeneID_28964	ARF GTPase-activating protein GIT1											-1.52918
F8VXI9	GeneID_9815	ARF GTPase-activating protein GIT2									-0.261897	1.52298			-0.604994		1.68402
F8W822	GeneID_9815	ARF GTPase-activating protein GIT2									-0.261897	1.52298			-0.604994		1.68402
F8WAK2	GeneID_9815	ARF GTPase-activating protein GIT2									-0.261897	1.52298			-0.604994		1.68402
Q14161	GeneID_9815	ARF GTPase-activating protein GIT2	1.26212	1.50897	2.23672	1.91112	0.173398	0.0204286	0.958918	0.714446	-0.131027	1.56399	-0.519299	-2.26085	-0.484351		1.61985
R4GNG3	GeneID_9815	ARF GTPase-activating protein GIT2									-0.131027	1.56399	-0.519299	-2.26085	-0.484351		1.61985
Q6FH17	Y00684	ARF6 protein									1.36294	0.935771		0.140962	1.71964	2.57268	1.78427
B4DS69	GeneID_27236	Arfaptin-1									-0.40127	0.680878		-0.916024	-0.162275		2.15114
P53367	GeneID_27236	Arfaptin-1	0.979729	1.23312	0.180371	0.51588	-0.176034	-0.237936	1.29121	1.57927	-0.00465746	1.0755		-0.521331	-0.199129	2.01282	1.69417
B8ZZY2	GeneID_3267	Arf-GAP domain and FG repeat-containing protein 1									0.399411	0.891742	-0.305335	-0.936774	-0.605714	1.65075	1.02885
C9J2I0	GeneID_3267	Arf-GAP domain and FG repeat-containing protein 1									0.399411	0.891742	0.257639	-0.936774	-0.605714	1.65075	1.02885
P52594	GeneID_3267	Arf-GAP domain and FG repeat-containing protein 1	1.39932	1.39695	1.95461	1.13085	0.0162396	-0.188546	0.823019	0.699697	0.466528	1.19089	-0.305335	-0.586321	-0.373626	2.24334	1.17831
O95081	GeneID_3268	Arf-GAP domain and FG repeat-containing protein 2	1.01812	1.49039	0.582714	0.210973	0.0592892	-0.70664	0.206477	0.459054	1.10045	0.701664		-2.0991	-1.13764	3.67556	1.55303
A0A087X1H5	GeneID_23527	Arf-GAP with coiled-coil, ANK repeat and PH domain-containing protein 2									-0.2597	1.79758	-0.294797	-0.557215	-0.481635	1.91725	1.98425
H7C3K3	GeneID_23527	Arf-GAP with coiled-coil, ANK repeat and PH domain-containing protein 2									-0.368921	1.76134	-0.242765	-0.56711	-0.60167	1.65451	1.5951
H7C3Q8	GeneID_23527	Arf-GAP with coiled-coil, ANK repeat and PH domain-containing protein 2									-0.288314	0.255914	-0.346829		-0.262617		0.524739
Q15057	GeneID_23527	Arf-GAP with coiled-coil, ANK repeat and PH domain-containing protein 2	0.74664	0.935211	1.52634	0.932647	0.114262	-0.160984	1.3404	1.13711	-0.2597	1.79758	-0.294797	-0.557215	-0.481635	1.91725	1.98425
A0A087WTN6	GeneID_11033	Arf-GAP with dual PH domain-containing protein 1									-0.849535	0.315599			0.0089115		0.330926
C9JN36	GeneID_11033	Arf-GAP with dual PH domain-containing protein 1									-0.849535	0.315599			0.0089115		0.330926
H0Y7Q1	GeneID_11033	Arf-GAP with dual PH domain-containing protein 1									-0.849535	0.315599			0.0089115		0.330926
H7BZT6	GeneID_11033	Arf-GAP with dual PH domain-containing protein 1									-0.849535	0.315599			0.0089115		0.330926
H7C264	GeneID_11033	Arf-GAP with dual PH domain-containing protein 1									-0.849535	0.315599			0.0089115		0.330926
H7C324	GeneID_11033	Arf-GAP with dual PH domain-containing protein 1									-0.849535	0.315599			0.0089115		0.330926
H7C4B3	GeneID_11033	Arf-GAP with dual PH domain-containing protein 1									-0.849535	0.315599			0.0089115		0.330926
O75689	GeneID_11033	Arf-GAP with dual PH domain-containing protein 1	1.26398	1.42429	0.675829	0.538727	-0.0103217	-0.202154	1.40999	0.75139	-0.849535	0.315599			0.0089115		0.330926
E7EU13	GeneID_116985	Arf-GAP with Rho-GAP domain, ANK repeat and PH domain-containing protein 1									-0.322373	1.71068		-1.19285	-0.0675491	1.91751	1.21886
Q96P48	GeneID_116985	Arf-GAP with Rho-GAP domain, ANK repeat and PH domain-containing protein 1	1.07596	0.929985	1.65581	0.809537	0.0796105	-0.0492482	1.29271	1.0993	-0.322373	1.71068		-1.19285	-0.0675491	1.91751	1.21886
A0A0A0MRE5	GeneID_50807	Arf-GAP with SH3 domain, ANK repeat and PH domain-containing protein 1									0.0810946	1.77604		-0.673238	-0.24043	2.42605	1.72358
H0YBF7	GeneID_50807	Arf-GAP with SH3 domain, ANK repeat and PH domain-containing protein 1									0.0810946	1.77604		-0.673238	-0.24043	2.42605	1.72358
H0YBM4	GeneID_50807	Arf-GAP with SH3 domain, ANK repeat and PH domain-containing protein 1									0.119534	1.76176		-0.753978	-0.27271	2.5312	1.66201
H0YBY9	GeneID_50807	Arf-GAP with SH3 domain, ANK repeat and PH domain-containing protein 1									-0.164032	1.82129		-0.0654106	-0.0310759	2.22514	1.84073
Q9ULH1	GeneID_50807	Arf-GAP with SH3 domain, ANK repeat and PH domain-containing protein 1					-0.0483242	0.1538	0.547536	0.803216	0.0810946	1.77604		-0.673238	-0.24043	2.42605	1.72358
O43150	GeneID_8853	Arf-GAP with SH3 domain, ANK repeat and PH domain-containing protein 2					-0.304563	0.0804266	0.505616	0.0951914	-0.164032	1.82129		-0.899864	-0.0310759	2.3982	1.84073
Q86TH5	GeneID_10564	ADP-ribosylation factor guanine nucleotide-exchange factor 2 variant									-0.365732	1.72009			0.324815		2.34106
Q13802	Y00694	ArgBPIB protein									0.0899008	1.14307		-1.12416	0.415643	2.16097	0.978297
Q9NWB6	GeneID_55082	Arginine and glutamate-rich protein 1					-0.315717	-0.645211	0.211923	0.350557	-0.877025	0.30245	0.044322	-1.25489	-1.00068	2.04058	1.04022
D3DPR0	GeneID_113451	Antizyme inhibitor 2									0.389697			-0.293556	0.583318	3.00996
D3DPS3	GeneID_55700	Arginine/proline rich coiled-coil 1, isoform CRA_b									0.787469	2.71711	-0.547964	-0.738739	-0.277424	3.75963	2.97505
H3BMN1	GeneID_57035	Arginine/serine-rich protein 1									-1.08298	0.537088			-0.0120415		0.902981
H3BP33	GeneID_57035	Arginine/serine-rich protein 1									-1.08298	0.537088			-0.0120415		0.902981
H3BTJ0	GeneID_57035	Arginine/serine-rich protein 1									-1.08298	0.537088			-0.0120415		0.902981
Q9BUV0	GeneID_57035	Arginine/serine-rich protein 1									-1.08298	0.537088			-0.0120415		0.902981
Q59GY3	Y00702	Arginine/serine-rich splicing factor 6 variant									-0.72114	-0.635885		-0.72114	-0.0256279	-0.635885	0.696324
E5RH09	GeneID_5917	Arginine--tRNA ligase, cytoplasmic									-0.443391	1.08906			0.110782		1.29532
E5RJM9	GeneID_5917	Arginine--tRNA ligase, cytoplasmic									-1.10938	1.31373			0.0236321		1.68346
P54136	GeneID_5917	Arginine--tRNA ligase, cytoplasmic	0.856508	1.01645	1.39773	0.864919	0.21919	-0.111929	1.63875	1.62132	-0.99045	1.35908			-0.0258862	2.27146	1.8961
F8W943	GeneID_435	Argininosuccinate lyase									-0.233497	1.42		-0.114306	0.15537	1.70303	1.43208
P04424	GeneID_435	Argininosuccinate lyase									-0.39615	1.12044		-0.328233	-0.0351862	1.30107	1.2674
P00966	GeneID_445	Argininosuccinate synthase			-0.174288		0.418456	0.920711	1.94836	2.28922	0.717929	0.232701		-0.693758	0.109655	0.633241	-0.21456
Q1RLN5	GeneID_94134	ARHGAP12 protein									-0.392095	2.87539			-0.465881		2.91099
J3JSM9	Y00707	ARHGAP21 protein									-0.927903	0.581868			0.408909		2.68978
Q6PJ34	Y00708	ARHGAP4 protein									-0.289993	1.60218		-0.085465	0.713411	1.64473	2.2252
Q49AN3	Y00709	ARHGEF1 protein												-1.01181		1.63768
Q4LE49	Y00710	ARID1A variant protein									-0.208349	0.34817		-0.203555	-0.0557797	1.6724	0.408469
H7C2M7	GeneID_83787	Armadillo repeat-containing protein 10									0.104453	0.835594		-1.12469	-0.243446	2.34524	1.13986
Q8N2F6	GeneID_83787	Armadillo repeat-containing protein 10									0.104453	0.835594		-1.12469	-0.243446	2.34524	1.13986
Q9UH62	GeneID_51566	Armadillo repeat-containing X-linked protein 3					-0.0654969	-0.347549	2.2083	1.83029	1.10557				0.166162
F5H6T1	Y00718	ARP2 actin-related protein 2 homolog (Yeast), isoform CRA_d									-0.647612	0.607211		-0.990076	-0.0376958	1.36354	0.691606
Q59FV6	Y00719	ARP3 actin-related protein 3 homolog variant									-0.608107	1.20909	-0.254689	-0.738512	0.262811	2.69169	1.94959
Q6IPM3	Y00720	ARPC5 protein									0.466622	2.23655		0.212206	0.348985	3.91717	2.07115
Q59EM5	GeneID_409	Arrestin beta 2 isoform 1 variant									-0.488603	1.2183		-0.837175	-0.175873	2.48118	1.21579
A0A087WWQ5	GeneID_407	Arrestin-C									-0.57802	1.50577		-1.10227	-0.456685	2.6989	1.40909
P36575	GeneID_407	Arrestin-C					0.127654	-0.428898	1.06065	1.04358	-0.57802	1.50577		-1.10227	-0.456685	2.6989	1.40909
Q7Z4Y3	Y00724	Arsenite-resistance protein ARS2									0.453742	1.59061		0.169639	0.402973	2.25455	2.36055
A7YDK6	GeneID_9049	AH receptor-interacting protein												-0.931181		1.73679
A7YDK7	GeneID_9049	AH receptor-interacting protein												-0.931181		1.73679
A8BQF1	GeneID_9049	AH receptor-interacting protein									0.0180053	1.56105		0.0180053	-0.98826	1.56105	1.48142
B7SBB1	GeneID_9049	AH receptor-interacting protein									0.00470105	1.22674		-0.213652	-0.46871	1.91469	1.21066
C0JXB8	GeneID_9049	AH receptor-interacting protein									0.00470105	1.22674		-0.259805	-0.46871	1.55197	1.21066
C0JXB9	GeneID_9049	AH receptor-interacting protein									0.00470105	1.22674		-0.122056	-0.46871	1.45887	1.21066
C8CHN4	GeneID_9049	AH receptor-interacting protein									0.00470105	1.22674		-0.259805	-0.46871	1.55197	1.21066
C8CK04	GeneID_9049	AH receptor-interacting protein									0.00470105	1.22674		-0.259805	-0.46871	1.55197	1.21066
C8CK05	GeneID_9049	AH receptor-interacting protein									0.00470105	1.22674		-0.259805	-0.46871	1.55197	1.21066
D0EKE4	GeneID_9049	AH receptor-interacting protein									0.00470105	1.22674		-0.259805	-0.46871	1.55197	1.21066
D0EKE5	GeneID_9049	AH receptor-interacting protein									0.00470105	1.22674		-0.259805	-0.46871	1.55197	1.21066
D0EKE6	GeneID_9049	AH receptor-interacting protein									0.00470105	1.22674		-0.259805	-0.46871	1.55197	1.21066
D5LTB3	GeneID_9049	AH receptor-interacting protein									0.00470105	1.22674		-0.259805	-0.46871	1.55197	1.21066
G9I2H4	GeneID_9049	AH receptor-interacting protein									0.00470105	1.22674		-0.259805	-0.46871	1.55197	1.21066
D2CVN5	Y00726	Aryl hydrocarbon receptor-interacting protein AIP722									0.00470105	1.22674		-0.213652	-0.46871	1.91469	1.21066
A3RDR6	Y00728	Aryl-hydrocarbon receptor interacting protein												-0.931181		1.73679
A3RDR7	Y00728	Aryl-hydrocarbon receptor interacting protein												-0.931181		1.73679
P15848	GeneID_411	Arylsulfatase B	1.36613	1.60684	1.49382	0.952242	-0.0340605	-0.369397			1.71236	2.22611		0.57899	1.75099	3.37477	2.27877
B4DY32	Y00730	Asparagine synthetase									1.83162	2.75939			1.67007		2.8487
P08243	GeneID_440	Asparagine synthetase [glutamine-hydrolyzing]	0.868254	1.21011	3.34451	2.82751					1.83162	2.75939			1.67007		2.8487
C9IYZ1	GeneID_54529	Asparagine synthetase domain-containing protein 1									-0.178701	-0.345927			0.18794		0.511973
Q9NWL6	GeneID_54529	Asparagine synthetase domain-containing protein 1									-0.178701	-0.345927			0.18794		0.511973
U3KQP1	GeneID_54529	Asparagine synthetase domain-containing protein 1									-0.178701	-0.345927			0.18794		0.511973
K7EIU7	GeneID_4677	Asparagine--tRNA ligase, cytoplasmic									-0.106186	2.0376		-0.290198	0.0230916	2.5888	1.98856
K7EJ19	GeneID_4677	Asparagine--tRNA ligase, cytoplasmic									-0.106186	2.0376		-0.290198	0.0230916	2.5888	1.98856
K7EMQ6	GeneID_4677	Asparagine--tRNA ligase, cytoplasmic									0.0150336	2.26803		-0.669187	-0.373291	2.93917	2.53588
K7EPK2	GeneID_4677	Asparagine--tRNA ligase, cytoplasmic									-0.106186	2.0376		-0.290198	0.0230916	2.5888	1.98856
K7EQ35	GeneID_4677	Asparagine--tRNA ligase, cytoplasmic									-0.363185	1.6646		0.0096608	0.406286	2.12507	1.28927
O43776	GeneID_4677	Asparagine--tRNA ligase, cytoplasmic	0.762279	0.630026	1.81523	1.27933	-0.206542	-0.0924651	2.10582	2.31547	-0.106186	2.0376		-0.290198	0.0230916	2.5888	1.98856
A0A024R6W0	Y00734	Aspartate aminotransferase									-0.099265	0.926143	0.0405552		-0.467994		1.23778
A8K482	Y00734	Aspartate aminotransferase									-0.099265	0.926143	0.0405552		-0.467994		1.23778
B3KUZ8	Y00734	Aspartate aminotransferase									-0.099265	0.926143	0.0405552		-0.467994		1.23778
P00505	GeneID_2806	Aspartate aminotransferase, mitochondrial	0.397026	0.684135	0.455959	0.216029	-0.091481	-0.261181	0.899164	1.12439	-0.099265	0.926143	0.0405552		-0.467994		1.23778
B8Y0L3	Y00736	Aspartate beta-hydroxylase									0.150115	0.107149			-0.0511296		0.894454
B3GQE5	Y00737	Aspartate beta-hydroxylase isoform f									0.150115	0.107149			-0.0511296		0.894454
C9J7S3	GeneID_1615	Aspartate--tRNA ligase, cytoplasmic									-0.893807	0.958096		0.0349195	-0.0666938	1.94918	1.44104
C9JLC1	GeneID_1615	Aspartate--tRNA ligase, cytoplasmic									-0.893807	0.958096		0.0349195	-0.0666938	1.94918	1.44104
C9JQM9	GeneID_1615	Aspartate--tRNA ligase, cytoplasmic									-0.893807	0.958096		0.0349195	-0.0666938	1.94918	1.44104
H7C278	GeneID_1615	Aspartate--tRNA ligase, cytoplasmic									-0.893807	0.958096		0.0349195	-0.0666938	1.94918	1.44104
P14868	GeneID_1615	Aspartate--tRNA ligase, cytoplasmic	1.14561	1.13517	1.97869	1.11605	-0.0597641	-0.402963	1.41115	1.66018	-0.762793	1.18474		-0.239635	0.168255	2.18954	1.39059
Q6PI48	GeneID_55157	Aspartate--tRNA ligase, mitochondrial	1.30862	1.27629			-0.381407	-0.179706	0.924724	1.45226				-1.03923		3.64294
A0A0A0MSK8	GeneID_444	Aspartyl/asparaginyl beta-hydroxylase									0.150115	0.107149			-0.0511296		0.894454
E5RG56	GeneID_444	Aspartyl/asparaginyl beta-hydroxylase									0.150115	0.107149			-0.0511296		0.894454
E5RHJ2	GeneID_444	Aspartyl/asparaginyl beta-hydroxylase									0.150115	0.107149			-0.0511296		0.894454
Q12797	GeneID_444	Aspartyl/asparaginyl beta-hydroxylase	1.00975	1.11166	1.40282	1.07972	-0.0609205	0.0554568	1.37432	1.47836	-0.506654	0.670838		-0.55899	-0.0306724	1.62841	1.03293
D3DP78	Y00741	Aspartyl-tRNA synthetase, isoform CRA_b									-0.762793	1.18474		-0.239635	0.168255	2.18954	1.39059
Q6PJH4	Y00742	ASPH protein									0.150115	0.107149			-0.0511296		0.894454
Q9BRH2	Y00743	ASRGL1 protein									-0.534315	0.778553		0.199338	-0.0184196	1.38925	0.754303
B1AKZ5	GeneID_8682	Astrocytic phosphoprotein PEA-15									-0.0561182	2.58569	0.556974	-0.0470918	-0.056256	2.74204	2.35553
Q15121	GeneID_8682	Astrocytic phosphoprotein PEA-15	0.706607	0.531563	0.910622	0.167657	0.0434446	-0.490127	1.12163	0.816818	-0.0561182	2.58569	0.556974	-0.0470918	-0.056256	2.74204	2.35553
A0A024R6A2	GeneID_5926	AT rich interactive domain 4A (RBP1-like), isoform CRA_a										0.517022			-0.785019	0.808463	-0.246961
A0A024R680	GeneID_5926	AT rich interactive domain 4A (RBP1-like), isoform CRA_a										0.517022			-0.785019	0.808463	-0.246961
Q8IWJ3	Y00748	ATAD2B protein												-1.03745		0.908434
A0A024QZ91	Y00749	Ataxin 2-like, isoform CRA_a									0.758637	2.04319	-0.429015	-0.648299	0.0761469	2.52861	2.12149
A0A024QZB7	Y00750	Ataxin 2-like, isoform CRA_b									0.758637	2.04319	-0.429015	-0.648299	0.0761469	2.52861	2.12149
A0A024QZC0	Y00751	Ataxin 2-like, isoform CRA_e									0.758637	2.04319	-0.429015	-0.648299	0.0761469	2.52861	2.12149
B1AHE3	GeneID_25814	Ataxin-10									-0.100773	0.964494			-0.109735		1.38745
Q9UBB4	GeneID_25814	Ataxin-10	0.724071	1.04367	0.61759	0.114831	0.212973	-0.17026	0.761749	0.880738	-0.100773	0.964494			-0.109735		1.38745
F8VQP2	GeneID_6311	Ataxin-2									0.390558	1.70768	-0.429015	0.164268	0.675856	1.3051	1.77947
F8VRK6	GeneID_6311	Ataxin-2									0.245981	1.70179		0.245981	0.565175	1.70179	1.55309
F8W0B5	GeneID_6311	Ataxin-2									0.390558	1.70768		0.164268	0.675856	1.3051	1.77947
F8WB05	GeneID_6311	Ataxin-2											-0.429015
F8WB06	GeneID_6311	Ataxin-2									0.390558	1.70768	-0.429015	0.164268	0.675856	1.3051	1.77947
H0YH87	GeneID_6311	Ataxin-2									0.390558	1.70768	-0.429015	0.164268	0.675856	1.3051	1.77947
Q99700	GeneID_6311	Ataxin-2	0.608751	0.688616	0.786049	0.624708	0.700507	0.80504	1.25669	1.58686	0.390558	1.70768	-0.429015	0.164268	0.675856	1.3051	1.77947
S4R3J6	GeneID_6311	Ataxin-2											-0.429015
V9GY86	GeneID_6311	Ataxin-2									0.390558	1.70768	-0.429015	0.164268	0.675856	1.3051	1.77947
H3BSK9	GeneID_11273	Ataxin-2-like protein									0.839803	1.98709		-1.15804	0.360323	3.15117	2.00457
H3BSQ5	GeneID_11273	Ataxin-2-like protein												-1.82551		2.73344
H3BUE3	GeneID_11273	Ataxin-2-like protein									0.523161	2.22735		-1.82551	0.173983	2.73344	2.13331
H3BUF6	GeneID_11273	Ataxin-2-like protein									0.758637	2.04319	-0.429015	-0.648299	0.0761469	2.52861	2.12149
Q8WWM7	GeneID_11273	Ataxin-2-like protein	1.04814	1.62867	1.52981	1.17898	0.0154857	-0.237655	1.37736	1.32979	0.758637	2.04319	-0.429015	-0.648299	0.0761469	2.52861	2.12149
A0A024R2E9	Y00756	ATG7 autophagy related 7 homolog (S. cerevisiae), isoform CRA_b									-0.711054	1.27605		-0.711054	-0.00463363	1.27605	1.06608
F5GWF8	GeneID_25923	Atlastin-3									-0.537153	1.71956	-0.630999	-0.631138	-0.164704	2.63068	2.11856
F5H6I7	GeneID_25923	Atlastin-3									-0.460495	1.02895	-0.630999	-0.505157	-0.223783	2.39091	1.61857
Q6DD88	GeneID_25923	Atlastin-3	1.05882	0.902249	1.60806	1.02284	-0.0939434	-0.151458	0.906533	0.791539	-0.460495	1.02895	-0.630999	-0.505157	-0.223783	2.39091	1.61857
Q6IBA3	Y00759	ATOX1 protein									0.742102	2.96694		0.15434	-0.307776	2.85205	2.39545
A0A024R1Y2	GeneID_47	ACLY variant protein									-0.40146	0.75345	-1.01688	-0.958239	-0.0595976	2.07798	0.90925
Q9UIR2	Y00761	ATP sulfurylase/APS kinase isoform SK2									-0.201268	1.53798		1.36932	0.82341	3.31953	1.95168
A0A098CJX4	Y00762	ATP synthase 6									0.516691	1.62225			0.721837		1.02288
A0A098CL77	Y00762	ATP synthase 6									0.516691	1.62225			0.721837		1.02288
P24539	GeneID_515	ATP synthase F(0) complex subunit B1, mitochondrial	0.661133	0.74251	1.16233	0.776911	-0.12034	-0.0796267	1.45068	1.75431	-0.606113	0.661979	-0.803874	-0.983691	-0.531567	2.29927	0.979751
Q5QNZ2	GeneID_515	ATP synthase F(0) complex subunit B1, mitochondrial									-0.606113	0.661979	-0.803874	-0.983691	-0.531567	2.29927	0.979751
A0A096VTU4	Y00764	ATP synthase F0 subunit 6									0.516691	1.62225			0.721837		1.02288
A0A096WTX2	Y00764	ATP synthase F0 subunit 6									0.516691	1.62225			0.721837		1.02288
A0A097PY54	Y00764	ATP synthase F0 subunit 6									0.516691	1.62225			0.721837		1.02288
A0A097PZD5	Y00764	ATP synthase F0 subunit 6									0.516691	1.62225			0.721837		1.02288
A0A097Q1B9	Y00764	ATP synthase F0 subunit 6									0.516691	1.62225			0.721837		1.02288
Q14XY3	Y00764	ATP synthase F0 subunit 6									0.516691	1.62225			0.721837		1.02288
A0A023I7H5	Y00766	ATP synthase subunit a									0.516691	1.62225			0.721837		1.02288
A0A023I7N7	Y00766	ATP synthase subunit a									0.516691	1.62225			0.721837		1.02288
A0A023I8F6	Y00766	ATP synthase subunit a									0.516691	1.62225			0.721837		1.02288
A0A023I8J4	Y00766	ATP synthase subunit a									0.516691	1.62225			0.721837		1.02288
A0A023I8R5	Y00766	ATP synthase subunit a									0.516691	1.62225			0.721837		1.02288
A0A023I989	Y00766	ATP synthase subunit a									0.516691	1.62225			0.721837		1.02288
A0A023Q2S3	Y00766	ATP synthase subunit a									0.516691	1.62225			0.721837		1.02288
A0A023QEM9	Y00766	ATP synthase subunit a									0.516691	1.62225			0.721837		1.02288
A0A023QTT5	Y00766	ATP synthase subunit a									0.516691	1.62225			0.721837		1.02288
A0A023QW19	Y00766	ATP synthase subunit a									0.516691	1.62225			0.721837		1.02288
A0A023QZN9	Y00766	ATP synthase subunit a									0.516691	1.62225			0.721837		1.02288
A0A023R5M9	Y00766	ATP synthase subunit a									0.516691	1.62225			0.721837		1.02288
A0A059RW04	Y00766	ATP synthase subunit a									0.516691	1.62225			0.721837		1.02288
A0A068BKC1	Y00766	ATP synthase subunit a									0.516691	1.62225			0.721837		1.02288
A0A068BNY9	Y00766	ATP synthase subunit a									0.516691	1.62225			0.721837		1.02288
A0A068BQR7	Y00766	ATP synthase subunit a									0.516691	1.62225			0.721837		1.02288
A0A068BUM1	Y00766	ATP synthase subunit a									0.516691	1.62225			0.721837		1.02288
A0A068BUX7	Y00766	ATP synthase subunit a									0.516691	1.62225			0.721837		1.02288
A0A068BXU9	Y00766	ATP synthase subunit a									0.516691	1.62225			0.721837		1.02288
A0A068BYY3	Y00766	ATP synthase subunit a									0.516691	1.62225			0.721837		1.02288
A0A068C1D0	Y00766	ATP synthase subunit a									0.516691	1.62225			0.721837		1.02288
A0A068C3D5	Y00766	ATP synthase subunit a									0.516691	1.62225			0.721837		1.02288
A0A068C9R9	Y00766	ATP synthase subunit a									0.516691	1.62225			0.721837		1.02288
A0A068CBC4	Y00766	ATP synthase subunit a									0.516691	1.62225			0.721837		1.02288
A0A075C7R9	Y00766	ATP synthase subunit a									0.516691	1.62225			0.721837		1.02288
A0S437	Y00766	ATP synthase subunit a									0.516691	1.62225			0.721837		1.02288
A0SBS0	Y00766	ATP synthase subunit a									0.516691	1.62225			0.721837		1.02288
A0SBX2	Y00766	ATP synthase subunit a									0.516691	1.62225			0.721837		1.02288
A1DTA5	Y00766	ATP synthase subunit a									0.516691	1.62225			0.721837		1.02288
A1DTI3	Y00766	ATP synthase subunit a									0.516691	1.62225			0.721837		1.02288
A1E1E3	Y00766	ATP synthase subunit a									0.516691	1.62225			0.721837		1.02288
A1E1T6	Y00766	ATP synthase subunit a									0.516691	1.62225			0.721837		1.02288
A4ZM04	Y00766	ATP synthase subunit a									0.516691	1.62225			0.721837		1.02288
A4ZM68	Y00766	ATP synthase subunit a									0.516691	1.62225			0.721837		1.02288
A6YVQ2	Y00766	ATP synthase subunit a									0.516691	1.62225			0.721837		1.02288
A6YW31	Y00766	ATP synthase subunit a									0.516691	1.62225			0.721837		1.02288
A6YX94	Y00766	ATP synthase subunit a									0.516691	1.62225			0.721837		1.02288
A6Z571	Y00766	ATP synthase subunit a									0.516691	1.62225			0.721837		1.02288
A7XTK2	Y00766	ATP synthase subunit a									0.516691	1.62225			0.721837		1.02288
B0Z6X9	Y00766	ATP synthase subunit a									0.516691	1.62225			0.721837		1.02288
B1W8I7	Y00766	ATP synthase subunit a									0.516691	1.62225			0.721837		1.02288
B2CB26	Y00766	ATP synthase subunit a									0.516691	1.62225			0.721837		1.02288
B2CB39	Y00766	ATP synthase subunit a									0.516691	1.62225			0.721837		1.02288
B2D5C6	Y00766	ATP synthase subunit a									0.516691	1.62225			0.721837		1.02288
B2MXH9	Y00766	ATP synthase subunit a									0.516691	1.62225			0.721837		1.02288
B2MYP5	Y00766	ATP synthase subunit a									0.516691	1.62225			0.721837		1.02288
B2WS29	Y00766	ATP synthase subunit a									0.516691	1.62225			0.721837		1.02288
B2XEH8	Y00766	ATP synthase subunit a									0.516691	1.62225			0.721837		1.02288
B2XER9	Y00766	ATP synthase subunit a									0.516691	1.62225			0.721837		1.02288
B2XEZ6	Y00766	ATP synthase subunit a									0.516691	1.62225			0.721837		1.02288
B2XFD8	Y00766	ATP synthase subunit a									0.516691	1.62225			0.721837		1.02288
B2XGZ3	Y00766	ATP synthase subunit a									0.516691	1.62225			0.721837		1.02288
B2XHD6	Y00766	ATP synthase subunit a									0.516691	1.62225			0.721837		1.02288
B2XHM6	Y00766	ATP synthase subunit a									0.516691	1.62225			0.721837		1.02288
B2XK18	Y00766	ATP synthase subunit a									0.516691	1.62225			0.721837		1.02288
B2XKM6	Y00766	ATP synthase subunit a									0.516691	1.62225			0.721837		1.02288
B2XKN9	Y00766	ATP synthase subunit a									0.516691	1.62225			0.721837		1.02288
B2XKS8	Y00766	ATP synthase subunit a									0.516691	1.62225			0.721837		1.02288
B2XNF9	Y00766	ATP synthase subunit a									0.516691	1.62225			0.721837		1.02288
B2XQ41	Y00766	ATP synthase subunit a									0.516691	1.62225			0.721837		1.02288
B2Y9B5	Y00766	ATP synthase subunit a									0.516691	1.62225			0.721837		1.02288
B2YBN4	Y00766	ATP synthase subunit a									0.516691	1.62225			0.721837		1.02288
B3DE47	Y00766	ATP synthase subunit a									0.516691	1.62225			0.721837		1.02288
B4YBA8	Y00766	ATP synthase subunit a									0.516691	1.62225			0.721837		1.02288
B4YBC1	Y00766	ATP synthase subunit a									0.516691	1.62225			0.721837		1.02288
B4YD67	Y00766	ATP synthase subunit a									0.516691	1.62225			0.721837		1.02288
B7ZIX9	Y00766	ATP synthase subunit a									0.516691	1.62225			0.721837		1.02288
B8XYH1	Y00766	ATP synthase subunit a									0.516691	1.62225			0.721837		1.02288
B9EDY4	Y00766	ATP synthase subunit a									0.516691	1.62225			0.721837		1.02288
B9EFX3	Y00766	ATP synthase subunit a									0.516691	1.62225			0.721837		1.02288
C7AAU4	Y00766	ATP synthase subunit a									0.516691	1.62225			0.721837		1.02288
C7B333	Y00766	ATP synthase subunit a									0.516691	1.62225			0.721837		1.02288
C8CCX8	Y00766	ATP synthase subunit a									0.516691	1.62225			0.721837		1.02288
C8CCZ1	Y00766	ATP synthase subunit a									0.516691	1.62225			0.721837		1.02288
C8XV02	Y00766	ATP synthase subunit a									0.516691	1.62225			0.721837		1.02288
C8XV28	Y00766	ATP synthase subunit a									0.516691	1.62225			0.721837		1.02288
C8Y007	Y00766	ATP synthase subunit a									0.516691	1.62225			0.721837		1.02288
C8Y3L8	Y00766	ATP synthase subunit a									0.516691	1.62225			0.721837		1.02288
C8Y5J4	Y00766	ATP synthase subunit a									0.516691	1.62225			0.721837		1.02288
C8Y6T6	Y00766	ATP synthase subunit a									0.516691	1.62225			0.721837		1.02288
C8YCE9	Y00766	ATP synthase subunit a									0.516691	1.62225			0.721837		1.02288
C8YDR7	Y00766	ATP synthase subunit a									0.516691	1.62225			0.721837		1.02288
C8YFB3	Y00766	ATP synthase subunit a									0.516691	1.62225			0.721837		1.02288
C8YGB4	Y00766	ATP synthase subunit a									0.516691	1.62225			0.721837		1.02288
C8YI12	Y00766	ATP synthase subunit a									0.516691	1.62225			0.721837		1.02288
C9D637	Y00766	ATP synthase subunit a									0.516691	1.62225			0.721837		1.02288
C9D6E1	Y00766	ATP synthase subunit a									0.516691	1.62225			0.721837		1.02288
D5I8G5	Y00766	ATP synthase subunit a									0.516691	1.62225			0.721837		1.02288
D5K701	Y00766	ATP synthase subunit a									0.516691	1.62225			0.721837		1.02288
D6BZN8	Y00766	ATP synthase subunit a									0.516691	1.62225			0.721837		1.02288
D6C298	Y00766	ATP synthase subunit a									0.516691	1.62225			0.721837		1.02288
D6R5P7	Y00766	ATP synthase subunit a									0.516691	1.62225			0.721837		1.02288
D6R6F7	Y00766	ATP synthase subunit a									0.516691	1.62225			0.721837		1.02288
D7NMC1	Y00766	ATP synthase subunit a									0.516691	1.62225			0.721837		1.02288
D7NUP8	Y00766	ATP synthase subunit a									0.516691	1.62225			0.721837		1.02288
D8L1J0	Y00766	ATP synthase subunit a									0.516691	1.62225			0.721837		1.02288
D8L4E5	Y00766	ATP synthase subunit a									0.516691	1.62225			0.721837		1.02288
E5DYF7	Y00766	ATP synthase subunit a									0.516691	1.62225			0.721837		1.02288
E5E003	Y00766	ATP synthase subunit a									0.516691	1.62225			0.721837		1.02288
E5E042	Y00766	ATP synthase subunit a									0.516691	1.62225			0.721837		1.02288
E5E094	Y00766	ATP synthase subunit a									0.516691	1.62225			0.721837		1.02288
E5E1S7	Y00766	ATP synthase subunit a									0.516691	1.62225			0.721837		1.02288
E9LCR9	Y00766	ATP synthase subunit a									0.516691	1.62225			0.721837		1.02288
F1AKZ2	Y00766	ATP synthase subunit a									0.516691	1.62225			0.721837		1.02288
F1B7N7	Y00766	ATP synthase subunit a									0.516691	1.62225			0.721837		1.02288
F1B811	Y00766	ATP synthase subunit a									0.516691	1.62225			0.721837		1.02288
F1B824	Y00766	ATP synthase subunit a									0.516691	1.62225			0.721837		1.02288
F1B837	Y00766	ATP synthase subunit a									0.516691	1.62225			0.721837		1.02288
G9B0G4	Y00766	ATP synthase subunit a									0.516691	1.62225			0.721837		1.02288
G9IFE8	Y00766	ATP synthase subunit a									0.516691	1.62225			0.721837		1.02288
G9LBA0	Y00766	ATP synthase subunit a									0.516691	1.62225			0.721837		1.02288
G9LC49	Y00766	ATP synthase subunit a									0.516691	1.62225			0.721837		1.02288
G9LC88	Y00766	ATP synthase subunit a									0.516691	1.62225			0.721837		1.02288
G9LES2	Y00766	ATP synthase subunit a									0.516691	1.62225			0.721837		1.02288
G9LFU9	Y00766	ATP synthase subunit a									0.516691	1.62225			0.721837		1.02288
G9LGH0	Y00766	ATP synthase subunit a									0.516691	1.62225			0.721837		1.02288
G9LGW3	Y00766	ATP synthase subunit a									0.516691	1.62225			0.721837		1.02288
G9LI16	Y00766	ATP synthase subunit a									0.516691	1.62225			0.721837		1.02288
G9LKE8	Y00766	ATP synthase subunit a									0.516691	1.62225			0.721837		1.02288
G9LLD6	Y00766	ATP synthase subunit a									0.516691	1.62225			0.721837		1.02288
G9LMV6	Y00766	ATP synthase subunit a									0.516691	1.62225			0.721837		1.02288
H9LH24	Y00766	ATP synthase subunit a									0.516691	1.62225			0.721837		1.02288
H9LKK9	Y00766	ATP synthase subunit a									0.516691	1.62225			0.721837		1.02288
H9LKN6	Y00766	ATP synthase subunit a									0.516691	1.62225			0.721837		1.02288
H9LL75	Y00766	ATP synthase subunit a									0.516691	1.62225			0.721837		1.02288
H9M3X7	Y00766	ATP synthase subunit a									0.516691	1.62225			0.721837		1.02288
H9M442	Y00766	ATP synthase subunit a									0.516691	1.62225			0.721837		1.02288
H9P4E3	Y00766	ATP synthase subunit a									0.516691	1.62225			0.721837		1.02288
H9QRN9	Y00766	ATP synthase subunit a									0.516691	1.62225			0.721837		1.02288
H9RQ40	Y00766	ATP synthase subunit a									0.516691	1.62225			0.721837		1.02288
H9S9Y1	Y00766	ATP synthase subunit a									0.516691	1.62225			0.721837		1.02288
H9SR23	Y00766	ATP synthase subunit a									0.516691	1.62225			0.721837		1.02288
H9T335	Y00766	ATP synthase subunit a									0.516691	1.62225			0.721837		1.02288
I3Q644	Y00766	ATP synthase subunit a									0.516691	1.62225			0.721837		1.02288
J7HR34	Y00766	ATP synthase subunit a									0.516691	1.62225			0.721837		1.02288
J7HST1	Y00766	ATP synthase subunit a									0.516691	1.62225			0.721837		1.02288
J7HTA3	Y00766	ATP synthase subunit a									0.516691	1.62225			0.721837		1.02288
K9M3B9	Y00766	ATP synthase subunit a									0.516691	1.62225			0.721837		1.02288
L7NV23	Y00766	ATP synthase subunit a									0.516691	1.62225			0.721837		1.02288
L7XK95	Y00766	ATP synthase subunit a									0.516691	1.62225			0.721837		1.02288
L7XKE8	Y00766	ATP synthase subunit a									0.516691	1.62225			0.721837		1.02288
L7XLN7	Y00766	ATP synthase subunit a									0.516691	1.62225			0.721837		1.02288
L7XNP9	Y00766	ATP synthase subunit a									0.516691	1.62225			0.721837		1.02288
L7XTN8	Y00766	ATP synthase subunit a									0.516691	1.62225			0.721837		1.02288
Q09U65	Y00766	ATP synthase subunit a									0.516691	1.62225			0.721837		1.02288
Q0Z7K1	Y00766	ATP synthase subunit a									0.516691	1.62225			0.721837		1.02288
Q0ZK68	Y00766	ATP synthase subunit a									0.516691	1.62225			0.721837		1.02288
Q15GW9	Y00766	ATP synthase subunit a									0.516691	1.62225			0.721837		1.02288
Q15IL5	Y00766	ATP synthase subunit a									0.516691	1.62225			0.721837		1.02288
Q15IZ5	Y00766	ATP synthase subunit a									0.516691	1.62225			0.721837		1.02288
Q2HK02	Y00766	ATP synthase subunit a									0.516691	1.62225			0.721837		1.02288
Q2HL42	Y00766	ATP synthase subunit a									0.516691	1.62225			0.721837		1.02288
Q2HL94	Y00766	ATP synthase subunit a									0.516691	1.62225			0.721837		1.02288
Q2HLF6	Y00766	ATP synthase subunit a									0.516691	1.62225			0.721837		1.02288
Q2HLG7	Y00766	ATP synthase subunit a									0.516691	1.62225			0.721837		1.02288
Q305A3	Y00766	ATP synthase subunit a									0.516691	1.62225			0.721837		1.02288
Q3S988	Y00766	ATP synthase subunit a									0.516691	1.62225			0.721837		1.02288
Q4EWN3	Y00766	ATP synthase subunit a									0.516691	1.62225			0.721837		1.02288
Q4EXF6	Y00766	ATP synthase subunit a									0.516691	1.62225			0.721837		1.02288
Q4EXV0	Y00766	ATP synthase subunit a									0.516691	1.62225			0.721837		1.02288
Q4EYJ6	Y00766	ATP synthase subunit a									0.516691	1.62225			0.721837		1.02288
Q4F0F9	Y00766	ATP synthase subunit a									0.516691	1.62225			0.721837		1.02288
Q4F2Y0	Y00766	ATP synthase subunit a									0.516691	1.62225			0.721837		1.02288
Q4F407	Y00766	ATP synthase subunit a									0.516691	1.62225			0.721837		1.02288
Q4F4D7	Y00766	ATP synthase subunit a									0.516691	1.62225			0.721837		1.02288
Q4F4F0	Y00766	ATP synthase subunit a									0.516691	1.62225			0.721837		1.02288
Q4F4R7	Y00766	ATP synthase subunit a									0.516691	1.62225			0.721837		1.02288
Q4F4Z6	Y00766	ATP synthase subunit a									0.516691	1.62225			0.721837		1.02288
Q4F5F1	Y00766	ATP synthase subunit a									0.516691	1.62225			0.721837		1.02288
Q4F5R8	Y00766	ATP synthase subunit a									0.516691	1.62225			0.721837		1.02288
Q4F5T1	Y00766	ATP synthase subunit a									0.516691	1.62225			0.721837		1.02288
Q4F687	Y00766	ATP synthase subunit a									0.516691	1.62225			0.721837		1.02288
Q4F6K4	Y00766	ATP synthase subunit a									0.516691	1.62225			0.721837		1.02288
Q4G7Q9	Y00766	ATP synthase subunit a									0.516691	1.62225			0.721837		1.02288
Q4G8Y8	Y00766	ATP synthase subunit a									0.516691	1.62225			0.721837		1.02288
Q4GDG1	Y00766	ATP synthase subunit a									0.516691	1.62225			0.721837		1.02288
Q4GFI9	Y00766	ATP synthase subunit a									0.516691	1.62225			0.721837		1.02288
Q4GFR7	Y00766	ATP synthase subunit a									0.516691	1.62225			0.721837		1.02288
Q4GJ37	Y00766	ATP synthase subunit a									0.516691	1.62225			0.721837		1.02288
Q4GK64	Y00766	ATP synthase subunit a									0.516691	1.62225			0.721837		1.02288
Q4GL52	Y00766	ATP synthase subunit a									0.516691	1.62225			0.721837		1.02288
Q4GPF9	Y00766	ATP synthase subunit a									0.516691	1.62225			0.721837		1.02288
Q4GPN7	Y00766	ATP synthase subunit a									0.516691	1.62225			0.721837		1.02288
Q4GQ17	Y00766	ATP synthase subunit a									0.516691	1.62225			0.721837		1.02288
Q4GQS7	Y00766	ATP synthase subunit a									0.516691	1.62225			0.721837		1.02288
Q4GQZ2	Y00766	ATP synthase subunit a									0.516691	1.62225			0.721837		1.02288
Q4GR31	Y00766	ATP synthase subunit a									0.516691	1.62225			0.721837		1.02288
Q4GR70	Y00766	ATP synthase subunit a									0.516691	1.62225			0.721837		1.02288
Q4GRN9	Y00766	ATP synthase subunit a									0.516691	1.62225			0.721837		1.02288
Q4GSE9	Y00766	ATP synthase subunit a									0.516691	1.62225			0.721837		1.02288
Q4GU60	Y00766	ATP synthase subunit a									0.516691	1.62225			0.721837		1.02288
Q4GUD8	Y00766	ATP synthase subunit a									0.516691	1.62225			0.721837		1.02288
Q4GUH7	Y00766	ATP synthase subunit a									0.516691	1.62225			0.721837		1.02288
Q4VFF2	Y00766	ATP synthase subunit a									0.516691	1.62225			0.721837		1.02288
Q4VFK9	Y00766	ATP synthase subunit a									0.516691	1.62225			0.721837		1.02288
Q4VFU7	Y00766	ATP synthase subunit a									0.516691	1.62225			0.721837		1.02288
Q4VGD2	Y00766	ATP synthase subunit a									0.516691	1.62225			0.721837		1.02288
Q6VIX0	Y00766	ATP synthase subunit a									0.516691	1.62225			0.721837		1.02288
Q7Y802	Y00766	ATP synthase subunit a									0.516691	1.62225			0.721837		1.02288
Q7YCH3	Y00766	ATP synthase subunit a									0.516691	1.62225			0.721837		1.02288
Q7YED2	Y00766	ATP synthase subunit a									0.516691	1.62225			0.721837		1.02288
Q7YED8	Y00766	ATP synthase subunit a									0.516691	1.62225			0.721837		1.02288
Q7YEE6	Y00766	ATP synthase subunit a									0.516691	1.62225			0.721837		1.02288
Q7YEF3	Y00766	ATP synthase subunit a									0.516691	1.62225			0.721837		1.02288
Q85KR7	Y00766	ATP synthase subunit a									0.516691	1.62225			0.721837		1.02288
Q85KT4	Y00766	ATP synthase subunit a									0.516691	1.62225			0.721837		1.02288
Q85KU2	Y00766	ATP synthase subunit a									0.516691	1.62225			0.721837		1.02288
Q85KY8	Y00766	ATP synthase subunit a									0.516691	1.62225			0.721837		1.02288
Q8HBV1	Y00766	ATP synthase subunit a									0.516691	1.62225			0.721837		1.02288
Q8WCV8	Y00766	ATP synthase subunit a									0.516691	1.62225			0.721837		1.02288
Q9B185	Y00766	ATP synthase subunit a									0.516691	1.62225			0.721837		1.02288
Q9B1A9	Y00766	ATP synthase subunit a									0.516691	1.62225			0.721837		1.02288
Q9B1K9	Y00766	ATP synthase subunit a									0.516691	1.62225			0.721837		1.02288
Q9B1L8	Y00766	ATP synthase subunit a									0.516691	1.62225			0.721837		1.02288
Q9B2U2	Y00766	ATP synthase subunit a									0.516691	1.62225			0.721837		1.02288
Q9B2W7	Y00766	ATP synthase subunit a									0.516691	1.62225			0.721837		1.02288
R9Y4G7	Y00766	ATP synthase subunit a									0.516691	1.62225			0.721837		1.02288
R9Y4V1	Y00766	ATP synthase subunit a									0.516691	1.62225			0.721837		1.02288
R9Y5X7	Y00766	ATP synthase subunit a									0.516691	1.62225			0.721837		1.02288
R9Y9A7	Y00766	ATP synthase subunit a									0.516691	1.62225			0.721837		1.02288
S5S9I7	Y00766	ATP synthase subunit a									0.516691	1.62225			0.721837		1.02288
T1Q6J8	Y00766	ATP synthase subunit a									0.516691	1.62225			0.721837		1.02288
T1SSS1	Y00766	ATP synthase subunit a									0.516691	1.62225			0.721837		1.02288
T1STR3	Y00766	ATP synthase subunit a									0.516691	1.62225			0.721837		1.02288
U3L3I1	Y00766	ATP synthase subunit a									0.516691	1.62225			0.721837		1.02288
U3LQN5	Y00766	ATP synthase subunit a									0.516691	1.62225			0.721837		1.02288
U3LRA8	Y00766	ATP synthase subunit a									0.516691	1.62225			0.721837		1.02288
U3LS18	Y00766	ATP synthase subunit a									0.516691	1.62225			0.721837		1.02288
U5KPX6	Y00766	ATP synthase subunit a									0.516691	1.62225			0.721837		1.02288
U5YV11	Y00766	ATP synthase subunit a									0.516691	1.62225			0.721837		1.02288
U5YWI5	Y00766	ATP synthase subunit a									0.516691	1.62225			0.721837		1.02288
V9N4L5	Y00766	ATP synthase subunit a									0.516691	1.62225			0.721837		1.02288
V9N5U4	Y00766	ATP synthase subunit a									0.516691	1.62225			0.721837		1.02288
W0C6Y6	Y00766	ATP synthase subunit a									0.516691	1.62225			0.721837		1.02288
W0C8M5	Y00766	ATP synthase subunit a									0.516691	1.62225			0.721837		1.02288
W8D5F7	Y00766	ATP synthase subunit a									0.516691	1.62225			0.721837		1.02288
W8DFC5	Y00766	ATP synthase subunit a									0.516691	1.62225			0.721837		1.02288
X5BSN2	Y00766	ATP synthase subunit a									0.516691	1.62225			0.721837		1.02288
X5BW47	Y00766	ATP synthase subunit a									0.516691	1.62225			0.721837		1.02288
X5BWE9	Y00766	ATP synthase subunit a									0.516691	1.62225			0.721837		1.02288
X5BZD6	Y00766	ATP synthase subunit a									0.516691	1.62225			0.721837		1.02288
X5CIF1	Y00766	ATP synthase subunit a									0.516691	1.62225			0.721837		1.02288
K7EJP1	GeneID_498	ATP synthase subunit alpha, mitochondrial									-0.192777	0.694197		-1.51536	-0.1365	2.07478	1.39919
K7EK77	GeneID_498	ATP synthase subunit alpha, mitochondrial									-0.371458	0.970387	-1.22748	-0.769894	-0.524613	1.9433	1.42305
K7ENJ4	GeneID_498	ATP synthase subunit alpha, mitochondrial									-0.442914	0.964899	-0.746014	-0.382754	-0.569666	1.83881	1.12912
K7EQH4	GeneID_498	ATP synthase subunit alpha, mitochondrial									-0.192777	0.694197		-2.55501	-0.1365	2.48094	1.39919
K7ERX7	GeneID_498	ATP synthase subunit alpha, mitochondrial									-0.192777	0.694197		-1.51536	-0.1365	2.07478	1.39919
P25705	GeneID_498	ATP synthase subunit alpha, mitochondrial	0.674649	0.888042	1.21323	0.793611	-0.141446	0.0949161	0.925034	0.983578	-0.369651	0.860564	-0.746014	-0.85943	-0.616437	1.73164	0.976495
H0YH81	Y00768	ATP synthase subunit beta									-0.263395	0.667285	-1.18268	-1.21617	-0.719089	1.71368	0.993887
Q0QEN7	Y00768	ATP synthase subunit beta									-0.406441	0.780323	-0.848811	-1.06235	-0.585924	1.5141	0.965127
F8W079	GeneID_506	ATP synthase subunit beta, mitochondrial									-0.263395	0.667285	-1.18268	-1.21617	-0.719089	1.71368	0.993887
P06576	GeneID_506	ATP synthase subunit beta, mitochondrial	0.967473	1.11373	1.35518	1.01126	-0.010249	-0.24967	1.24653	1.37861	-0.406441	0.780323	-0.848811	-1.06235	-0.585924	1.5141	0.965127
F5H608	GeneID_10476	ATP synthase subunit d, mitochondrial									-0.32861	1.10883		-1.77523	-0.981265	1.78722	1.33681
O75947	GeneID_10476	ATP synthase subunit d, mitochondrial	1.17772	1.11844	1.33362	0.815671	0.115285	-0.0620649	0.348908	0.547461	-0.340849	0.914332	0.0746097	-1.6938	-0.94257	1.83273	1.17167
P56385	GeneID_521	ATP synthase subunit e, mitochondrial	0.81271	0.976921	0.862655	0.874087	0.44688	0.0482337	0.0463854	0.390877	0.0697713	1.09701		-0.329768	-0.776744	1.8897	1.20955
P56381	GeneID_514	ATP synthase subunit epsilon, mitochondrial					0.361073	0.310546	-0.203821	-0.156146	0.633067	0.99558		0.633067	-0.980861	0.99558	1.28393
E9PN17	GeneID_10632	ATP synthase subunit g, mitochondrial									-0.686823	0.563894		-0.739028	-0.513417	1.70515	0.93133
O75964	GeneID_10632	ATP synthase subunit g, mitochondrial	-0.301288	-0.374449	1.72963	1.22085	0.672634	0.0655864	1.47733	1.69443	-0.686823	0.563894		-0.739028	-0.513417	1.70515	0.93133
B4DL14	GeneID_509	ATP synthase subunit gamma									-0.521149	1.01477		-0.733111	-0.598121	1.69856	0.866341
Q8TAS0	GeneID_509	ATP synthase subunit gamma									-0.502357	1.01808		-0.756988	-0.592421	1.73236	0.872258
P36542	GeneID_509	ATP synthase subunit gamma	0.51263	0.666967	1.44333	0.91034	-0.0450285	-0.231091	1.11776	1.26492	-0.502357	1.01808		-0.756988	-0.592421	1.73236	0.872258
H7C068	GeneID_539	ATP synthase subunit O, mitochondrial									-1.24358	0.960269			-0.14439		1.14666
H7C086	GeneID_539	ATP synthase subunit O, mitochondrial									-0.819369	1.11314		-0.581379	-1.10452	1.4354	1.52083
P48047	GeneID_539	ATP synthase subunit O, mitochondrial	1.0679	1.02929	1.49813	1.0244	0.230767	-0.0381855	1.46478	1.41453	-0.81052	0.847975		-0.58201	-0.348574	1.51709	0.997687
Q53GB3	Y00777	ATP synthase, H+ transporting, mitochondrial F0 complex, subunit b isoform 1 variant									-0.606113	0.661979	-0.803874	-0.983691	-0.531567	2.29927	0.979751
A8MUH2	GeneID_522	ATP synthase-coupling factor 6, mitochondrial									-0.263607	0.837788		-1.39788	-0.931344	1.58069	1.36899
P18859	GeneID_522	ATP synthase-coupling factor 6, mitochondrial	0.309441	0.455507	1.27468	1.05844	-0.151369	0.140389	0.897295	1.16618	-0.349396	0.797286		-1.16395	-0.814072	1.55079	1.11523
Q6NZ59	GeneID_522	ATP synthase-coupling factor 6, mitochondrial									-0.349396	0.797286		-1.16395	-0.814072	1.55079	1.11523
Q6PJ25	GeneID_23250	ATP11A protein														2.01687
Q4LE63	GeneID_491	ATP2B2 variant protein									-0.546685	0.409179		-1.0259	-0.321025	2.05538	0.894022
A0PJH2	GeneID_10476	ATP synthase subunit d, mitochondrial									-0.237551	0.826081		-1.75139	-0.913462	1.72539	1.05291
B7ZLR2	GeneID_540	ATP7B protein									1.95008	2.91087	0.978062	0.464612	0.698416	2.39399	2.12586
B7ZLR3	GeneID_540	ATP7B protein									1.95008	2.91087	0.978062	0.464612	0.698416	2.39399	2.12586
B7ZLR4	GeneID_540	ATP7B protein									1.95008	2.91087	0.978062	0.464612	0.698416	2.39399	2.12586
Q17RT3	GeneID_540	ATP7B protein									1.95008	2.91087	0.978062	0.464612	0.698416	2.39399	2.12586
A0A087WXS7	GeneID_439	ATPase ASNA1									-0.474197	1.11836		-0.447717	-0.239665	1.61038	2.97241
K7ERW9	GeneID_439	ATPase ASNA1									-0.528859	0.942398		-0.529057	-0.371217	1.7812	3.46573
O43681	GeneID_439	ATPase ASNA1	0.796606	1.08479	1.47128	0.995994	-0.0658406	-0.412841	2.47418	2.69373	-0.474197	1.11836		-0.447717	-0.239665	1.61038	2.97241
C9JG15	GeneID_54454	ATPase family AAA domain-containing protein 2B												-1.03745		0.908434
Q9ULI0	GeneID_54454	ATPase family AAA domain-containing protein 2B												-1.03745		0.908434
H0Y2W2	GeneID_55210	ATPase family AAA domain-containing protein 3A									-0.404277	0.850262		-0.921145	-0.559651	1.68046	0.987036
Q5SV16	GeneID_55210	ATPase family AAA domain-containing protein 3A									-0.292799	0.624976		-0.819374	-0.513624	1.62562	0.967572
Q9NVI7	GeneID_55210	ATPase family AAA domain-containing protein 3A	1.39818	1.35813	1.68146	1.10387	0.107665	-0.22151	0.793826	0.70363	-0.297632	0.893292		-0.775083	-0.648838	1.60796	0.998957
Q5T9A4	GeneID_83858	ATPase family AAA domain-containing protein 3B	1.22909	1.1787	1.6453	0.838302	0.247526	-0.141923	0.874875	0.729928	-0.463422	0.950954		-0.974856	-0.583227	1.70712	0.996671
Q6PJ05	Y00790	ATPase, H+ transporting, lysosomal 34kDa, V1 subunit D									0.214909	1.86908	0.238732	-2.52642	0.0169474	2.47168	2.01883
Q8N5Z9	Y00790	ATPase, H+ transporting, lysosomal 34kDa, V1 subunit D									0.214909	1.86908	0.238732	-2.52642	0.0169474	2.47168	2.01883
A0A024R7X3	GeneID_51606	ATPase, H+ transporting, lysosomal 50/57kDa, V1 subunit H, isoform CRA_b									-0.152849	0.939066		0.36233	0.200202	3.40486	1.31246
G3V126	Y00792	ATPase, H+ transporting, lysosomal 50/57kDa, V1 subunit H, isoform CRA_c									-0.152849	0.939066		0.36233	0.200202	3.40486	1.31246
Q59HF3	Y00793	ATPase, H+ transporting, lysosomal 56/58kD, V1 subunit B, isoform 2 variant									0.35394	1.75389	0.436153	-0.369958	-0.0671944	2.25336	1.49439
K7EJW6	GeneID_23461	ATP-binding cassette sub-family A member 5											-1.1237
Q8WWZ7	GeneID_23461	ATP-binding cassette sub-family A member 5											-1.1237
A0A087WW65	GeneID_22	ATP-binding cassette sub-family B member 7, mitochondrial									-0.262776	-0.144766			-0.517664		-0.603891
B4DGL8	GeneID_22	ATP-binding cassette sub-family B member 7, mitochondrial									-0.262776	-0.144766			-0.517664		-0.603891
O75027	GeneID_22	ATP-binding cassette sub-family B member 7, mitochondrial									-0.262776	-0.144766			-0.517664		-0.603891
P28288	GeneID_5825	ATP-binding cassette sub-family D member 3					-1.08439	-0.954224	0.0273305	0.587934			-1.90515
D6R9I9	GeneID_6059	ATP-binding cassette sub-family E member 1									-0.169333	1.46346		-0.117727	0.163429	2.25549	1.44837
D6RGF4	GeneID_6059	ATP-binding cassette sub-family E member 1									-0.169333	1.46346		-0.117727	0.163429	2.25549	1.44837
H0Y990	GeneID_6059	ATP-binding cassette sub-family E member 1									-0.169333	1.46346		-0.117727	0.163429	2.25549	1.44837
P61221	GeneID_6059	ATP-binding cassette sub-family E member 1	0.800787	0.896132	1.80581	1.19487	0.140205	-0.257012	1.95488	1.79495	-0.169333	1.46346		-0.117727	0.163429	2.25549	1.44837
F5GYK6	GeneID_23	ABC50 protein									-0.0520621	1.27843		-0.935166	-0.21986	1.71945	1.22548
H0YGW7	GeneID_23	ABC50 protein									0.27159	1.30653		-0.387206	-0.457183	2.66304	1.47666
Q5STZ8	GeneID_23	ABC50 protein									0.299885	1.86423		-0.935166	0.395294	1.71945	1.4006
Q8NE71	GeneID_23	ABC50 protein	1.5931	1.60566	1.77645	0.941299	0.419334	0.140796	1.62369	1.62504	0.395225	1.86909		-0.503867	0.413247	2.11723	1.4172
C9JHK9	GeneID_10061	ATP-binding cassette sub-family F member 2												-1.27486		-0.648157
C9JZV3	GeneID_10061	ATP-binding cassette sub-family F member 2												-1.27486		-0.648157
Q9UG63	GeneID_10061	ATP-binding cassette sub-family F member 2					0.0759664	0.0879287	1.47919	1.76284	0.147793	-0.519011		-0.946171	-0.293185	0.18154	-0.481014
A0A090N7Y2	GeneID_10061	ATP-binding cassette sub-family F member 2									0.147793	-0.519011		-0.946171	-0.293185	0.18154	-0.481014
Q59F96	Y00803	ATP-binding cassette, sub-family F, member 1 variant									0.27159	1.30653		-0.387206	-0.457183	2.66304	1.47666
K7ESG8	GeneID_47	ACLY variant protein									-0.25785	0.501898	-1.01688	-0.911592	-0.526567	2.27135	0.795013
P53396	GeneID_47	ACLY variant protein	0.965123	0.855172	1.45253	1.05737	-0.119657	-0.13267	1.25503	1.33959	-0.40146	0.75345	-1.01688	-0.958239	-0.0595976	2.07798	0.90925
F8WEU2	GeneID_5211	ATP-dependent 6-phosphofructokinase, liver type									-0.614755	1.13921			-0.772479		1.07892
P17858	GeneID_5211	ATP-dependent 6-phosphofructokinase, liver type	0.990671	1.00091	1.45218	0.928694	-0.136834	-0.193287	0.819405	0.846194	-0.869522	0.605566		-0.692381	-0.261985	2.56355	1.1948
B1APP8	GeneID_5214	ATP-dependent 6-phosphofructokinase, platelet type									-0.193883	1.12727		-1.06182	-1.23532	2.57995	1.26306
H0Y757	GeneID_5214	ATP-dependent 6-phosphofructokinase, platelet type									-0.193883	1.12727		-1.06182	-1.23532	2.57995	1.26306
Q01813	GeneID_5214	ATP-dependent 6-phosphofructokinase, platelet type	0.688994	0.940129	1.99825	1.72299	-0.0693969	-0.0638886	1.65059	1.84153	-0.193883	1.12727		-1.10228	-1.23532	2.49417	1.26306
O76031	GeneID_10845	ATP-dependent Clp protease ATP-binding subunit clpX-like, mitochondrial	0.578547	0.616381	0.546565	0.145697					0.264938	1.06273			-0.0380761		0.851748
F5H2L2	GeneID_5965	ATP-dependent DNA helicase Q1												-0.125835		2.00823
F8WA66	GeneID_5965	ATP-dependent DNA helicase Q1									-0.402627	0.927108		-0.556472	-0.129732	2.10726	0.824512
F8WD97	GeneID_5965	ATP-dependent DNA helicase Q1									-0.402627	0.927108		-0.556472	-0.129732	2.10726	0.824512
P46063	GeneID_5965	ATP-dependent DNA helicase Q1	0.514978	0.619685	1.50188	1.13915	0.0950011	0.0660504	1.35764	1.30213	-0.28591	1.09846		-0.474494	-0.195941	2.47922	1.17596
Q7Z4W0	Y00810	ATP-dependent RNA helicase									-0.284773	0.315747			-0.427693		0.95742
Q7Z4X3	Y00810	ATP-dependent RNA helicase									-0.284773	0.315747			-0.427693		0.95742
Q08211	GeneID_1660	ATP-dependent RNA helicase A	1.29834	0.801631	1.70299	0.990221	-0.0859129	-0.150822	1.21167	1.44646	-0.452541	1.04692		-0.519502	0.0183602	1.8596	1.5284
A0A087X2G1	GeneID_1653	ATP-dependent RNA helicase DDX1									-0.412516	1.08601	-0.0367186	-0.308501	-0.181971	2.25973	1.27275
F1T0B3	GeneID_1653	ATP-dependent RNA helicase DDX1									-0.412516	1.08601	-0.0367186	-0.308501	-0.181971	2.25973	1.27275
Q92499	GeneID_1653	ATP-dependent RNA helicase DDX1	1.36461	1.26695	1.51572	0.753541	0.116142	-0.405987	1.3621	1.23153	-0.412516	1.08601	-0.061606	-0.308501	-0.181971	2.25973	1.27275
H7C452	GeneID_8886	ATP-dependent RNA helicase DDX18										0.969555		-0.631052		2.60958	0.536271
Q9NVP1	GeneID_8886	ATP-dependent RNA helicase DDX18	0.720298	0.65408	1.21932	0.466729	0.18003	0.0380304	0.891526	1.09145		0.969555		-0.861826		2.49388	0.536271
F6QDS0	GeneID_55308	ATP-dependent RNA helicase DDX19A									-0.117815	1.35474		-0.0573306	-0.496257	1.87219	1.23237
H3BSL8	GeneID_55308	ATP-dependent RNA helicase DDX19A									0.328936	1.58978			-0.499306		2.93117
H3BTB3	GeneID_55308	ATP-dependent RNA helicase DDX19A									-0.0799056	1.43497			-0.508664		2.28415
I3L0H8	GeneID_55308	ATP-dependent RNA helicase DDX19A									0.0469574	1.43742		-0.0573306	-0.497273	1.87219	2.03871
I3L352	GeneID_55308	ATP-dependent RNA helicase DDX19A									0.271441	1.4423		-0.0573306	-0.474758	1.87219	1.37005
J3QRH0	GeneID_55308	ATP-dependent RNA helicase DDX19A									0.328936	1.58978			-0.499306		2.93117
Q9NUU7	GeneID_55308	ATP-dependent RNA helicase DDX19A	0.939835	1.03567	0.734793	0.285245	-0.131235	-0.338281	1.57585	1.66806	0.0469574	1.43742		-0.0573306	-0.497273	1.87219	2.03871
H3BMQ5	GeneID_11269	ATP-dependent RNA helicase DDX19B									-0.652555	1.26153			-0.518082		1.08015
H3BQK0	GeneID_11269	ATP-dependent RNA helicase DDX19B									-0.117815	1.35474		-0.0573306	-0.496257	1.87219	1.23237
Q9UMR2	GeneID_11269	ATP-dependent RNA helicase DDX19B	0.939835	1.03567	0.734793	0.285245	-0.10486	-0.455583	1.4373	1.51608	-0.117815	1.35474		-0.0573306	-0.496257	1.87219	1.23237
A0A087WXU8	GeneID_57062	ATP-dependent RNA helicase DDX24									-0.284773	0.315747			-0.427693		0.95742
F5GYL3	GeneID_57062	ATP-dependent RNA helicase DDX24									-0.284773	0.315747			-0.427693		0.95742
G3V529	GeneID_57062	ATP-dependent RNA helicase DDX24									-0.284773	0.315747		-0.557251	-0.427693	2.66896	0.95742
Q9GZR7	GeneID_57062	ATP-dependent RNA helicase DDX24	0.966004	0.92818	1.49919	0.750035	-0.146686	-0.343411	0.797054	0.803057	-0.284773	0.315747		-0.557251	-0.427693	2.66896	0.95742
B1Q2N1	GeneID_10212	ATP-dependent RNA helicase DDX39A									-0.993184	1.19838		0.00431195	0.0398045	2.04463	1.8155
K7EPJ3	GeneID_10212	ATP-dependent RNA helicase DDX39A									-0.993184	1.19838		0.00431195	0.0398045	2.04463	1.8155
K7EQN7	GeneID_10212	ATP-dependent RNA helicase DDX39A									-0.993184	1.19838		0.00431195	0.0398045	2.04463	1.8155
O00148	GeneID_10212	ATP-dependent RNA helicase DDX39A	0.987801	0.585349	1.68293	1.16015	-0.0406518	-0.117653	1.60449	1.62546	-0.901115	0.814597		-0.200082	0.0253812	1.64796	1.23292
A0A087WX09	GeneID_1654	ATP-dependent RNA helicase DDX3X									0.592939	3.0691	-0.62329	-1.12332	0.170233	3.72839	3.29834
B4DLA0	GeneID_1654	ATP-dependent RNA helicase DDX3X									0.592939	3.0691	-0.62329	-1.12332	0.170233	3.72839	3.29834
B5BTY4	GeneID_1654	ATP-dependent RNA helicase DDX3X									0.147112	2.275	-0.62329	-0.993505	-0.248774	2.81996	2.54471
O00571	GeneID_1654	ATP-dependent RNA helicase DDX3X	1.12271	1.09992	1.56266	0.878953	0.253691	-0.174408	1.10388	1.10134	0.147112	2.275	-0.62329	-0.993505	-0.248774	2.81996	2.54471
C9J081	GeneID_8653	ATP-dependent RNA helicase DDX3Y									-0.581923	1.01174		-0.705731	-0.415035	2.69382	1.00498
C9J8G5	GeneID_8653	ATP-dependent RNA helicase DDX3Y									-0.581923	1.01174		-0.705731	-0.415035	2.69382	1.00498
O15523	GeneID_8653	ATP-dependent RNA helicase DDX3Y	1.5625	1.55063	1.00898	0.390608	0.0223947	-0.0461965	0.484982	0.49588	-0.581923	1.01174		-0.705731	-0.415035	2.69382	1.00498
A0A0A0MSJ0	GeneID_11325	ATP-dependent RNA helicase DDX42									1.31704	1.31197		-0.398723	0.458852	2.29054	1.12451
J3KTK9	GeneID_11325	ATP-dependent RNA helicase DDX42									0.139382	1.62973			0.449358		1.6263
J3QRI2	GeneID_11325	ATP-dependent RNA helicase DDX42									0.139382	1.62973			0.449358		1.6263
Q86XP3	GeneID_11325	ATP-dependent RNA helicase DDX42	1.10175	0.954575	1.67946	0.991038	0.250028	0.00774759	1.70655	1.42974	1.02018	1.47958		-0.398723	0.455694	2.29054	1.39711
B5BUE6	Y00822	ATP-dependent RNA helicase DDX5									-0.0148557	1.1264		-0.553258	-0.17248	2.20704	1.64147
A0A087WVB0	GeneID_79009	ATP-dependent RNA helicase DDX50												-1.33515		0.687519
A0A087WVC1	GeneID_79009	ATP-dependent RNA helicase DDX50												-1.33515		0.687519
Q9BQ39	GeneID_79009	ATP-dependent RNA helicase DDX50	0.0697891	0.171794	0.102704	-0.07419	-0.220976	-0.384727	1.8892	2.22597				-1.33515		0.687519
A0A087WYN9	GeneID_54505	ATP-dependent RNA helicase DHX29									-0.810324	1.16403			-0.112224		1.02958
Q7Z478	GeneID_54505	ATP-dependent RNA helicase DHX29					0.922532	0.559992	0.328137	-0.137076	-0.810324	1.16403			-0.112224		1.02958
Q5T8D1	GeneID_10730	ATP-dependent zinc metalloprotease YME1L1									0.546335	1.72691		-0.109535	-0.298057	1.72691	1.87715
Q5T8D2	GeneID_10730	ATP-dependent zinc metalloprotease YME1L1									0.546335	1.72691		-0.109535	-0.298057	1.72691	1.87715
Q96I63	GeneID_10730	ATP-dependent zinc metalloprotease YME1L1									0.546335	1.72691		-0.109535	-0.298057	1.72691	1.87715
Q96TA2	GeneID_10730	ATP-dependent zinc metalloprotease YME1L1	0.615707	0.50748	0.525599	-0.0152509	0.138408	1.3743			0.546335	1.72691		-0.109535	-0.298057	1.72691	1.87715
R4GNA5	GeneID_10730	ATP-dependent zinc metalloprotease YME1L1												-1.34592
A0A087WUV6	GeneID_8289	AT-rich interactive domain-containing protein 1A									-0.540507	0.385397		-0.203555	0.259762	1.6724	0.386647
H0Y488	GeneID_8289	AT-rich interactive domain-containing protein 1A									-0.208349	0.34817		-0.113721	-0.0557797	1.43104	0.408469
H0YEW5	GeneID_8289	AT-rich interactive domain-containing protein 1A									0.0614661	0.309957			-0.460235		0.429966
O14497	GeneID_8289	AT-rich interactive domain-containing protein 1A	0.969227	0.737256	0.879761	0.207718	0.096882	0.106227	0.49965	1.05958	-0.208349	0.34817		-0.203555	-0.0557797	1.6724	0.408469
H7C485	GeneID_5926	AT rich interactive domain 4A (RBP1-like), isoform CRA_a										0.517022			-0.785019	0.808463	-0.246961
P29374	GeneID_5926	AT rich interactive domain 4A (RBP1-like), isoform CRA_a					0.6824	0.478948	2.71029	0.649479		0.517022			-0.785019	0.808463	-0.246961
Q2M2R5	GeneID_6311	Ataxin-2									0.390558	1.70768	-0.429015	0.164268	0.675856	1.3051	1.77947
Q6PI41	Y00836	AURKAIP1 protein									0.688741	2.55662		-1.53926	-0.245885		3.06879
Q9NWT8	GeneID_54998	Aurora kinase A-interacting protein					0.543655	0.204978	0.400752	0.225364	0.688741	2.55662		-1.53926	-0.245885		3.06879
A0A024RDL5	Y00838	Autism susceptibility candidate 2, isoform CRA_a									0.291003	0.735593			-0.212743		0.39115
A0A087WVB5	GeneID_26053	Autism susceptibility gene 2 protein									0.291003	0.735593			-0.212743		0.39115
Q75MD7	GeneID_26053	Autism susceptibility gene 2 protein									0.291003	0.735593			-0.212743		0.39115
Q8WXX7	GeneID_26053	Autism susceptibility gene 2 protein									0.291003	0.735593			-0.212743		0.39115
B5BUB5	Y00840	Autoantigen La									-0.0844865	1.57256	-0.481528	-0.555858	-0.349782	2.50766	1.48156
Q96BJ3	GeneID_64853	Axin interactor, dorsalization-associated protein					0.434711	-0.0564482	1.61051	1.42636	-0.242331			-1.20624	-0.87447	1.53432
Q86XA6	Y00843	B4GALT1 protein									0.310053	0.678799			-0.653816		0.854839
Q9BZ15	Y00844	BA487F5.1 (Glutamate receptor, ionotropic, kainate 2)									0.283259				0.692386
E5RJA3	GeneID_4671	Baculoviral IAP repeat-containing protein 1									-0.795707	0.472421		-1.36904	-0.77519	2.1022	0.525189
E7EQW0	GeneID_4671	Baculoviral IAP repeat-containing protein 1									-0.795707	0.472421		-1.50576	-0.77519	2.2838	0.525189
Q13075	GeneID_4671	Baculoviral IAP repeat-containing protein 1	0.922961	0.974712	1.364	1.16479	-0.18872	-0.284799	1.3334	0.221986	-0.795707	0.472421		-1.50576	-0.77519	2.2838	0.525189
Q6FI97	Y00848	BAF53A protein									-0.432444	1.03436		-0.956549	-0.181631	1.67679	0.909827
Q9UL15	GeneID_9529	BAG family molecular chaperone regulator 5									-0.731163	-1.50364			-1.29072		-0.504137
Q4VXN0	GeneID_2036	Band 4.1-like protein 1									-0.564221	0.978951			-0.644269		0.743165
Q9H4G0	GeneID_2036	Band 4.1-like protein 1									-0.564221	0.978951			-0.644269		0.743165
E9PHY5	GeneID_2037	Band 4.1-like protein 2									-0.12315	1.00501	-0.796269	-0.545748	0.0737545	1.31877	1.03413
E9PII3	GeneID_2037	Band 4.1-like protein 2									-0.472557	0.781798	-0.796269	-0.883869	-0.160078	1.57112	0.67356
E9PK52	GeneID_2037	Band 4.1-like protein 2									-0.12315	1.00501	-0.796269	-0.545748	0.0737545	1.31877	1.03413
E9PMG5	GeneID_2037	Band 4.1-like protein 2									0.34774	1.59707		-0.0420341	0.172255	0.623768	1.96484
E9PMV8	GeneID_2037	Band 4.1-like protein 2									-0.0420341	0.623768		-0.0420341	0.257505	0.623768	0.417607
E9PN54	GeneID_2037	Band 4.1-like protein 2									-0.454143	0.8766	-0.796269	-0.983418	-0.57756	1.42404	0.684512
E9PPC9	GeneID_2037	Band 4.1-like protein 2									-0.454143	0.8766	-0.796269	-0.983418	-0.57756	1.42404	0.684512
H0Y5B0	GeneID_2037	Band 4.1-like protein 2									0.34774	1.59707		-0.0420341	0.172255	0.623768	1.96484
I6L9B1	GeneID_2037	Band 4.1-like protein 2									0.192368	1.61169		-0.790748	0.12306	1.70459	2.0098
O43491	GeneID_2037	Band 4.1-like protein 2	0.417259	0.0593126	0.501695	-0.115317	0.0282384	-0.222336	0.44769	0.50962	-0.31434	0.731021	-0.796269	-0.545748	-0.00705587	1.31877	0.593184
Q6ZSX4	GeneID_2037	Band 4.1-like protein 2									-0.454143	0.8766	-0.796269	-0.983418	-0.57756	1.42404	0.684512
A0A0A0MRA8	GeneID_23136	Band 4.1-like protein 3									-0.485444	0.80853	-0.103202	-1.00258	-0.504417	1.67509	0.6668
B2RB02	GeneID_23136	Band 4.1-like protein 3									-0.411377	0.709166	0.229276	-0.801062	-0.237869	1.7614	0.598419
J3KRD1	GeneID_23136	Band 4.1-like protein 3									-0.714494	0.680753		-0.922004	-0.570684	1.49208	0.631836
J3KS70	GeneID_23136	Band 4.1-like protein 3									-0.714494	0.680753		-0.922004	-0.570684	1.49208	0.631836
J3KT37	GeneID_23136	Band 4.1-like protein 3									-0.416449	0.65492		-0.952488	-0.128874	1.73556	0.536749
[truncated: 17,356 more rows]

## Sheet: Normalized and pooled proteins
		LOG2 ratios DTaP versus medium @ 24 hrs			LOG2 ratios DTaP versus medium @ 48hrs			LOG2 ratios Al(OH)3 versus medium @ 24 hrs					LOG2 ratios Al(OH)3 versus medium @ 48 hrs
ID	Gene code	Donor A	Donor B	Donor C	Donor A	Donor B	Donor C	Donor A	Donor B	Replicate 1 Donor C	Replicate 2 Donor C	Replicate 3 Donor C	Donor A	Donor B	Replicate 1 Donor C	Replicate 2 Donor C
GeneID_197	AHSG	-1.40822	-0.62842	0.373554	-0.686129	0.0178754	-1.4311	-1.31031	0.624064	0.301005	-0.221876	0.176894	-0.465	0.721658	-2.32675	-2.47443
GeneID_6916	TBXAS1	-0.166862	-0.603876	-0.943936	-0.710874	-0.2926	-0.708455	-0.166994	0.136441	0	-0.334222	-0.383584	-0.538542	-0.0811919	0.570852	0.0381384
GeneID_84440	RAB11FIP4	-1.17264	-0.930617	0	-0.712581	-1.31381	0	-1.6749	0.693318	0	-0.404384	0	-1.09413	-1.26082	-1.12314	0
GeneID_2517	FUCA1	-0.894183	-0.337616	-1.11891	-2.08395	-0.131927	-0.766534	-0.613622	-0.187608	0	-0.172788	-0.112984	-2.33228	-0.608885	0.0285811	-0.031667
GeneID_8936	WASF1	-1.3438	-1.97423	1.45366	-0.613459	-0.796869	-1.14483	-1.51661	0.171874	0	0.198573	0.352617	-0.144761	-0.255969	-1.71618	-1.51001
GeneID_10810	WASF3	-1.3438	-1.97423	1.45366	-0.613459	-0.796869	-1.14483	-1.51661	0.171874	0	0.198573	0.352617	-0.144761	-0.255969	-1.71618	-1.51001
GeneID_3280	HES1	0	-0.602351	-0.751286	0	-1.41511	-0.814559	0	-0.300516	0	-0.570567	-0.197768	0	-1.24162	0.990699	0.548892
GeneID_171017	ZNF384	-1.89751	-0.742296	0	-1.38568	-0.834669	0	-1.78137	0.147735	0	0	0	-1.01917	-0.436889	0	0
GeneID_1535	CYBA	0.0875709	-0.956671	-1.32779	-0.838378	-0.082942	-1.26734	-0.42206	0.317097	0	0	0.929958	-0.856959	0.494839	0	-1.56448
GeneID_9779	TBC1D5	-0.910611	-0.653334	0	-1.15632	-0.850663	0	-1.36036	0.453419	0	-0.0878782	0	-0.222673	-0.636639	1.78335	0
GeneID_3698	ITIH2	-1.65482	-0.649394	0.637986	-0.852831	-0.746323	-1.70021	-1.48057	0.690565	-0.885926	0.241324	-0.527363	-1.04924	-0.849978	-1.87321	-2.07535
GeneID_256764	WDR72	-0.968745	-0.714913	0	-1.14025	-0.955114	0	-1.15102	-0.65473	0	0	0	-0.771379	0	0	0
GeneID_213	ALB	-1.70656	-0.908719	1.04474	-0.999353	0.660174	-1.32847	-1.63618	-0.168596	0.279491	0.441031	0.108506	-0.553009	1.39821	-1.47168	-1.45538
GeneID_23165	NUP205	-1.78035	-0.288529	-0.870987	-1.30864	-1.02178	-0.905652	-1.94669	0.187985	-1.31711	0	-0.614254	-0.93517	-0.565997	0	-0.42912
GeneID_1277	COL1A1	-1.65314	-0.816334	0.606661	-1.07767	-0.753724	-1.80976	-1.92494	0.415089	0	-0.0575003	-0.416347	-0.96878	-0.228752	-2.18138	-2.32725
GeneID_3700	ITIH4	-1.49558	-0.974381	-0.309801	-1.09866	0	-1.52087	-1.78006	0.624194	0	-0.507157	-0.51181	-0.757147	0	-1.86496	-1.86971
GeneID_3485	IGFBP2	-1.18428	-1.07236	0.574079	-1.09981	-1.78593	-0.603843	-1.00025	-0.0699465	0	0.762135	-0.669382	-0.829667	-1.0647	-1.7241	-1.93902
GeneID_2	A2M	-1.49282	-0.125939	-0.612684	-1.10366	0.962068	-1.28788	-1.52085	0.662295	0.048802	0.472981	0.236179	-0.776909	1.66796	-2.08995	-1.9197
GeneID_1281	COL3A1	-0.965894	-1.27611	-0.0458464	-1.12947	-0.770816	-1.14853	-0.933334	-0.128593	0	-0.469622	-0.171547	-0.923967	-1.38715	-1.3433	-1.06539
GeneID_350	APOH	-1.93135	0	-0.630429	-1.16536	0	-1.16842	-2.2687	0	0	0.685107	-0.0125776	-0.855235	0	-2.85589	-2.84824
GeneID_174	AFP	-1.47851	-1.09257	-0.13568	-1.20872	-0.155222	-2.58474	-1.69335	0.0290061	-0.329623	0.0923508	0.333741	-0.902955	0.218094	-2.32319	-2.37476
GeneID_6906	SERPINA7	-1.9177	-0.934619	-0.15776	-1.22739	-0.208346	-1.95059	-2.11259	0.340207	0	0.456052	-0.0306055	-0.784681	0.736388	-2.41844	-2.28852
GeneID_3849	KRT2	0.270429	-1.25858	-0.666151	-2.61131	-0.746393	-1.24459	-0.292248	-0.853302	0.131193	0.529751	-0.0069647	-2.989	-1.46019	-1.2383	0.128992
GeneID_8777	MPDZ	0	-1.10916	-0.770882	0	-1.27117	-1.51553	0	0.151491	0	-0.31533	-0.161632	0	-1.38466	-1.28495	-0.869108
GeneID_2168	FABP1	-1.80478	-0.568981	-0.728951	-1.27264	-0.905374	-1.62139	-1.59537	0.820925	0	-1.58403	-0.665686	-0.77313	-0.134476	-1.42095	-1.50522
GeneID_1475	CSTA	-0.7595	-0.914393	0.0850113	-2.10929	-1.18476	-1.38592	-0.677714	-0.655717	-0.297665	-0.264609	-0.105159	-2.10406	-1.70908	-1.09683	-1.77214
GeneID_1373	CPS1	-1.88265	-0.94293	0.188657	-1.3949	-0.456929	-1.72055	-2.15394	0.213035	0	-0.133435	-0.0206512	-0.696207	0.43341	-2.7782	-2.68305
GeneID_10207	INADL	-1.69218	-0.804471	-0.148581	-1.43785	-0.399092	-1.76954	-1.71937	0.203618	-0.494385	-0.101326	-0.180706	-0.947081	0.17193	-2.4316	-2.35477
GeneID_929	CD14	-0.703033	-0.597991	-1.72028	-1.76863	-1.43132	-1.43794	-0.823663	-0.948494	0	-0.712644	-0.370432	-2.04863	-2.12016	-1.27189	-1.11006
GeneID_2219	FCN1	-0.812489	-0.14927	-1.37189	-3.23435	-1.80338	-1.68299	-0.108096	-0.0162433	0	-1.59306	-1.1124	-2.5415	-1.69807	-2.0509	-1.9155
GeneID_3933	LCN1	0.673101	-0.72557	-1.15429	0	-2.16726	-2.65006	0.0348026	-1.06261	0.0873946	-2.1898	-3.18498	0	-2.30548	-3.74017	-4.05328
GeneID_51455	REV1	-0.0422383	0	-0.702691	-0.586192	0	-0.833523	0.204118	0	0	0	0.0374981	-0.723151	0	0	-0.179822
GeneID_4926	NUMA1	-0.120358	-0.0181396	-0.0518969	-0.304996	-0.668547	-0.587307	-0.0840292	-0.139443	-0.490187	-0.42449	-0.381204	-0.0041165	-0.642368	-0.32309	-0.283999
GeneID_219285	SAMD9L	0.0479678	-0.136203	0.723727	0.0861159	-0.588716	-0.659035	0.135324	0.00230299	0	-0.933325	-0.297363	-0.469329	0.00303742	0.681333	-0.52959
GeneID_64710	NUCKS1	-0.182724	0.149974	-0.692954	-0.375815	-0.589869	-1.65999	-0.284267	-0.157201	-1.57935	-0.827402	-0.731698	-0.172521	-0.705456	-0.879985	-0.985492
GeneID_6598	SMARCB1	0.303367	0.135683	-0.0507919	-0.841925	-0.122204	-0.592166	0.389162	0.15156	0	-0.524413	0.128745	-0.581248	0.0354465	-0.224851	-0.746709
GeneID_25836	NIPBL	0.176873	0.154452	0.344962	-0.592283	-0.611989	1.41391	0.253888	0.0666812	-0.0686789	0.681522	0.369347	-0.104754	-0.395114	0.676693	3.36998
GeneID_11214	AKAP13	-0.103905	0.193722	0.70127	-0.593163	-0.693569	0.367358	-0.215568	0.122879	0	-0.3131	0.333287	-0.649654	-0.481407	0.0898133	0.152044
GeneID_9527	GOSR1	-0.194911	0.134386	0	-0.594242	-0.889479	0	-0.291053	-0.00163029	0	0.663107	0	-0.129092	-0.817855	0.122312	0
GeneID_4259	MGST3	-1.0676	0	0.109955	-0.594946	0	-0.862468	-0.369342	0	-0.103817	-0.246584	0.338754	-0.15738	0	0.952796	0.648874
GeneID_2242	FES	-0.102202	-0.47888	-0.453436	-0.666624	0.55448	-0.597161	0.0715965	-0.0489995	0	-0.0120841	-0.134097	-0.108388	0.445808	-1.48383	-0.958091
GeneID_10270	AKAP8	0.448013	-0.00653869	0.371149	-0.589586	-0.598429	-1.794	0.44104	0.255282	0	-0.613039	-0.209576	-1.37133	-0.399594	-1.45067	1.59315
GeneID_27020	NPTN	0.21489	-0.206377	-0.131661	-0.60174	-1.07872	-0.348002	0.142174	-0.253136	-0.166083	-0.118588	0.0372442	0.195542	-1.15886	0.0111401	-0.275881
GeneID_1345	COX6C	0.119019	0.196275	-0.190997	-0.631653	-0.399348	-0.602997	0.101758	0.237821	0.0691187	-0.887244	-0.803413	-1.05703	-0.198064	-0.414781	-0.668024
GeneID_8106	PABPN1	-0.0695815	-0.101751	0.434116	-0.603058	-0.867777	0.601538	-0.507778	-0.503894	0.113333	-0.304103	0.0139295	-0.626652	-0.92842	0.0530336	0.288268
GeneID_4141	MARS	-0.23673	-0.337526	0	-0.604738	-1.40345	0	-0.105722	0.0761711	0	1.22419	0	-0.474429	-1.60555	0.975954	0
GeneID_26960	NBEA	-0.546437	-0.167553	0	-0.607634	-2.0187	0	-0.572234	0.0226014	0	0	0	-0.313072	-0.898485	0	0
GeneID_55704	CCDC88A	0.219417	-0.120461	1.1088	-0.761657	-0.609954	0.889356	0.00912628	-0.156726	0	0.29402	0.358446	-0.584146	-0.465307	-0.376167	0.379853
GeneID_55755	CDK5RAP2	0.21755	-1.20518	0	-0.96813	-0.614471	0	0.727233	0.247567	0	0	0	-0.400858	0.21852	0	0
GeneID_5836	PYGL	-0.242868	-0.669381	-0.415641	-0.614844	0.335397	-0.617964	-0.341784	0.0446492	-0.0199016	-0.0705711	0.299185	-0.437025	0.321039	-0.59095	-0.477932
GeneID_9912	ARHGAP44	0	0.169008	-0.867826	0	-0.614938	-1.00388	0	-0.0280091	-0.819184	-0.971729	-0.70405	0	-1.2085	0.158089	1.19472
GeneID_343069	HNRNPCL1	0.197288	-0.0285721	-0.302801	0.0451646	-0.620891	-0.61615	-0.221619	0.113762	0	0.0468819	-0.118657	0.0380632	-0.377724	-0.618276	-0.524279
GeneID_440563	HNRNPCL2	0.197288	-0.0285721	-0.302801	0.0451646	-0.620891	-0.61615	-0.221619	0.113762	0	0.0468819	-0.118657	0.0380632	-0.377724	-0.618276	-0.524279
Y05949	_	0.197288	-0.0285721	-0.302801	0.0451646	-0.620891	-0.61615	-0.221619	0.113762	0	0.0468819	-0.118657	0.0380632	-0.377724	-0.618276	-0.524279
GeneID_345651	ACTBL2	0.436506	-0.213124	-0.643909	-0.776614	0.496693	-0.617207	1.29278	-0.109122	0.0734369	0.171985	-0.230802	-0.549973	0.622449	-0.304975	-0.313485
GeneID_57488	ESYT2	0	0.138567	0.183788	0	-0.932806	-0.61814	0	0.0636705	0	-0.421242	-0.219658	0	-0.831812	0.167414	-0.214182
GeneID_7461	CLIP2	0.118979	0.0578652	-0.345343	-0.654023	-0.628993	-0.612353	-0.0874973	-0.0642869	0	0.528585	-0.404629	-0.266588	-0.873264	-1.7451	0.152932
GeneID_3856	KRT8	0.185286	-0.480963	0.573283	-0.63003	-0.386746	-0.921055	-0.00831686	-0.373897	0.249722	-0.231813	0.138871	-0.623318	-0.608692	-0.825008	-1.06948
GeneID_7018	TF	-1.76974	-0.223127	0.128724	-0.177297	-0.633245	-1.9609	-1.72502	0.159516	0	-0.0463556	-0.169385	0.500729	-0.441326	-2.16991	-2.32721
GeneID_5713	PSMD7	-0.0552121	-0.122812	0.0221317	-0.797933	0.793708	-0.635339	-0.351197	-0.0697527	0	0.437837	-0.189023	-1.14049	0.876203	-0.426857	-0.189992
GeneID_8289	ARID1A	-0.00206937	0.0468188	-0.112947	-0.533472	-0.635951	-0.757868	-0.230772	0.274123	0	0.37873	0.0607054	-0.717865	-0.0875109	-0.400517	-0.886408
GeneID_10844	TUBGCP2	-0.494053	-0.159013	-0.830412	-0.636749	-0.779761	-0.406333	-0.284068	-0.264874	0	-1.37995	-0.456714	-0.526452	-0.849963	0.784711	-0.304235
GeneID_158326	FREM1	-1.54366	0	0.369483	-1.68858	0	-0.63983	-1.31211	0	0	0	0.941023	-0.958894	0	0	-0.36581
GeneID_4175	MCM6	0	0.151856	0.0349081	0	-0.64144	-0.928022	0	0.0292938	0	-0.212898	-0.0453667	0	-0.0181679	-1.08388	-1.05901
GeneID_23469	PHF3	0	0.284095	-0.967098	0	-0.64194	-1.57395	0	-0.0446578	0	-0.178191	-0.0111422	0	-0.725052	0	-1.86848
GeneID_84888	SPPL2A	-1.13762	0	0.417765	-0.644108	0	-0.817429	-1.43065	0	0	0	-0.580797	-0.401617	0	0	-0.534778
GeneID_63916	ELMO2	0.171203	-0.115071	0.289911	-0.645325	-0.216436	-1.78131	0.0901513	0.145539	0	-0.0781274	-1.63277	-0.82232	-0.339598	-0.0657871	-1.98021
GeneID_22981	NINL	-0.877439	0	1.94018	-0.64836	0	-1.40287	-1.7936	0	0	0.512796	0.838045	-0.0716889	0	-1.88933	-2.16207
GeneID_2153	F5	-0.66754	0.188113	-0.00583801	-0.657302	-0.0413332	-1.19625	-0.802486	0.756797	0	-0.754305	-0.619222	-0.390597	0.567721	-1.70939	-1.68957
GeneID_10857	PGRMC1	-0.496608	-0.337134	0	-0.658805	-1.17786	0	-0.195435	-1.4551	0	0	0	0	-1.50508	0	0
GeneID_7343	UBTF	0	-0.252708	-1.27151	0	-0.660273	-1.97259	0	-0.22691	-1.14921	-0.512485	-0.730887	0	-0.572169	-1.06611	-1.24982
GeneID_26993	AKAP8L	-2.45401	-0.283014	0	-0.661322	-1.10967	0	-2.08448	-0.661047	0	0	0	0.0416601	-1.10336	0	0
GeneID_6613	SUMO2	-0.13543	-0.234592	0.075092	-0.301973	-1.08204	-0.663396	-0.119508	-0.224659	0.502399	-0.409171	-0.632135	-0.404	-1.03334	-0.584083	-0.320626
GeneID_387082	SUMO4	0.147867	-0.201535	0.075092	-0.182279	-1.09828	-0.663396	0.0951202	-0.203314	0.329507	-0.409171	-0.632135	-0.404	-1.08334	-0.584083	-0.320626
GeneID_6612	SUMO3	-0.13543	-0.188974	0.075092	-0.301973	-1.22037	-0.663396	-0.119508	-0.219346	0	-0.409171	-0.632135	-0.404	-1.25411	-0.584083	-0.320626
GeneID_58517	RBM25	-0.0423683	-0.134888	-0.191976	-0.0360169	-0.668042	-0.873257	-0.2352	-0.0621857	0	-0.198073	0.107172	-0.034678	-0.485438	-0.260193	-0.178204
GeneID_9839	ZEB2	0.99819	0.00602668	0.089912	0.111029	-0.672706	-0.761738	1.07594	-0.0920891	0	0.0286308	-0.354861	-0.0604505	-0.769492	0.26899	-0.885227
GeneID_7384	UQCRC1	-0.420081	-0.0159938	-0.0300292	-0.673538	-1.15321	-0.130114	-0.267238	-0.102635	-0.376993	-0.162162	0.0771003	-0.284922	-0.539103	-0.393421	-0.420262
GeneID_51596	CUTA	-0.614494	-0.253039	-0.00129983	-0.674435	0.103523	-0.816673	-0.61934	-0.015351	0	-0.135248	-0.0983171	-0.498048	-0.0302073	-1.0306	-0.842322
GeneID_9406	ZRANB2	-0.00638548	-0.111353	-0.194727	-0.209724	-0.674555	-0.986124	-0.198594	-0.248385	-0.596508	-0.809196	-0.811577	-0.0398499	-0.483016	0.874363	0.232391
GeneID_10535	RNASEH2A	-0.479481	-0.324909	-0.914119	-0.677814	-0.173961	-0.955531	-0.399728	-0.461283	0	-0.472768	-0.208371	-0.474498	0.156621	-1.8422	-1.07631
GeneID_3861	KRT14	0	-1.22936	0.796962	0	-0.680754	-2.77244	0	-0.446495	0.353742	0	-0.00416436	0	-1.32311	0	-2.97065
GeneID_2037	EPB41L2	-0.554038	-0.0218248	-0.0422118	-0.911538	-0.687911	-0.0667482	-0.908715	-0.0544397	-0.579456	-0.0406876	0.0494436	-1.0409	-0.637471	-0.759748	-0.24799
GeneID_57187	THOC2	-0.179811	-0.0243006	0.0773212	-0.691078	-0.770778	-0.49928	-0.0887373	-0.174782	0	-0.253976	-0.322481	-0.504584	-0.674967	-0.244784	-0.280853
Y05915	_	-1.3449	-0.180993	1.15893	-0.702351	0.105215	-0.693684	-1.35731	1.6868	0	0.35362	0.0940647	-0.46867	0.767837	-1.61531	-1.55178
GeneID_4154	MBNL1	-1.66437	-0.183537	0.527666	-0.848259	-0.70125	0.276078	-1.46763	-0.0067612	0	-0.152319	-0.48313	-0.548456	-0.528374	0.241012	0.225876
GeneID_10150	MBNL2	-1.66437	-0.183537	0.527666	-0.848259	-0.70125	0.276078	-1.46763	-0.0067612	0	-0.152319	-0.48313	-0.548456	-0.528374	0.241012	0.225876
GeneID_55796	MBNL3	-1.66437	-0.183537	0.527666	-0.848259	-0.70125	0.276078	-1.46763	-0.0067612	0	-0.152319	-0.48313	-0.548456	-0.528374	0.241012	0.225876
GeneID_344	APOC2	-0.821829	0.26618	1.0935	-0.649407	-0.756285	-0.701709	-0.661863	0.302966	0	-0.468045	-0.159515	-0.615284	-0.531754	-1.73983	-1.80741
GeneID_23043	TNIK	0.0422876	0.0928038	0.388873	-0.767893	0.764521	-0.706072	-0.163152	0.48761	0	0	0.686236	-0.386935	1.07619	0	-0.825139
GeneID_197358	NLRC3	-0.624473	0.208786	0	-0.709028	-1.16941	0	-1.10262	-0.370502	0	0	0	-0.503015	0	0	0
GeneID_132625	ZFP42	0	0.111715	-0.0748604	0	-0.716235	-0.783563	0	0.232385	0	-0.743734	-0.61007	0	-0.625765	-0.817243	-0.983973
GeneID_8458	TTF2	0	0.462039	-0.889263	0	-0.833589	-0.716318	0	0.512403	0	0	-1.75183	0	-0.788837	0	-0.185637
GeneID_6832	SUPV3L1	-0.0842819	0.192595	0	-0.721623	-0.917007	0	0.436507	0.133202	0	0	0	0.161495	-1.22916	0	0
GeneID_683	BST1	-0.353295	0.511791	-0.5508	-1.30864	-0.0336336	-0.721637	-0.0564205	0.405462	0	1.25452	0.15864	-1.34326	-0.371708	0.161113	-0.3268
GeneID_6252	RTN1	-0.494035	-0.245143	-0.530079	-0.725893	-0.0178287	-0.772411	-0.348385	-0.231667	0	-0.222661	-0.131966	-1.0495	-0.0813876	-0.365417	-0.546834
GeneID_5552	SRGN	-0.586049	-0.428825	0.177069	-0.731386	-0.639945	-1.24456	-0.791667	-0.196482	0	0.220649	-1.23248	-0.744625	-0.68227	-1.93527	-1.66069
GeneID_23499	MACF1	0.864931	0.510344	-0.324267	-1.40357	-0.73555	0.828976	0.0829791	0.180443	0	-0.317219	-0.0612513	-0.346846	-0.736096	0.730643	1.97694
GeneID_11033	ADAP1	0.292682	-0.060385	-0.738547	-0.737404	0.274392	-0.790192	0.456265	-0.0342575	0	0	0.147625	-0.386856	-0.3957	0	-0.96387
GeneID_27243	CHMP2A	-0.835692	-0.134331	0.0819224	-1.08546	-0.74127	0.122243	-0.630828	-0.0403958	-0.329293	-0.298044	-0.307661	-0.754633	-0.734249	0.15519	-0.0417816
GeneID_3699	ITIH3	-1.22901	-0.065432	0.763774	-0.822179	0.519071	-0.746195	-1.28767	0.898924	0	0.163771	0.197942	-0.651133	0.768158	-0.605751	-1.24288
GeneID_462	SERPINC1	-1.02111	0.452139	1.33722	-0.980846	1.41033	-0.74934	-1.14714	1.54747	0	1.20163	0.683199	-0.620807	2.34474	-1.69903	-2.11056
GeneID_3868	KRT16	0	-1.46337	0.796962	0	-0.751361	-2.77244	0	-0.457626	0	0	-0.00416436	0	-1.54629	0	-2.97065
GeneID_55119	PRPF38B	0	-0.181101	-0.633882	0	-0.753107	-0.947995	0	-0.400011	0	-0.500734	-0.351236	0	-0.524932	-0.254141	-0.14386
GeneID_23136	EPB41L3	-0.491905	-0.189734	-0.489865	-0.81599	-0.757549	-0.390507	-0.334459	-0.179764	0.0414928	-0.389546	-0.363603	-1.09382	-0.859711	-0.428555	-0.67128
GeneID_9416	DDX23	0	-0.663102	0.0551024	0	-1.34031	-0.764732	0	-0.312244	0	0.112726	-0.211967	0	-1.65359	0.00179561	-0.58931
GeneID_6595	SMARCA2	-0.312629	-0.255004	-0.0817802	0	-0.99907	-0.767998	-0.561149	-0.22768	0	-0.61241	-0.379344	0	-0.432851	0.0178347	-0.797457
GeneID_55677	IWS1	-0.166785	-0.141045	-0.198734	0	-0.773657	-0.7774	-0.150164	0.119019	-0.051551	-1.74471	-0.265845	0	-0.820155	0.292898	0.172403
GeneID_3043	HBB	-0.184991	0.13546	0.145449	-0.78001	-0.145708	-1.45293	0.0152192	-0.298293	0	0.213352	0.542044	-0.166341	0.115088	-0.432348	-1.82967
GeneID_202309	GAPT	0.304525	0.0256768	0	-1.11077	-0.794367	0	0.0184044	-0.0551921	0	-0.738502	0	-0.839038	-1.46151	-0.861814	0
GeneID_948	CD36	-0.218183	0.0240029	-0.584468	-0.820565	-0.453491	-0.795647	-0.119928	0.211334	0	-0.508824	-0.0601291	-0.992468	-0.402519	-0.797573	-0.632691
GeneID_5976	UPF1	0.131063	-0.157475	-0.0125103	-1.14567	-0.797915	0.923117	0.260647	0.0107729	0	-0.458871	-0.215635	-0.983639	-0.56904	-0.57319	1.01362
GeneID_4064	CD180	-0.385529	-0.638752	1.33457	-1.09333	-0.803181	1.08148	-0.492603	-0.0912729	0	1.16432	-1.33436	-0.363741	-0.329119	-0.0562406	1.08571
GeneID_55082	ARGLU1	0	-0.36578	-0.766037	0	-0.923678	-0.803341	0	-0.477315	0.261135	-0.702556	-0.861966	0	-0.796533	0.0481188	-0.254576
GeneID_11017	SNRNP27	-0.395383	0	0.0404395	-0.810399	0	-1.18873	-0.13401	0	0	-0.487443	0.0225383	-0.793957	0	-0.24894	-0.613319
GeneID_392	ARHGAP1	-0.589714	-0.248528	0.0251913	-0.82214	-0.217502	-1.43856	-0.558954	0.0776376	0	-0.647008	-0.507223	-0.830666	-0.0638058	-0.548525	-1.08771
GeneID_26354	GNL3	-0.432403	0.427798	0.699074	-1.08135	-0.824296	-0.00311562	-0.492955	0.461848	0	0.119855	-0.376499	-0.899226	-0.398079	-0.525009	-0.00987033
GeneID_646817	SETSIP	-0.52849	-0.444697	0.15104	-0.315781	-0.83028	-1.16756	-0.878317	-0.515289	-0.0778126	-0.332066	-0.43245	-0.301383	-0.967528	-0.55982	-0.708564
GeneID_3268	AGFG2	0.0468226	0.00922593	1.21144	-0.830519	-0.929123	-0.404127	0.522361	-0.538744	0	-1.54676	-0.998922	-0.71461	-0.688036	1.6831	0.25823
GeneID_2776	GNAQ	-0.471978	-0.789074	-0.253555	-0.836953	-1.07925	-0.078696	-0.168427	-0.131943	0	-0.196044	0.168075	-0.930142	-0.855526	0.989852	0.578976
GeneID_2957	GTF2A1	0.219261	0.493321	0.0780809	-0.843732	0.36157	-1.61291	0.364556	0.639406	0	-0.153443	0.0134863	-0.611319	0.207519	0.270514	-0.705598
GeneID_55156	ARMC1	-0.674632	0.239689	0	-1.02389	-0.846515	0	-0.538339	0.0958165	0	0	0	-0.672403	0.22825	0	0
GeneID_9360	PPIG	0.543284	1.182	-0.109428	-0.784368	-0.850721	-1.18578	-0.184714	1.94755	0	-0.0113142	-0.415387	-1.02219	-0.186814	-0.432851	0.0889082
GeneID_124245	ZC3H18	0	-0.22998	0.355923	0	-1.1475	-0.850917	0	-0.106408	-0.765589	-0.00364562	-0.627848	0	-0.863582	0.31486	-0.53226
GeneID_51170	HSD17B11	-0.493771	-0.164306	-1.10101	-0.969901	-0.854214	-0.584666	-0.446305	0.272546	-0.428902	-0.167729	-0.141666	-0.835908	-0.742961	0.0200884	-0.551305
GeneID_9630	GNA14	-0.399182	-0.310624	-0.223181	-0.855676	-1.07925	-0.502347	-0.0408568	-0.435522	0	-1.35157	-0.198501	-0.864951	-0.855526	-1.02769	-0.162525
GeneID_8189	SYMPK	-2.11488	-0.165916	-0.122064	-1.19213	-0.856262	1.90135	-2.13021	-0.166233	0	0	0.150571	-0.810711	-0.868311	0	2.04942
GeneID_445	ASS1	0	0.368393	0.828917	-1.58752	0.812759	-0.873091	0	1.08861	0	-0.141419	0.248369	0	1.14213	-1.35922	-1.50936
GeneID_9398	CD101	0	0.202011	-0.362008	0	-1.33122	-0.882837	0	-0.696858	0	0	-0.26938	0	-0.924674	0	-0.451168
GeneID_4900	NRGN	0.506558	-0.106788	0.663668	-2.18591	-0.75708	-0.885686	0.644935	-0.213241	0.48372	-1.49043	0.408825	-0.666368	-0.831257	-1.61862	-0.74721
GeneID_2185	PTK2B	-1.24165	-0.422979	-0.407324	-1.15247	-0.334544	-0.889341	-1.31053	-0.0854253	0	-0.515692	0.252185	-1.11526	-0.165481	-0.182377	-0.010739
GeneID_5127	CDK16	-1.72818	0.331093	0	-1.22271	-0.899354	0	-2.42452	-0.0499264	0	0	0	-0.826522	-0.774804	0	0
GeneID_4649	MYO9A	0.769751	-0.415139	-0.420177	-0.910715	-2.02755	0.2949	0	-0.245016	0	0	-0.0801553	-0.853192	-2.53729	0	0.407246
GeneID_57620	STIM2	-1.5515	-0.233905	0.193003	-1.31863	-0.409749	-0.916886	-1.67363	0.00293395	-0.027918	0.157908	-0.28142	-0.755542	0.116846	-2.34663	-1.04923
GeneID_8601	RGS20	-0.536344	-0.171869	0	-1.2345	-0.919348	0	0.221944	-0.0801532	0	-0.659011	0	-1.14457	-0.904867	0.564831	0
GeneID_10436	EMG1	-0.6205	0.242867	0	-0.922011	-1.06288	0	-0.537933	0.154518	0	0	0	-0.711032	-0.87468	0	0
GeneID_3047	HBG1	-1.1363	0.354716	0.121058	-1.08162	0.813304	-0.923976	-1.14686	0.982825	0	-0.0851965	-0.0922426	-0.709691	1.35025	-1.37738	-1.54402
GeneID_3048	HBG2	-1.1363	0.354716	0.121058	-1.08162	0.813304	-0.923976	-1.14686	0.982825	0	-0.0851965	-0.0922426	-0.709691	1.35025	-1.37738	-1.54402
GeneID_3046	HBE1	-1.09527	0.393277	0.121058	-1.08431	1.05742	-0.923976	-1.11754	1.06084	0	-0.0851965	-0.0922426	-0.739359	1.52616	-1.37738	-1.54402
GeneID_3162	HMOX1	-0.0970506	0.112519	-0.568835	-0.940717	0.192597	-1.56625	0.278147	0.244223	0	-0.207765	0.195378	-0.799247	0.232935	-1.85322	-0.518132
GeneID_4236	MFAP1	0	0.372465	-0.883592	0	-0.941954	-1.50853	0	0.0884272	0	-0.442241	-0.379665	0	-0.894859	-2.3952	-1.08389
GeneID_1832	DSP	0.159928	-0.74105	0.333023	-2.23944	-0.958607	0	-0.627841	-0.539437	-0.288926	0	-0.560303	-1.9312	-1.66018	0	0
GeneID_338	APOB	-1.24776	0.127904	0.377902	-0.965159	0.315183	-2.06201	-1.4169	0.764606	0	0.399227	0.490839	-0.735696	1.16847	-1.8029	-1.58187
GeneID_65108	MARCKSL1	-0.522774	-0.454598	0.723184	-0.227775	-1.16423	-0.968041	-0.487035	-0.704199	-1.04776	1.33124	-0.683798	-1.08123	-1.57142	0.285844	-1.03167
GeneID_326340	ZAR1	-1.71221	-0.515542	0	-1.47121	-0.982653	0	-1.73484	0.512976	0	0	0	-1.16283	0.315539	0	0
GeneID_10631	POSTN	-1.74359	-0.114589	0.458117	-0.985945	1.5126	-1.03912	-1.53056	0.411436	0	-0.138459	-0.317117	-0.597728	2.06705	-1.47043	-1.72536
GeneID_11004	KIF2C	0	0.0962311	0.339904	0	-0.987295	-1.2708	0	0.781754	0	0	1.42204	0	-0.41234	0	0.263565
GeneID_1272	CNTN1	-1.02725	0	-0.294524	-0.997694	0	-1.68877	-0.89231	0	0	-0.409356	0.0473755	-0.735106	0	-2.2929	-2.34216
GeneID_220042	DDIAS	0	0.577609	-0.348393	0	-1.13795	-0.998689	0	0.646497	0	0	-0.335942	0	-1.92613	0	0.817665
GeneID_79017	GGCT	-0.0534453	-0.591922	-0.408443	-1.00029	-1.59382	-0.787482	-0.718636	-0.449468	0	0.57372	-0.68636	-1.26646	-1.91363	-0.733999	-0.683164
GeneID_1786	DNMT1	-0.213241	0.127295	0	-1.00161	-1.06365	0	-0.00591376	-0.290651	0	0	0	-1.41645	-0.753079	0	0
GeneID_65980	BRD9	-0.753922	1.31358	0.309823	-1.06931	0.70923	-1.0112	-0.718104	1.91235	0	-0.152151	0.173135	-0.622478	1.28144	-1.5564	-1.21254
GeneID_1300	COL10A1	-1.23345	0	0.237553	-1.01313	0	-1.60911	-1.44957	0	0	0.271685	0.0528218	-0.707696	0	-2.21665	-2.57763
GeneID_290	ANPEP	0.1479	-0.547877	-1.17755	-1.06495	-0.239494	-1.02866	-0.22482	-0.61599	0.218184	-0.925566	-0.726343	-0.802804	-0.174847	-0.774639	-1.10791
GeneID_8836	GGH	-0.775064	-0.116624	-0.461964	-1.17915	-0.100689	-1.05829	-0.535092	-0.0915946	0.0797172	0.0857994	-0.0173462	-1.26369	-0.324519	-0.753565	-1.02531
GeneID_1361	CPB2	-0.931291	0.173046	-0.535211	-1.39886	0.0135343	-1.06441	-1.57088	0.499297	0	0	0.164234	-1.59046	0.0429481	0	-1.37168
Y08123	PZP	-1.40829	-0.111425	-0.437177	-1.07085	1.16984	-1.47008	-1.29282	0.745355	0	0.812945	0.644751	-0.766088	1.30922	-1.35209	-1.37253
GeneID_6426	SRSF1	-0.119793	-0.0558459	-0.952926	-0.236247	-1.07248	-2.48324	-1.46685	0.426051	0	0.836869	0.139539	-0.514692	-0.961616	-1.8873	-1.65643
GeneID_6678	SPARC	-1.56386	0	1.40808	-1.08199	0	-1.11429	-1.24518	0	0	0	-1.19762	-0.611294	0	0	-2.02799
GeneID_2934	GSN	-1.15016	-0.437757	0.0988375	-1.10138	-1.08415	-1.00886	-1.10604	-0.172639	-0.0705051	-0.0106169	-0.52348	-0.836789	-1.08878	-1.16982	-1.21376
GeneID_4060	LUM	-1.19061	0.189037	0.761053	-1.0864	-0.138029	-1.4624	-0.836648	1.96663	0	-0.955411	-0.149566	-0.926971	0.626927	-1.77698	-1.74945
GeneID_199675	MCEMP1	0	-0.153006	-0.764899	0	-1.09713	-1.63038	0	-0.496823	-0.375816	-0.805006	-0.336218	0	-0.221277	-0.583709	-0.8898
GeneID_327657	SERPINA9	-1.42695	-0.205186	-0.325465	-1.12193	-0.453902	-2.64347	-1.40591	0.762039	0	-0.0774514	0.371255	-1.57409	-0.304513	-1.30866	-1.12355
Y08389	_	-1.76196	0.305885	-0.309526	-1.56019	-1.18614	1.5805	-2.28104	-0.111165	0	-0.41704	-0.0537885	-2.4772	-1.04161	1.11225	2.53771
GeneID_56849	TCEAL7	-1.5596	-0.404884	0.936279	-1.19499	-1.85454	-0.642211	-1.28694	-0.195107	0	0	-1.84351	-1.11792	-1.26819	-1.31036	-0.421173
GeneID_1291	COL6A1	-1.58455	0.0122477	0.171375	-1.19796	-0.254267	-1.29448	-1.54865	1.27396	0	0	-0.518238	-0.809841	0.14939	0	-1.55922
GeneID_80774	LIMD2	-0.177231	-0.0964294	-0.594614	-0.961296	-1.2056	-1.63028	-0.31667	-0.258167	-0.712516	-0.012844	-0.719165	-1.25797	-1.535	-2.25164	-1.81384
GeneID_2331	FMOD	-1.39984	0.0675514	0.242162	-1.38691	-0.596934	-1.21588	-1.702	0.319387	0	0	0.0752334	-1.05176	0.0579032	0	-2.07182
GeneID_5265	SERPINA1	-0.737878	-0.333978	-0.236963	-1.22358	-1.01469	-1.45997	-0.647804	0.154466	-0.542578	-0.242609	0.00245925	-1.45009	-1.06608	-1.06583	-0.924879
GeneID_129446	XIRP2	-2.46036	0.477381	0	-1.40991	-1.23461	0	-1.49068	4.22506	0	0	0	0.126904	-1.2615	0	0
GeneID_80217	CFAP43	-0.035901	-0.0857407	0	-1.23719	-1.34464	0	-0.79436	-0.420332	0	0	0	-0.97187	-0.83062	0	0
GeneID_7185	TRAF1	0.652602	0.66044	0	-1.27086	-1.9014	0	0.444429	-0.495491	0	0	0	-0.622801	-1.41024	0	0
GeneID_4057	LTF	0.619172	-1.14186	0	-1.30171	-1.49122	0	0.251473	-0.823298	0.25995	0	0	-1.61238	-2.86167	0	0
GeneID_718	C3	-1.37025	-0.354127	0.272818	-1.30469	0.0780748	-1.60439	-1.42021	0.82611	0	-0.0277963	-0.0772437	-0.945856	0.76731	-2.22426	-2.30547
GeneID_5009	OTC	1.81143	0.277065	-1.35136	-1.34953	0.374146	-1.5076	1.6273	-0.199851	0	-0.112337	0.213352	0	0.206886	0.31301	0.786616
GeneID_7060	THBS4	-1.54354	0.387787	0.208031	-1.35423	0.83073	-1.55596	-1.34706	1.64214	0	0	-0.430567	-0.883904	1.49727	0	-2.41136
GeneID_57639	CCDC146	-1.49613	0	0.396321	-1.36209	0	-1.7948	-1.67267	0	0	0	-0.763129	-0.991095	0	0	-2.19173
GeneID_1004	CDH6	-2.07632	0	0.484887	-1.38352	0	-1.63266	-1.88322	0	0	-0.144953	-0.371717	-0.926231	0	-1.62069	-2.22357
GeneID_730	C7	-1.24223	0.483744	0.448107	-1.67604	-1.14029	-1.42485	-1.11679	1.25838	0	0	-0.219112	-0.550627	-0.187607	0	-1.95945
GeneID_7629	ZNF76	0	-0.354594	-0.827769	0	-1.52465	-2.35502	0	-0.229119	0	-0.441882	-0.175377	0	0	-0.571912	-0.520621
GeneID_7702	ZNF143	0	-0.354594	-0.827769	0	-1.52465	-2.35502	0	-0.229119	0	-0.441882	-0.175377	0	0	-0.571912	-0.520621
GeneID_51156	SERPINA10	0	0.160759	0.540203	0	-1.80985	-1.60058	0	0.0214269	0	0	-0.502362	0	-1.32029	0	-1.6946
GeneID_8622	PDE8B	0.69716	-1.46614	0	-2.86928	-1.60156	0	0.182606	-0.501686	0	0	0	-3.48898	-1.47209	0	0
GeneID_57683	ZDBF2	-0.440632	0	0.92009	-1.61939	0	-2.41006	-1.19372	0	0	0.739932	0.912458	-1.49662	0	-2.11075	-2.92527
GeneID_5284	PIGR	0.120007	-1.04656	0	-3.71498	-1.80627	0	0.0480165	-0.750012	0	0	0	-2.99341	-2.54644	0	0
GeneID_117159	DCD	0.419271	-1.20509	0.364471	-3.32379	-1.85367	-1.58214	-0.0568225	-1.38945	-0.519976	-1.0339	-0.0201887	-3.60387	-2.81469	-2.15942	-2.1881
GeneID_162605	KRT28	0.417798	-2.10826	1.42893	-2.06177	-1.48003	-2.47903	-0.29235	-1.28834	0.060411	0.658766	0.910933	-2.17302	-2.56845	-2.19356	-2.9461
GeneID_374454	KRT77	-0.189336	-1.46303	0.238575	-2.10132	-0.535113	-3.24284	-0.622494	-0.93556	0	0.649893	0.83609	-2.2635	-1.67433	-2.62768	-3.26093
Y06494	_	0.382493	-1.84066	0.238575	-2.16148	-0.785285	-3.24284	-0.00985272	-0.990128	0	0.649893	0.83609	-2.51074	-2.09981	-2.62768	-3.26093
GeneID_112802	KRT71	0.382493	-1.84066	0.238575	-2.16148	-0.785285	-3.24284	-0.00985272	-0.990128	0	0.649893	0.83609	-2.51074	-2.09981	-2.62768	-3.26093
GeneID_319101	KRT73	0.382493	-1.84066	0.238575	-2.16148	-0.785285	-3.24284	-0.00985272	-0.990128	0	0.649893	0.83609	-2.51074	-2.09981	-2.62768	-3.26093
GeneID_121391	KRT74	0.382493	-1.84066	0.238575	-2.16148	-0.785285	-3.24284	-0.00985272	-0.990128	0	0.649893	0.83609	-2.51074	-2.09981	-2.62768	-3.26093
GeneID_140807	KRT72	0.362263	-1.84066	0.238575	-2.16556	-0.785285	-3.24284	-0.26391	-0.990128	0	0.649893	0.83609	-2.51074	-2.09981	-2.62768	-3.26093
GeneID_6369	CCL24	0	-1.58682	-0.52499	0	-2.36417	-2.29765	0	-2.22745	0	-0.46606	-1.79094	0	-2.98325	-0.972426	-3.21135
GeneID_23581	CASP14	0.561062	-0.749167	0	-3.73795	-2.41451	0	0.161838	-0.593218	0.293505	0	0	-3.48805	-3.54071	0	0
GeneID_3857	KRT9	-0.0922278	-1.34768	0.329772	-2.69472	-0.358596	-2.49792	-0.879166	-0.954543	-0.12634	0.178633	0.746874	-3.03754	-1.23753	-2.81068	-2.96727
GeneID_3858	KRT10	0.511785	-1.86791	1.1555	-2.59182	-0.5348	-2.83291	-0.418288	-0.665075	-0.753701	0.658766	0.65481	-2.94962	-1.44826	-2.19356	-3.22821
GeneID_90070	LACRT	1.46252	-1.90951	0	-2.79609	-2.75034	0	0.742119	-0.489992	0.614715	0.879311	0	-3.46353	-4.54541	-2.4747	0
GeneID_2312	FLG	-0.0855289	-1.79773	0	-4.11588	-2.90067	0	-0.28142	-1.33705	-0.0633763	0	0	-4.4398	-3.45386	-3.86663	0
GeneID_3848	KRT1	0.150422	-1.73395	1.26371	-2.94165	-0.19514	-2.98753	-0.68089	-0.823982	0.0309507	0.967089	0.883037	-3.30255	-0.980995	-2.7175	-2.90639
GeneID_51806	CALML5	0.886837	-0.982005	0.698413	-4.08363	-3.07341	-2.50692	0.490114	-0.798679	0.22009	0.146074	-0.444958	-5.83018	-3.50195	-2.76943	-2.82942
GeneID_6278	S100A7	1.83831	-1.19506	1.37848	-4.01537	-3.29902	-2.62504	0.813753	-0.857845	0	-0.0845559	-0.725998	-5.27576	-3.35419	-3.02723	-3.61461
GeneID_23193	GANAB	0.0934023	-0.59054	-1.73658	-0.003378	0.497987	0.961253	-0.141284	-0.656576	0	0.398461	-0.39093	0.151112	0.640116	0.155509	0.521714
GeneID_2896	GRN	-1.17564	-0.637254	0	0.431044	0.846899	0	0.00101601	0.171891	0	0	0	0.652552	0.690204	0	0
GeneID_2539	G6PD	-0.741909	-0.635802	-1.16387	0.346091	0.667752	0.390417	-0.316947	-0.470794	-0.600151	0.108482	-0.439585	0.223181	0.357897	-0.433814	0.332554
GeneID_5880	RAC2	-1.96129	-1.10369	1.23078	0.325163	0.624789	-0.550392	-1.00794	1.24728	0	-0.144368	0.379064	0.284477	1.0089	-0.566182	-0.835941
GeneID_3956	LGALS1	-0.698741	-0.349154	-0.917833	-0.136703	1.30281	0.316933	-0.350703	-0.299613	0	0.179197	0.338499	-0.111613	1.33208	0.130668	0.174373
GeneID_55911	APOBR	-0.997245	-0.231583	-0.864184	0	0.794197	0.275716	-0.0655743	-0.284314	0	0.650784	0.347587	0	0.793247	0.216294	0.0233266
GeneID_4267	CD99	-1.55307	-1.07171	0	0.558563	0.246674	0	-0.297281	0.245958	0	0	0	0.520566	0.0689925	0	0
GeneID_3921	RPSA	-3.66149	-0.724791	1.39038	-0.170228	0.909088	0.235408	-2.24467	2.02072	0	1.53773	0.223811	-0.12958	1.31839	-0.505014	-0.465324
GeneID_6429	SRSF4	-0.641561	-0.756646	0.963864	0.20744	1.04613	0	-0.536924	0.111636	-0.705935	0.822313	-1.38986	0.246849	1.53973	-0.557847	0.463514
GeneID_25796	PGLS	-2.35843	-0.670973	0.845203	0.199827	0	0.846489	-1.32775	0.09637	0	0.261881	0.320016	0.053342	0	0.0330095	0.0557862
GeneID_6747	SSR3	-0.0972639	-0.592051	-0.814131	0.118844	1.17732	0.15514	-0.353593	0.611856	0.25375	-0.37278	-0.589328	0.14808	1.42148	-0.73153	0.869603
GeneID_3419	IDH3A	-0.614315	-0.420168	-1.13478	0.105425	0.827902	-0.0127744	-0.593798	-0.0403335	0	0.379158	-0.370628	0.420844	1.12586	-0.263952	0.6561
GeneID_6132	RPL8	-0.653571	-0.908755	0.257526	0.0148906	0.129321	0.085292	-0.651669	0.877421	-0.323478	0.296055	0.1451	0.0639168	0.0801684	-0.328443	0.0311253
GeneID_346288	41883	-0.712411	-0.38796	-0.682103	-0.302111	1.08261	0.0826044	-0.677512	0.393346	0	0.514717	0.486452	-0.0664289	1.45091	-0.343304	-1.23787
GeneID_55611	OTUB1	0.184842	-0.596317	-0.668382	0.0722094	0.367779	-0.210163	0.21905	-0.51546	0	0.341551	0.230394	-0.071481	0.332215	0.226046	-0.273318
GeneID_55679	LIMS2	-0.76439	-0.0410723	-0.665963	-0.237142	0.0638604	0.450707	-0.703127	0.17745	0	-0.570844	-0.722588	-0.0170236	0.0738748	-0.10659	-0.400994
GeneID_23160	WDR43	-0.651788	-1.1958	0	0.232997	0.0187993	0	-0.457467	0.0334938	0	0	0	0.280081	0.0855099	0	0
GeneID_51693	TRAPPC2L	-1.0305	0.0428852	-0.74086	-0.296579	0	0.323963	-0.619209	0.416877	0	0	0.233838	-0.203567	0	0	0.193109
GeneID_4645	MYO5B	0	-3.03706	-0.931187	0	-2.18508	0.277783	0	1.55625	0	0	-0.305848	0	-2.21352	0	0.645714
GeneID_51696	HECA	0	-0.95183	-0.946936	0	-0.187841	0.632184	0	0.413065	0	0	0	0	-0.183652	0	0.666938
GeneID_5568	PRKACG	-0.627652	-0.697211	0	0.0511808	0	0	-0.931815	0.691128	0	0	0	0.413066	0	0	0
GeneID_6635	SNRPE	-1.33386	-1.26803	0	-0.230654	0.533872	0	-1.07396	0.552449	0	0	0	-0.112433	0.873884	0	0
GeneID_131474	CHCHD4	-0.769057	-1.28297	0	0	-0.457474	0	-0.802616	-0.0221763	0	0	0	0	-0.158683	0	0
GeneID_24139	EML2	-1.26986	-0.762177	0	-1.15618	0.624783	0	-1.58414	-0.0351679	0	0.350365	0	-1.17302	0.852349	0	0
GeneID_79670	ZCCHC6	-2.05661	-0.588333	0	0	0	0	-0.149035	-0.00237775	0	-0.538925	0	0	0	-0.0240117	0
GeneID_4012	LNPEP	0	-0.595386	-0.60783	0	0.120053	-0.655952	0	-0.361262	0	-0.450327	-0.0562691	0	-0.756003	0.66655	-0.111082
GeneID_23061	TBC1D9B	0	-0.702104	-0.833906	0	-0.516471	0.221319	0	-0.800254	0	0	-0.566542	0	-0.274078	0	0.993684
GeneID_23166	STAB1	0	-2.01655	-3.40793	0	0	0	0	-2.08426	0	-1.46522	-1.71947	0	0	-1.18205	-1.29387
GeneID_10592	SMC2	-0.609203	0.01485	-2.00377	0	-0.112937	0.512436	-0.318632	0.139177	0	-0.631328	0.293082	0	-0.328889	-0.284323	-0.467426
GeneID_1278	COL1A2	-0.744588	-1.48776	0.644305	-0.982503	0	0.0881038	-0.39462	0.0817054	0	-0.035869	0.33495	-0.603731	-0.0685614	-1.40448	-0.294517
GeneID_2638	GC	-1.8533	-2.30025	0	-1.31704	0.0356203	0	-2.16361	-0.39988	0	0.604569	0	-0.924549	0.316505	-2.26463	0
GeneID_5879	RAC1	-2.43814	-1.01183	3.70143	-0.0356962	0.302398	-0.485585	-2.19037	2.06544	0	0	0.210406	-0.0303419	0.698543	-0.720026	-1.21015
GeneID_10921	RNPS1	-0.937491	-0.960394	-0.278522	-0.0406783	0	-1.19644	-1.31483	0.380056	0	0	-0.436438	-0.0427943	0	0	-0.577935
GeneID_9559	VPS26A	-0.813061	-0.266359	-0.84924	-0.141213	0.371279	-0.324874	-0.266966	0.331745	0	-0.114376	0.331179	-0.245631	0.266145	-0.00727534	0.00427377
GeneID_2217	FCGRT	-0.619919	-0.0662736	-0.889928	-1.40246	0	-0.174539	-0.131728	0.010676	0	-0.170672	-0.385107	-1.28368	0	0.336789	0.342953
GeneID_1445	CSK	-1.78817	-0.872437	-0.346452	-0.179083	0.55484	-0.783069	-0.896601	-0.0505181	-0.213442	-0.152762	-0.344147	-0.273622	0.614659	-0.377611	-0.887597
Y06069	_	-2.04092	-1.26975	0.272129	-0.0867979	-0.508334	-0.193474	-1.29106	0.726471	-1.73309	-0.195688	-0.0631091	-0.0478095	-0.513214	-1.09976	-0.491239
GeneID_27288	RBMXL2	-1.0781	-0.808202	1.21682	0.327835	-0.878229	-0.237001	-0.623887	0.690411	0	-0.585949	-0.269019	0.186226	-0.778716	-0.0653709	-0.225992
GeneID_139804	RBMXL3	-1.0781	-0.808202	1.21682	0.327835	-0.878229	-0.237001	-0.623887	0.690411	0	-0.585949	-0.269019	0.186226	-0.778716	-0.0653709	-0.225992
GeneID_7247	TSN	-0.668714	-0.0409224	-0.585572	-0.374527	0.474193	-0.330794	-0.585145	-0.0634066	0	-0.0743863	0.0758396	0.184699	0.665841	-0.457104	-0.11071
GeneID_10250	SRRM1	-2.03411	-0.189974	-0.743518	0	-0.353661	-0.923256	-0.975734	0.00730261	0	0.402351	-0.205618	0	-0.140782	-0.573439	-0.75571
GeneID_8402	SLC25A11	0.443964	-0.614338	-0.728784	-0.342431	-0.360641	-1.48526	0.440292	0.0991022	0	-0.338512	-0.408408	0.0268619	-0.0100793	-0.273292	-0.81366
GeneID_240	ALOX5	0.0404291	-0.671817	-1.14228	-0.410505	-0.296638	-1.03827	-0.0219872	-0.016081	0	-1.04335	-0.444188	-0.405742	-0.0950157	-0.703499	-0.961539
GeneID_51747	LUC7L3	0	-0.703555	-0.69807	0	-0.420154	-1.03258	0	-0.628064	0	0	-0.134324	0	-0.357437	0	0.0778856
GeneID_1116	CHI3L1	1.10861	0	2.54406	3.48164	0	3.92441	0.333866	0	0	1.96398	0.315692	2.85074	0	4.05452	2.90824
GeneID_341	APOC1	1.2473	0.387779	0	1.20941	3.3525	4.32766	0.829849	0.149769	0	0.767109	3.01486	1.14356	3.10464	3.57516	4.17175
GeneID_8878	SQSTM1	0.487745	0.961077	2.60066	0	2.42124	2.40249	0.692257	1.72658	0	2.76642	1.93363	0	3.02655	1.55911	2.5547
GeneID_351	APP	1.87381	2.48066	1.76857	2.3797	2.35657	0.896618	1.89569	3.34669	0	1.861	0.978546	2.52733	2.91382	0.292911	0.432731
GeneID_7805	LAPTM5	0	1.48804	3.0267	0	2.31382	2.72587	0	2.47822	0	3.03797	3.53942	0	2.51702	4.21735	3.80238
GeneID_7037	TFRC	0.21103	1.00081	1.16781	1.36839	2.31296	3.385	0.00784371	1.11801	0	0.784891	0.742703	0.994013	2.52351	3.44553	3.99862
GeneID_1687	DFNA5	0	0.190236	0.385549	2.52316	0.951255	2.25271	0	0.18957	0	0	1.20942	2.39239	1.04944	0	2.06954
GeneID_586	BCAT1	0.0804707	0.865491	2.34725	0	2.00467	3.82783	-0.542008	0.811096	0	0	2.81245	0	2.45146	3.32922	3.11372
GeneID_10457	GPNMB	1.68942	1.76703	2.34452	1.33452	1.88235	3.04063	2.67493	2.38371	0	4.37976	4.28412	1.82974	2.18067	3.06673	3.48916
GeneID_54	ACP5	0.0894542	0.5016	2.385	0.7768	1.75584	2.03198	0.541261	1.55976	0	2.10153	2.30052	1.03472	2.08166	3.1097	2.30603
GeneID_79654	HECTD3	0.823708	0.734165	0.853445	-0.0291621	1.6765	1.87795	0.822836	0.789954	0	-0.804447	0.0889483	0.994427	1.24476	0.49203	0.865316
GeneID_6648	SOD2	-0.299672	0.0256181	1.35567	0.51915	1.66496	1.75031	-0.432783	0.408794	0	0.74769	0.560348	0.16461	1.69105	0.530257	0.41982
GeneID_440	ASNS	-0.103043	0	1.94261	1.93127	0	1.6536	0.242086	0	0	0	1.80878	1.90192	0	0	1.5539
GeneID_8872	CDC123	3.0498	2.00262	2.41637	1.56848	1.78468	0.954681	3.06912	2.91932	0	2.51934	2.6837	1.63777	2.27106	0.975847	0.454298
GeneID_334	APLP2	1.75991	1.50541	3.07231	-0.286126	1.63361	1.56226	1.83161	2.11627	0	2.73696	2.94855	0.0314953	1.80129	0	2.20669
GeneID_8566	PDXK	-0.22128	0.0815904	-0.580463	0.77549	1.53734	1.7449	-0.358191	-0.19539	0	0.19386	0.080647	0.356764	1.42714	0.44112	2.07008
GeneID_10721	POLQ	0.897148	2.01717	0	1.53213	1.94562	0	0.482689	0.706097	0	0	0	0.475174	-1.13118	0	0
GeneID_3958	LGALS3	0.127406	0.115974	0.689739	1.03845	2.11714	1.53199	0.417761	0.388178	2.13388	1.67009	1.6219	1.31683	2.26509	1.48502	2.62149
GeneID_205	AK4	1.0604	0.647328	0.947206	1.47577	1.4776	1.38409	0.943735	0.660326	0	0.328522	0.415949	0.992661	1.48503	2.37132	0.655261
GeneID_1101	CHAD	0.251588	0.969036	1.18759	-0.138751	1.47331	1.65624	1.90373	1.23734	0	0	1.55526	0.287625	2.1664	0	1.02852
GeneID_127281	FAM213B	0	1.07252	1.87372	0	1.39978	2.12234	0	1.06564	0	1.22928	1.16537	0	1.35832	2.69973	1.32909
GeneID_6646	SOAT1	0.266938	0.380191	1.57764	1.38584	0.595266	2.7625	0.033483	0.280319	0	1.18664	0.955721	0.889328	0.850034	1.87583	3.71649
GeneID_23313	KIAA0930	0.0554445	0.252969	0.14272	0.640219	1.4018	1.35293	-0.00208457	0.368189	0	0.887647	0.801187	0.547088	1.28168	1.52295	1.40426
GeneID_10493	VAT1	0.378341	0.34469	0.158973	0.438457	1.33206	1.78956	0.447993	0.224019	0	1.28708	1.35327	0.576368	1.18281	1.98453	1.87086
GeneID_1509	CTSD	1.0576	1.07715	1.24034	1.02524	1.32217	1.76105	1.44765	1.06736	1.53444	1.82532	1.71181	0.921639	1.11224	2.79718	2.27161
GeneID_1514	CTSL	1.56231	0.908898	2.73585	0.730618	1.30659	1.9772	2.22114	1.51866	0	2.58694	1.9913	0.917671	1.19786	1.53319	2.19846
GeneID_5660	PSAP	0.512945	0.541771	1.55808	0.646349	1.26408	2.27996	1.24459	1.29971	3.22041	2.33976	2.47248	1.09282	1.73516	2.17843	2.59165
Y08667	CTSL3P	0.706495	0.602666	2.02646	0.463661	1.39736	1.26331	0.87722	0.949651	0	1.45041	1.72932	0.235439	1.08193	1.49967	1.14657
GeneID_3241	HPCAL1	-1.20915	-0.104135	0.131914	-0.595891	1.55949	1.26241	-0.877179	0.105927	0	-1.2691	1.03819	-0.967408	1.73261	2.55952	0.604336
GeneID_3208	HPCA	-1.20915	-0.104135	0.131914	-0.595891	1.55949	1.26241	-0.877179	0.105927	0	0	1.03819	-0.967408	1.73261	0	0.604336
GeneID_216	ALDH1A1	-0.0479569	0.2128	0.353394	0.209853	1.24872	2.31721	0.208168	-0.011722	0.582848	0.926698	0.457088	0.307888	1.24038	2.04904	2.36127
GeneID_5898	RALA	0.446608	0.365906	-1.52936	1.24449	0.233069	1.33479	0.839323	0.451804	0	0	-0.75234	1.77123	0.471486	0	1.33123
GeneID_5027	P2RX7	0.942929	0.646915	2.16235	2.51291	1.23273	0	1.35703	0.690662	0	0	2.10315	2.5897	1.16262	0	0
Y04301	C4A	-0.803015	0.451007	-0.361553	-0.744887	2.03772	1.21409	-1.03429	0.860785	0	0.938907	1.30171	-0.43688	2.08065	0.175394	1.26383
Y04302	_	-0.803015	0.451007	-0.361553	-0.744887	2.03772	1.21409	-1.03429	0.860785	0	0.938907	1.30171	-0.43688	2.08065	0.175394	1.26383
GeneID_1515	CTSV	0.706495	0.757746	2.02646	0.463661	1.21328	1.26331	0.87722	0.924413	0	1.18569	1.72932	0.235439	0.868205	1.00334	1.14657
GeneID_1051	CEBPB	0.245247	0.0643185	1.51896	1.63497	0.114395	1.20453	0.329671	0.178308	-0.416242	0.22167	0.75927	1.29046	0.0541024	0.916739	0.796066
GeneID_427	ASAH1	0.507635	0.841251	0.729134	0.149417	1.25779	1.14521	0.680698	0.829138	0	1.43797	1.21492	0.240166	1.62143	2.08963	1.71848
GeneID_2180	ACSL1	0.249265	0.089055	0.140296	0.493646	1.62403	1.13844	0.109425	-0.0411325	0	0.153496	0.309616	0.122507	1.62194	0.735162	0.555562
GeneID_100	ADA	0.43365	0.245092	0.177815	0.962459	1.13697	1.41568	-0.118265	-0.040521	-0.192516	-0.0837129	0.309571	-0.0598027	0.43286	-0.0265272	-0.308854
GeneID_1513	CTSK	0.706495	0.724161	2.02646	0.463661	1.1308	1.26331	0.87722	0.918728	0	1.18569	1.72932	0.235439	0.832038	1.00334	1.14657
GeneID_728	C5AR1	0.649364	-0.0852332	1.18263	-0.0183422	1.35591	1.12895	0.560863	0.514477	0	0.633294	1.39555	-0.180857	1.38582	1.19774	0.957517
GeneID_56954	NIT2	0.126635	0.518631	-0.506894	-0.000829184	1.12336	1.1404	0.0846083	0.244359	0	0.535143	0.689602	-0.259824	0.0423335	-0.324017	0.261179
HLA-C	HLA-C	0	-0.134054	1.2948	0	1.105	1.25734	0	0.466667	0	0	0.233658	0	1.66674	0	1.30385
GeneID_3437	IFIT3	0.0701261	0.317845	-0.0876473	1.06797	1.08983	1.35223	0.713983	0.744091	0	0	-1.21246	0.632652	1.46549	0	1.38712
GeneID_10087	COL4A3BP	0.716417	0.643653	0.843885	1.08413	1.72681	0.606596	0.783207	0.671351	0	0.705677	0.661043	1.09004	1.82771	0.750825	0.911933
GeneID_6510	SLC1A5	0	0.406188	1.74566	0	1.07142	1.54043	0	0.414731	0	1.93648	1.5205	0	0.808622	1.03797	1.87516
GeneID_567	B2M	-0.170279	0.00213892	0.50573	0.199543	1.07124	1.12503	-0.0100217	0.1748	0.969614	0.750631	0.296288	0.226484	1.06685	0.391644	0.589454
GeneID_84419	C15orf48	0.362396	0.220852	0.144582	0.748699	1.06636	2.24444	-0.098965	-0.210483	0	0.316169	0.157148	0.2094	1.01699	0.920697	0.90117
GeneID_6711	SPTBN1	-0.0119183	-0.0515654	-0.0883051	0.514085	1.0428	1.08018	0.0328479	-0.0712386	0.373665	0.23821	0.329273	1.00617	1.27852	1.29503	1.39475
GeneID_3988	LIPA	-0.0075133	-0.368796	1.23663	1.07455	0.701485	1.04173	0.749935	0.290337	0	1.59783	1.99167	1.65486	0.922511	2.25955	2.2746
GeneID_7941	PLA2G7	0.624477	0.45361	0.473036	1.02234	1.22142	0.926495	-0.519646	0.746707	0	1.25663	1.24171	1.32165	1.41036	1.65678	1.07845
GeneID_54557	SGTB	0.485596	0.262077	-0.083937	1.00878	1.57326	0.442035	0.640952	0.0214357	0.353826	0.812135	0.876941	0.710959	1.42824	0.689573	-0.131918
GeneID_114793	FMNL2	0.224418	0.618537	0.546108	1.22279	0.504807	1.00848	0.647217	0.920174	0	-0.283485	-0.826972	1.41185	0.703558	0.449278	1.33229
GeneID_6611	SMS	-0.441047	-0.266021	-0.620102	-0.93869	1.31793	1.00648	-0.180026	-0.434393	0.538627	0	0.715943	-0.643912	1.17283	0	0.658971
GeneID_5356	PLRG1	0	0.159704	0.352957	0	0.994542	1.0099	0	-0.105421	0	1.13301	0.740829	0	0.633563	-0.0375487	-0.0315274
GeneID_4599	MX1	0.342263	0.102341	-0.0251546	0.962187	1.34548	0.987598	0.77175	0.394097	0	0.942173	0.220524	0.571656	1.41225	0.728921	0.701988
GeneID_3482	IGF2R	0.622747	0.426769	1.33217	0.91257	0.983561	1.26302	0.256088	0.405936	0.859715	0.835426	1.03964	0.877721	0.985947	1.88383	1.57846
GeneID_2617	GARS	0.115568	-0.062323	0.739187	0.77143	0.982156	1.32036	0.354687	-0.0661909	0.310644	0.529117	0.274224	0.801696	1.25266	0.772317	1.14007
GeneID_55357	TBC1D2	0.395421	0.120116	0.998338	0.981876	-0.458098	2.1746	0.534796	-0.0557738	0.976105	-0.0131051	0.68504	1.08063	-0.389502	1.15227	2.18797
GeneID_2159	F10	1.65455	2.62263	1.95688	0.975514	1.55361	0.850394	1.61751	3.32845	0	1.53169	1.91073	1.06512	1.77925	-0.336566	0.540773
GeneID_10133	OPTN	0	0.665869	1.49872	0	0.973565	3.12887	0	0.184918	1.61132	0	1.31432	0	0.649536	0	2.60672
GeneID_16	AARS	0.395151	0.0654837	0.0298557	0.222266	1.0448	0.971459	0.6417	0.107639	0.608585	1.57431	1.0125	0.282646	1.13306	1.22675	0.436113
GeneID_1476	CSTB	0.224711	0.124007	1.54967	0.937592	0.969198	1.85186	0.570059	0.0333819	1.39815	1.08826	1.25145	0.838977	0.440967	2.01866	1.87074
HLA-A	HLA-A	-0.244946	-0.40192	1.2948	0	0.962027	1.25734	0.0524985	0.0228961	0	0	0.233658	0	1.36923	0	1.30385
GeneID_1508	CTSB	0.0400933	0.354649	0.58215	0.243142	0.956254	0.97003	0.125746	0.486092	0	0.311142	0.65763	-0.277498	-0.0109827	0.923492	0.833568
GeneID_813	CALU	0.627072	0.48341	1.94692	0.950041	0.234133	2.40214	0.617836	0.31815	0	1.03872	1.43816	1.13324	0.462253	1.83344	2.0137
GeneID_2803	GOLGA4	1.05241	0.170204	-0.023104	0.970993	-0.0309896	0.947105	0.809619	-0.119208	0	0.2026	-0.237271	0.903507	0.0604611	0.445994	0.737543
GeneID_10135	NAMPT	0.350942	-0.209631	-0.190142	0.940256	1.05184	0.2368	0.152413	-0.193887	0	-0.0812321	0.208964	0.455995	0.795134	0.529162	0.0128211
GeneID_2512	FTL	0.610163	-0.00905262	0.423823	-1.08891	0.954603	0.939221	0.808803	-0.32037	0.204373	0.387892	0.0319306	-0.317049	0.355906	0.684663	1.02195
GeneID_129607	CMPK2	-0.0721703	0.319636	0	1.52443	0.918861	0	0.0607758	0.239955	0	0	0	1.56462	0.871046	0	0
GeneID_5757	PTMA	-1.12735	0.0805523	0.792875	1.50317	0.912872	0.535535	-0.49294	0.37046	0.572875	0.967135	0.710645	0.999643	-0.961671	2.77894	2.62596
GeneID_57486	NLN	0.469738	0.229137	0.474482	0.911398	0.588405	1.8393	0.542034	-0.0033302	0.598139	1.61014	0.231523	0.604965	0.474992	0.78656	2.15481
GeneID_4677	NARS	-0.209018	-0.256605	-0.0178278	0.401998	0.970214	0.908045	-0.338002	0.0754309	0	0.248953	0.159607	0.35375	1.16838	0.577447	0.668439
GeneID_2107	ETF1	0.206305	-0.0984442	0.04299	0.499742	1.18574	0.906086	-0.0260357	-0.382743	0	-0.161887	0.173544	0.311003	0.976378	-0.110183	0.753302
GeneID_800	CALD1	1.81661	3.33016	1.17804	1.18947	0.902109	0.481914	2.15241	3.78446	0	1.47173	1.4802	1.20162	1.42406	1.05873	0.552065
GeneID_10189	ALYREF	0.0179689	-0.184307	-0.178545	0.030479	0.90121	1.16303	-0.181117	-0.389056	0	1.0824	0.42244	-0.211977	0.975231	0	0.465736
GeneID_335	APOA1	0.659022	0.756851	1.98185	0.89515	-0.5302	1.78707	0.925721	0.668981	0	0.523166	1.02799	0.355532	-0.452443	0.858578	1.35781
GeneID_5476	CTSA	0.542366	0.0397437	1.14329	0.61448	0.889597	1.33907	0.91769	0.243449	0	1.19404	1.43134	0.542994	0.571905	1.50545	1.37972
GeneID_8943	AP3D1	0.0387954	0.0423057	-0.543778	0.0463923	1.07364	0.879411	-0.157747	0.526207	0	0.149412	0.600548	0.0101166	1.06524	0.394192	1.175
GeneID_1759	DNM1	-0.199911	-0.330933	-0.0742506	0.87772	1.00166	-0.17629	-0.108513	-0.283096	0	-0.114488	-0.657769	-0.119751	0.892255	0.728807	-0.0359673
GeneID_2158	F9	1.60212	2.53228	1.64891	0.87283	1.52615	-0.757805	1.31137	3.29876	0	0.930855	0.602723	0.641531	1.61691	-0.991093	-1.54402
Y08688	_	0.219591	0.382839	0.820876	0.598899	0.869736	1.06312	0.306326	0.742043	0.163357	0.524702	0.477597	0.739313	1.1335	0.565975	0.684493
GeneID_8301	PICALM	0.0806548	-0.0523711	0.130045	-0.0143097	0.869216	0.909621	-0.040419	-0.158849	0	0.365195	0.245595	0.0874695	0.880063	0.484511	0.799302
GeneID_1312	COMT	0.26385	-0.190424	-0.168728	0.332495	0.867707	0.881918	0.528961	0.048805	0	-0.139271	0.329463	0.258734	0.897851	0.967873	0.924788
GeneID_1066	CES1	-0.0649	0.0973501	0.280814	0.86011	0.732802	0.910932	0.142606	0.220605	0	0.314827	0.403159	0.941762	0.793596	0.967525	1.0725
GeneID_8667	EIF3H	0.0536087	0.239954	0.0966509	0.964154	0.851461	-0.0446725	0.315668	0.0600325	0.940661	0.377741	0.302262	0.634043	0.568851	0.00288767	-0.213849
Y09637	_	0	0.702975	-0.368839	0	0.850944	1.29809	0	-0.104133	0	0	0.632281	0	1.09445	0	1.68322
GeneID_29942	PURG	0.101712	0.222781	-0.0435444	1.03476	0.849889	-0.283152	0.102079	0.385933	0	-0.10727	0.202041	0.248573	0.154817	-0.561635	-0.374172
GeneID_5814	PURB	0.101712	0.222781	-0.0435444	1.03476	0.849889	-0.283152	0.102079	0.385933	-0.321628	-0.10727	0.202041	0.248573	0.154817	-0.561635	-0.374172
GeneID_80896	NPL	-0.0709866	0.274803	0.160445	0.138049	0.843881	1.28629	-0.0323719	0.119391	0	1.32153	1.53749	0.15917	0.710383	1.98402	1.46209
GeneID_10588	MTHFS	0.343556	0.410062	0.313088	1.0974	0.413514	0.840967	0.215822	-0.0314552	0	-0.166961	-0.0361996	0	0.23861	0.103632	0.866204
GeneID_6386	SDCBP	0.229544	0.472496	0.410751	0.739717	0.84027	1.03143	0.323006	0.0653608	0.35906	0.877266	0.789918	0.991891	0.81127	0.97288	1.11148
GeneID_9253	NUMBL	-0.171183	-0.255229	0.265179	0.838585	0.864405	0.137262	-0.252286	-0.180049	0	0.128598	0.821653	1.18174	1.17661	0.347943	-0.651287
GeneID_960	CD44	-0.0612147	-0.340049	0.34937	0.371691	0.831481	1.09949	-0.208759	-0.00762495	0	0.314143	0.216922	0.109013	0.902945	0.480765	-0.0728647
GeneID_1495	CTNNA1	0.573439	0.720276	0.22972	0.62599	0.83016	1.41118	-0.0487632	0.665731	0	0	-0.225613	0.666313	0.957833	0	1.35187
GeneID_26227	PHGDH	-0.4414	-0.00950138	-0.173635	0.734917	1.18387	0.824418	0.595029	0.17057	0	0.0587199	0.591749	0.953884	1.3376	1.21681	0.298899
GeneID_302	ANXA2	-0.11519	-0.217958	-0.0772255	0.069495	0.819784	0.860145	-0.018519	0.0595253	0.0756369	0.378395	0.358692	0.0262887	0.687158	0.790111	0.574729
GeneID_643246	MAP1LC3B2	0.348875	0.0989841	0.832783	0.814643	0.181139	1.04927	0.360977	0.418444	0	1.97215	1.56522	0.988178	0.30926	1.59736	1.03241
GeneID_84557	MAP1LC3A	0.348875	0.0989841	0.832783	0.814643	0.181139	1.04927	0.360977	0.418444	0	1.97215	1.56522	0.988178	0.30926	1.59736	1.03241
GeneID_81631	MAP1LC3B	0.348875	0.0989841	0.832783	0.814643	0.181139	1.04927	0.360977	0.418444	0	1.97215	1.56522	0.988178	0.30926	1.59736	1.03241
GeneID_1975	EIF4B	0.215194	0.286022	0.917264	0.812123	0.339495	2.08515	0.392014	-0.100122	1.50821	0.755545	0.932013	0.709422	0.171177	1.00162	1.48394
GeneID_7453	WARS	0.0645854	-0.0381971	0.157541	0.809104	0.6198	1.44543	0.123608	-0.0208869	0.966702	0.243456	0.330833	0.715692	0.688457	3.06808	1.75458
GeneID_5641	LGMN	-0.132057	0.858829	0.520667	0.019512	0.807177	1.75589	-0.209055	1.22257	0	0.99289	1.13897	-0.00916761	0.870596	3.10271	2.45441
GeneID_1593	CYP27A1	0.173371	-0.125698	0.553133	0.101809	0.807142	1.57257	0.274809	0.229097	0	0.919749	1.04491	0.341186	0.986764	1.96353	1.61243
GeneID_8451	CUL4A	0.746602	0.10385	0.4292	0.80457	0.132833	0.941598	0.711128	0.0225027	0	0.126121	0.249349	1.03967	0.307418	1.05032	1.27908
GeneID_9859	CEP170	0.436913	0.27162	0.3908	0.794077	0.00167762	1.22051	0.290018	-0.0485298	0.348167	0.190582	-0.135521	0.402432	-0.261224	-0.945318	1.17517
GeneID_3663	IRF5	-0.017945	0.0814996	0.0947349	0.360168	0.789006	1.29191	0.204289	-0.404271	0	0.45237	1.03251	0.231549	0.877827	0.525636	0.0270852
GeneID_1520	CTSS	0.150699	0.317868	-0.077449	0.218988	1.47117	0.785134	0.191105	0.190461	1.26055	0.575542	0.779665	-0.0768378	0.966492	0.960784	0.711853
GeneID_9061	PAPSS1	0	-0.0274189	-0.299359	0	0.921195	0.779734	0	-0.0730605	0	1.01722	1.0676	0	0.806208	0.236357	0.439537
GeneID_54502	RBM47	0.591298	-0.0203173	0.860507	0.771331	0.666975	0.999557	0.501097	0.157474	0	-0.0798757	0.626669	0.57863	0.534127	0.943453	0.674372
GeneID_224	ALDH3A2	0.0539237	0.0356943	-0.688648	0.0897652	0.793769	0.771063	-0.0984368	0.237932	0	-0.304707	-0.177807	0.102672	1.05684	0.952491	1.17306
GeneID_7726	TRIM26	0	-0.252746	-0.512389	0	0.766484	1.29029	0	-0.500908	0	-0.0710373	-0.215223	0	0.571808	0.403618	1.31252
GeneID_51510	CHMP5	0.263282	0.117646	0.552747	-0.25774	0.934591	0.761533	0.420838	-0.0543476	0	0.198582	-0.625804	-0.316847	0.722723	-0.113308	0.51518
GeneID_64426	SUDS3	0.418918	0.747291	0.0790653	-0.460009	0.756559	1.0189	0.0958918	0.76137	-0.607004	0	-0.89117	-0.357908	0.571641	0	0.85782
GeneID_81502	HM13	0	0.0832465	0.183249	0	0.964816	0.753664	0	-0.109618	0	1.17029	1.7851	0	1.00974	2.37287	1.46911
GeneID_5962	RDX	0.834355	0.734319	0.246822	1.11234	0.746339	0.54221	0.662933	0.732529	1.17823	0.777463	0.183431	0.878463	0.848101	0.194742	0.559642
GeneID_7295	TXN	0.549648	0.31386	1.26272	0.743605	0.200722	0.856309	0.0850446	0.017468	0.790815	0.552904	0.171006	0.426927	0.170054	0.228569	0.326532
GeneID_7169	TPM2	-0.307381	1.07975	0.459171	0.395886	1.06696	0.730578	-0.204119	1.52927	-0.578728	-0.0280642	-0.0535727	0.32103	1.44916	0.61475	0.591673
GeneID_5499	PPP1CA	0.39613	0.169917	0.110621	0.719936	1.18659	0.192491	0.289138	-0.122291	0	0.924046	-0.0531437	0.0825172	0.537944	-0.627231	0.426204
Y08689	_	0.243838	0.338938	0.863909	0.717976	0.676297	1.01163	0.279995	0.644977	0.163357	0.48774	0.445667	0.806171	0.796517	0.426145	0.577899
GeneID_9667	SAFB2	-0.440391	-0.0105285	0.214353	0.768456	-0.321265	0.716232	-0.128717	0.029579	-0.155859	-0.0748537	0.0531275	0.339761	-0.160789	-0.167602	0.43055
GeneID_9168	TMSB10	0.110949	-0.1065	1.27112	0.714576	-0.908019	1.31275	0.156937	-0.135017	0.671704	0.546552	0.24974	-0.669899	-1.18292	1.11565	1.21439
GeneID_26608	TBL2	-0.312877	0	-1.11083	0.799327	0	0.714308	0.121612	0	0	-1.87857	0.00911342	0.4129	0	1.17764	0.620773
Y08645	_	0.910922	0.145275	-0.371484	0.711024	0.716699	0.305051	0.528928	0.301449	0	0.0698678	-0.182119	0.534696	0.801372	-0.58162	-0.196783
GeneID_51397	COMMD10	-0.0162473	-0.196081	-0.193374	0.58606	0.709403	2.34523	-0.260881	-0.0870154	0	-0.0883889	0.491576	0.557773	0.669421	0.0851094	2.09533
GeneID_7171	TPM4	0.479998	0.125765	0.699625	0.704666	0.0752579	0.954129	0.590811	0.0678599	-0.321925	0.237683	-0.0680994	0.630268	0.0213388	0.810714	0.812243
GeneID_6620	SNCB	-0.150521	-0.184797	1.30218	0.259633	0.703843	0.970802	0.677243	-0.147764	0	0.46085	0.634344	0.296064	0.396981	0.837818	1.35486
GeneID_7273	TTN	0.322023	0.236842	-0.424404	0.73335	0.701756	-0.688729	0.391576	-0.0782601	0	-0.00705938	0.0274191	-0.295758	0.372542	0	0.144394
GeneID_3937	LCP2	0.181546	0.68061	0.490794	0	0.701007	1.25221	0.426508	0.189996	0	0.668366	0.57154	0	0.716185	-0.300628	0.746578
GeneID_23371	TNS2	2.39202	0.295868	2.2797	0	0.697412	2.82513	1.96287	0.350073	0.756205	0	0.299852	0	1.15657	0	1.98736
GeneID_7145	TNS1	0	0.295868	2.2797	0	0.697412	2.82513	0	0.350073	0.756205	1.42162	0.299852	0	1.15657	2.93855	1.98736
GeneID_6772	STAT1	-0.0306788	-0.0401671	-0.255816	0.692748	0.800408	0.147537	0.186361	0.0517906	0	-0.101377	0.304112	0.356544	0.803358	0.463877	0.00888574
GeneID_11333	PDAP1	0.163229	0.329291	0.99253	0.10809	0.691091	0.844263	0.33867	0.340665	0.318475	1.59897	0.145164	-0.094877	0.872629	-0.0281492	0.683047
GeneID_5763	PTMS	1.06949	1.16917	0.435825	1.06954	0.687274	-0.319458	1.09608	1.48733	0	-0.103622	0.0482685	1.07091	0.751335	1.26272	1.05572
GeneID_26058	GIGYF2	-1.65661	0.223044	1.03828	1.81542	0.0848891	0.68654	-0.622671	0.000406075	0.292834	0.224682	0.488475	2.62739	-0.00374438	0.334008	0.334958
GeneID_55856	ACOT13	-0.313449	-0.0449585	0.981279	0.442516	0.90993	0.685815	0.195845	0.180149	0	0.159936	0.559265	0.263363	1.07874	0.700541	0.538715
GeneID_5055	SERPINB2	1.2256	0.339709	-0.127545	0.971922	0.684703	0.469019	0.312989	0.250241	0	-0.131861	0.723925	0.258269	0.427349	-0.584831	0.108727
GeneID_12	SERPINA3	0	0.0369987	-0.975116	0	1.89493	0.677348	0	-0.164728	0	0	1.04142	0	1.22552	0	2.18244
GeneID_51651	PTRH2	-0.0286796	-0.164535	0.119219	0.67486	0.771321	-0.528466	0.00580949	-0.033828	0	0	-0.250166	0.471626	0.953727	0	-0.25042
GeneID_7296	TXNRD1	0.330576	-0.263793	0.327967	0.668221	0.431636	1.60776	0.356416	-0.360831	0.00464095	0.684217	0.309645	0.397044	0.278535	0.845901	1.64647
GeneID_64780	MICAL1	0.163686	0.211907	0.0462664	0.668004	0.344749	0.712528	-0.00734078	0.261155	0	0.652782	-0.544382	0.62717	0.0396974	0.864549	0.636566
GeneID_6767	ST13	0.244728	0.362228	0.876826	0.623858	0.667048	1.04412	0.317014	0.629538	0.163357	0.498295	0.468106	0.673657	0.776449	0.533143	0.667333
GeneID_133308	SLC9B2	0.706346	0.119849	0	0.661821	0.830559	0	0.778915	0.0780557	0	0	0	0	-0.0527015	0	0
GeneID_9765	ZFYVE16	0.854493	0.669625	1.24334	0.85829	0.613283	0.66105	0.696327	0.812172	0	0.799223	0.901428	0.965827	0.645075	0	-0.0953068
GeneID_23603	CORO1C	0.186137	0.302118	0.523494	0.201286	0.653455	0.954888	0.2044	0.151073	0.440401	0.316912	0.285618	0.343079	0.752985	0.505104	0.749542
GeneID_1113	CHGA	1.95281	3.69223	0	1.02315	0.648454	0	2.18105	4.29121	0	0.0654831	0	1.17558	1.42676	0.616703	0
GeneID_2717	GLA	0	-0.214577	0.857593	0	0.645967	1.54986	0	0.2663	0	0.418249	0.760574	0	0.873572	1.33654	1.59545
Y08972	_	0	0.21654	0.916663	0	0.645527	1.19711	0	-0.0138996	0	0	0.627952	0	0.243364	0	1.10992
GeneID_5538	PPT1	-0.3804	0.52563	0.65631	0	0.642442	2.0856	-0.594003	0.556292	1.35922	0.255381	0.744844	0	0.230065	0	2.19011
GeneID_55892	MYNN	1.06388	0	2.20463	0.632924	0	1.46542	1.52246	0	0	1.83757	1.52255	1.05918	0	-0.414152	-0.0515225
GeneID_3563	IL3RA	1.33138	0.780919	0	0.632467	0.856226	0	0.657312	1.14866	0	1.37066	0	0.68288	1.33368	0	0
GeneID_3301	DNAJA1	-0.082004	0.674015	0.212503	0.746086	0.626044	0.161153	-0.0383439	0.242414	-0.274937	0.451834	-0.0400159	0.672765	0.664531	-0.508918	0.414667
GeneID_10209	EIF1	0.169897	-0.0665579	1.28134	0.623395	0.100657	0.662407	0.295372	-0.555796	0	0.182182	0.325607	0.768758	0.183311	0.634509	0.459478
GeneID_10289	EIF1B	0.169897	-0.0665579	1.28134	0.623395	0.100657	0.662407	0.295372	-0.555796	0	0.182182	0.325607	0.768758	0.183311	0.634509	0.459478
GeneID_200081	TXLNA	0	0.527983	1.19297	0	0.619134	1.1812	0	0.459651	0	0.583893	0.407913	0	0.734499	0.237125	1.10224
GeneID_39	ACAT2	0.492559	0.00309845	0.577053	0.262171	0.618589	1.00888	0.399176	0.0679028	1.38728	0.593589	0.55619	0.398664	0.941642	0.513774	1.16903
GeneID_4673	NAP1L1	0.161597	1.13043	0.658396	0.940324	0.614478	0.461166	0.0464697	0.708347	0	0.639505	0.53221	0.898088	1.08403	0.501386	0.504632
GeneID_10564	ARFGEF2	0	0.351136	-0.254744	0	1.00644	0.614301	0	0.26216	0	-2.58733	0.463529	0	1.41384	0	1.04626
GeneID_6238	RRBP1	0.0177746	-0.00593111	0.371244	0.610619	-0.138231	0.930125	0.18907	0.0585393	0.0111213	-0.0397009	-0.130902	0.223311	-0.0191778	0.976401	1.16673
GeneID_51765	STK26	0.697554	0.51001	-0.443833	0.610003	0.950928	0.131514	0.266037	0.457447	0	0.433407	0.433537	0.335705	0.987678	-0.342794	0.0648376
GeneID_4046	LSP1	0.0634152	0.172254	1.2048	0.609837	0.17394	1.09831	0.161643	0.097736	1.37826	0.47744	0.664576	0.701721	0.0750995	0.770947	0.823482
GeneID_3431	SP110	0.681725	0.141574	-0.0766937	0.692701	0.606431	0.10002	0.85401	0.416319	0	0.364658	-0.220963	0.248888	0.506165	-0.78665	-0.609493
GeneID_3306	HSPA2	0.121518	-0.0262381	0.198631	0.0494987	0.597665	0.729408	0.137868	-0.350934	0.302663	0.442741	0.301684	0.151778	0.637499	0.448474	0.556028
GeneID_23234	DNAJC9	-0.158544	0.022158	0.0605243	-0.785546	1.18181	0.594819	0.278509	0.258498	0	0	0.324858	-0.420683	0.265794	0	0.340336
GeneID_27101	CACYBP	0.448294	0.467089	1.5421	0.51398	0.594121	0.938282	0.443361	0.230179	0.10315	0.200576	0.652843	0.252676	0.562069	0.423526	0.570651
Y08668	_	1.34776	0	0.166785	0.833253	0	0.590418	1.61891	0	0	0	0.208318	0.361609	0	0	0.54818
GeneID_2194	FASN	0.0574518	-0.193731	-0.0803626	0.589284	-1.83754	0.781861	0.273474	-0.0722628	0.318397	0.588825	0.486249	0.720409	-0.0377476	0.782725	0.92911
GeneID_4082	MARCKS	-0.10281	-0.401218	1.10791	0.107337	0.58918	1.17734	-0.479909	-0.563839	-0.400829	0.561385	0.0218534	-0.339003	0.130412	0.899481	0.410476
GeneID_116496	FAM129A	0.0962632	-0.123475	0.182384	0.587454	0.765847	0.543885	-0.121886	0.132715	0.448727	0.470918	0.274355	0.477932	0.88336	0.89766	0.378621
GeneID_6921	TCEB1	-0.343702	-0.422283	0	0.586527	1.3356	0	-0.484039	0.0411405	0	0.862894	0	0.761649	1.43954	0.469037	0
GeneID_22949	PTGR1	-0.280228	0.0307942	0.945237	0.0630139	0.586383	1.22984	-0.325897	-0.0571962	0	0.450453	0.243545	0.136977	0.514902	1.02525	0.570885
GeneID_10808	HSPH1	0.307311	-0.06644	0.525884	0.582713	0.334756	0.902208	0.358415	0.00827652	0.258722	0.60525	0.214747	0.526238	0.221614	0.834604	0.767908
GeneID_4967	OGDH	-0.195058	0.208296	-0.65689	-0.439239	0.750656	0.582311	-0.309481	0.169578	0	0.597932	0.223764	-0.166372	0.482688	0	-0.142261
GeneID_8565	YARS	-0.0319516	0.236381	0.193254	0.579893	0.589711	0.570299	0.0993136	0.183246	0.0837048	0.350723	0.22982	0.5405	0.641586	0.389703	0.465144
Y08975	_	-0.0320668	0.376425	0.473337	0.0822945	0.57628	1.21476	0.263813	0.196676	0	0.875698	0.454201	0.28962	0.603407	0.666596	1.32795
GeneID_475	ATOX1	0.129999	0.259681	0.85309	0.572852	0.524158	1.86115	-1.03341	0.217904	0	0.308182	-0.169062	0.418219	0.0853595	0.957384	1.10066
GeneID_5630	PRPH	0.364084	-0.0627114	0.427187	0.57276	-0.138621	0.765031	0.803134	0.303154	0	0.0876707	0.256363	0.790302	0.223942	-0.436088	0.61717
GeneID_4116	MAGOH	0.515511	0.350057	0.344881	0.572354	0.792104	-1.42295	1.22302	0.709947	0	0	-0.431889	0.0408488	1.06362	0	-1.66831
GeneID_55110	MAGOHB	0.515511	0.350057	0.344881	0.572354	0.792104	-1.42295	1.22302	0.709947	0	0	-0.431889	0.0408488	1.06362	0	-1.66831
GeneID_10767	HBS1L	0	0.224689	0.372486	0	0.571222	1.06527	0	-0.0254999	0	0.233622	-0.79631	0	0.418091	0.172556	1.01375
GeneID_7431	VIM	0.14314	-0.0759166	0.289118	0.57005	0.4798	1.15747	0.283289	0.123564	0.455865	0.374088	0.394925	0.672551	0.684928	0.523491	0.872867
GeneID_118788	PIK3AP1	0.364594	0.384169	1.70018	0.293506	0.569541	1.77826	0.224588	0.327341	0	-0.84198	-0.439261	-0.26464	-0.0713835	1.05827	1.13622
GeneID_10980	COPS6	0.0703136	0	-1.09429	0.569051	0	1.39228	-0.323915	0	0	-0.549383	0.0483034	0.427556	0	-0.265608	0.801331
GeneID_57532	NUFIP2	0.154719	0.163478	1.25835	0.723953	-0.187746	0.567476	0.239483	0.0381904	0.681947	-0.244956	1.02528	0.749854	-0.252076	0.689222	0.731577
GeneID_307	ANXA4	-0.145678	-0.32827	0.0564342	0.0185458	0.639068	0.567154	-0.111265	0.12075	0	0.516812	0.919253	0.0961997	0.506826	0.387918	0.576484
GeneID_3313	HSPA9	0.0977989	0.0276219	-0.125502	0.566331	0.450639	1.08561	0.0145433	0.10863	0.963719	0.421615	0.00949186	0.49718	0.478532	0.378951	0.696041
GeneID_11140	CDC37	0.0671367	0.112355	0.558435	0.57728	0.0903016	0.56588	0.122482	-0.0385585	0	0.514123	-0.10736	-0.0580895	-0.167199	0.0828104	0.594661
GeneID_9446	GSTO1	0.161972	0.0369537	-0.156948	0.563514	1.38801	0.565349	0.195476	0.117625	0	0.447484	0.238214	0.739273	1.44232	0.425611	0.631866
GeneID_23369	PUM2	0.759836	-0.0969699	0.575006	0.528186	0.563591	0.721074	0.76655	-0.192987	0	0.731174	0.135795	0.215207	0.216908	-1.08085	0.394724
GeneID_3310	HSPA6	-0.0229883	-0.16085	-0.0359882	-0.0388917	0.563476	0.756348	0.0357153	-0.3613	0.0020572	0.614596	0.755101	0.0636814	0.715081	0.360312	0.260011
GeneID_261726	TIPRL	0.177117	-0.157439	-0.188802	0.562571	0.84217	-0.0846986	0.198413	-0.0972717	0	-0.685686	0.316842	0.385201	0.841474	1.48594	0.093026
GeneID_1917	EEF1A2	0.0153968	-0.0746824	0.112081	0.561192	0.725511	0.483496	0.0178245	0.0109203	0.00264262	0.424773	0.395229	0.212485	0.680123	0.222526	0.400687
GeneID_10054	UBA2	0.182159	-0.244553	-0.0546504	0.684357	0.561119	0.458041	0.0703627	-0.107464	0	0.734779	0.189557	0.826223	0.661661	-0.0941912	0.289383
GeneID_11345	GABARAPL2	-0.00349231	-0.200055	0.764691	0.420174	0.559982	1.20514	0.0173568	-0.261706	0	0	1.65455	0.519874	0.201494	0.376484	1.15824
GeneID_6136	RPL12	0.0833232	-0.1734	-0.519716	-0.045198	1.24623	0.55815	0.211564	-0.376663	-0.558185	0.134295	-0.0199878	0.0702432	1.64716	0.35996	0.945386
GeneID_4144	MAT2A	-0.0231964	-0.219868	0.122	1.05249	0.451477	0.558091	0.00783636	-0.226641	0.501035	0.662428	0.121106	0.915132	0.246705	0.480606	0.566534
GeneID_91942	NDUFAF2	0.100232	0.037406	0.289391	0.557567	-0.732119	0.817203	0.225256	-0.227185	-0.483275	0.0923826	0.333483	0.575425	-0.700138	0.58546	0.683117
GeneID_6622	SNCA	-0.0714752	-0.0450666	0.70244	0.557371	0.321022	1.12634	0.337014	-0.119353	-0.477204	0.411395	0.270327	0.456594	0.0545436	1.55381	1.39339
GeneID_54948	MRPL16	0	-0.0477475	-1.29883	0	0.554309	1.31942	0	0.109153	0	-0.857479	-0.25249	0	0.288069	0.432745	1.15836
GeneID_11212	PROSC	0.524432	-0.0224369	-0.398406	0.726859	0.552368	0.134063	0.45304	-0.542748	0	-1.18905	-0.0015995	0.872088	0.550585	0.777937	0.204901
GeneID_2286	FKBP2	-0.0205411	0.0475123	-0.135073	0.289934	0.906558	0.547051	-0.156795	-0.0402435	0	0.458213	0.311181	0.103956	0.792265	-0.436148	0.13173
GeneID_9785	DHX38	-0.137312	0.131208	0.531131	0.546132	-0.464037	2.48883	0.029326	-0.16325	0	0.674731	-0.0945211	0.0837689	-0.46365	-1.65244	2.56156
GeneID_535	ATP6V0A1	-0.0630962	0.101832	-0.136212	0.258284	0.545939	0.663208	0.11316	0.178305	0	0.167782	0.50454	0.323634	0.634896	0.881293	1.12437
GeneID_51087	YBX2	-0.438433	-0.169608	0.528188	0.388312	0.544964	0.696923	-0.443504	0.0934663	0	0	0.555862	0.777653	0.712646	0	0.0472201
GeneID_2634	GBP2	0.0424374	0.110533	0.153401	0.566876	0.544821	-0.828216	0.255995	0.145221	0	-0.653101	0.0119064	0.573155	0.315074	0.809884	-1.03756
Y08042	_	0.303729	0.00264944	1.54956	0.542918	-0.27367	1.57038	0.472145	-0.393326	0	0.188677	-0.423854	0.268776	-0.135971	2.10667	2.11636
GeneID_23020	SNRNP200	0.266122	-0.171272	-1.06418	0.452585	0.552269	0.54205	-0.386565	0.193279	0	0.344117	0.0362593	0.1789	0.574312	-0.00748533	0.744273
GeneID_2618	GART	0.258879	-0.0685516	-2.59077	0.540988	0.436996	0.949678	0.0510133	-0.150798	0	0.185539	0.335079	-0.00272099	0.0841013	-0.480536	0.760997
GeneID_8882	ZPR1	-0.336315	0.445523	-0.0146212	-0.682589	0.960205	0.53753	-0.619375	-0.0856525	0	-0.0780318	0.101724	-1.29276	1.38462	0.183539	0.404339
GeneID_9130	FAM50A	0.450351	0.762073	0.431131	0.00115806	0.533822	0.78729	0.541332	0.469721	0	0.694295	0.548369	-0.535516	0.605609	1.84777	0.704276
GeneID_54107	POLE3	0	0.268652	-0.284909	0	0.912141	0.532309	0	0.257045	0	0	0.610793	0	1.24466	0	0.320784
GeneID_56252	YLPM1	0.366372	0	0.249427	0.65729	0	0.53137	0.134492	0	0	0.215533	0.17365	0.802471	0	0.37853	0.589743
GeneID_3433	IFIT2	0.0380675	0.532807	0	0.531025	0.982674	0	0.280021	-0.0782492	0	0	0	0.527469	1.17351	0	0
GeneID_401024	FSIP2	-0.0216036	-0.0105391	0.758279	0.529247	0.852547	-0.276979	0.477701	-0.209512	0	1.19963	0.0187582	0.675389	-0.238079	-1.16365	-0.833812
GeneID_4731	NDUFV3	0.127327	0.0721034	-0.349854	0.528195	-0.449213	1.1801	0.0926471	-0.156409	-0.947627	0.588789	0.357889	0.271809	-0.0124208	0.767467	0.498093
GeneID_3190	HNRNPK	0.102938	-0.0047534	-0.189882	-0.0560864	0.525247	0.598917	0.0819435	-0.355547	0.154212	0.26963	0.171692	0.00744813	0.403569	0.406672	0.448171
GeneID_55854	ZC3H15	0.125637	0.241454	0.620178	0.524259	-0.341795	0.949911	0.0858292	0.361438	0	-0.0189352	-0.320293	0.532458	-0.23346	0.652742	0.956714
GeneID_51056	LAP3	0.0887214	-0.0883306	0.14087	0.523807	0.729015	0.215334	0.212629	0.0221149	0	0.135085	0.174129	0.218517	0.672171	0.0359734	-0.262957
GeneID_7114	TMSB4X	0.134114	0.00370029	1.13796	0.522073	-0.830254	0.728797	0.316178	0.106147	0.317879	0.414772	0.0903294	-0.608248	-1.08336	0.512394	0.5055
GeneID_25801	GCA	-0.386816	0.677051	-1.59146	0.521937	1.28778	-1.14292	-0.00772078	-0.259985	0	0.0500924	-0.0594875	0.255573	0.495427	-0.613203	-1.05537
GeneID_84271	POLDIP3	-0.563307	-0.333863	0.297504	0.0934219	0.520778	0.862332	-0.270383	0.00490785	0	0.14975	0.0337257	0.0330491	0.21203	0.255482	0.637326
GeneID_6249	CLIP1	0.437194	0.0440516	1.01215	0.520163	-0.283698	0.976963	0.637526	0.146024	0	0.255399	-0.12177	0.712723	-0.152563	0.619782	0.74471
GeneID_9589	WTAP	-0.0166388	-0.0703909	0.115118	0.776411	-0.672048	0.519754	-0.398121	-0.0592289	0	-0.775144	-0.994341	0.591334	-0.49221	-0.0617276	0.428332
Y08631	_	-0.11519	-0.217958	0.138306	0.069495	0.819784	0.518567	-0.018519	0.0595253	0.0756369	0.263005	0.279749	0.0262887	0.687158	0.446144	0.43323
GeneID_51389	RWDD1	0	0.109461	-0.187791	0	0.517655	0.529653	0	0.0105652	0	-0.273102	-0.140157	0	0.455546	0.117092	0.566765
Y00182	_	0.43227	0.0394338	-0.0594292	0.516015	0.706007	0.401523	0.586658	0.263927	0	0.0451778	-0.0553276	0.47658	0.836191	0.022629	0.543201
GeneID_5214	PFKP	-0.282303	-0.11946	-0.0828948	0.585012	0.514994	0.0214787	-0.0278994	0.104007	0	-0.522964	-1.09661	0.797409	0.694444	0.558892	-0.0317394
GeneID_4650	MYO9B	0.051105	0.00107793	0.0346717	0.513862	-0.472385	0.829816	-0.0890463	0.0277261	0.139497	0.131542	0.0610363	0.378727	-0.682207	0.643953	0.712106
GeneID_8031	NCOA4	0	0.373862	1.69252	0	0.513759	3.00819	0	-0.0208638	0	0.568407	1.95253	0	0.915941	2.12801	2.76139
GeneID_23171	GPD1L	-0.325377	-0.0958414	-0.271001	0.840317	0.51302	-0.202287	-0.633217	0.0832169	0	-0.0747895	0.239794	0.177342	0.55729	0.766223	-0.0469825
GeneID_8615	USO1	0.0399961	0.0402232	-0.221587	0.12925	0.512909	0.594395	-0.0596041	0.162184	1.0832	0.373967	0.696343	0.110356	0.655957	0.653027	0.502967
GeneID_1730	DIAPH2	0.262756	-0.18748	-0.250604	0.927771	-0.89055	0.512315	0.137056	-0.0957023	0	-0.724022	0.0936518	1.03894	-0.991832	0.211455	0.410696
GeneID_6520	SLC3A2	0.405534	0.143328	0.74011	0.511301	0.0930314	1.32561	0.455924	0.677753	0	1.37674	1.09329	0.545969	0.611074	1.99531	1.69005
GeneID_8775	NAPA	0.176497	-0.132583	-0.059545	0.427951	0.683989	0.509442	0.145162	-0.266913	0	0.159795	0.340684	0.254298	0.835841	0.834096	0.568528
GeneID_8789	FBP2	0.161583	-0.0422826	0.0308513	0.508512	0.491186	0.929752	-0.224681	-0.016336	0	0.851326	0.823544	0.0616376	-0.242672	1.02109	0.856833
GeneID_2170	FABP3	0.434374	-0.127968	0.468919	0.315538	0.507876	1.84505	0.465025	-0.307312	0	1.04338	0.669826	1.13479	0.354809	2.63825	2.06059
GeneID_30000	TNPO2	0.230502	-0.298663	-0.892894	0.0392689	0.655052	0.505771	0.181122	-0.0236465	0	-0.220822	-1.49463	-0.515262	0.510799	-0.0168454	-1.02384
GeneID_4134	MAP4	0.287238	-0.054421	1.13179	0.504245	0.0065779	1.10365	0.38954	0.123225	0.124615	0.354327	0.511942	0.517861	-0.0285738	0.804171	0.732785
GeneID_3839	KPNA3	0.260512	0.0910781	-0.165783	-0.0640632	0.503558	1.2032	0.384371	0.10867	-0.467065	0.456108	0.198313	-0.251236	0.606108	1.33048	1.69219
GeneID_353	APRT	0.181091	0.0855959	0	0.502772	1.02409	0	-0.030837	-0.160494	0	0	0	0.177561	0.427374	0	0
GeneID_10015	PDCD6IP	0.242843	-0.0250281	0.47652	0.38987	0.502629	0.891003	0.235096	0.0360213	-0.0495901	-0.130437	-0.160427	0.247804	0.298725	0.570354	0.824625
GeneID_471	ATIC	-2.75356	-0.497232	-0.376578	0.501729	0.805195	-0.195731	-0.933599	0.512074	0	-0.00403575	0.0033764	0.0854594	0.400826	-0.205683	-0.541981
GeneID_9761	MLEC	0.176923	-0.190119	0	0.501563	0.68298	0	-0.0737178	0.0340273	0	0	0	-0.410875	0.683433	0	0
GeneID_25782	RAB3GAP2	-0.604623	-0.0330506	-0.500266	-0.550385	0.500325	0.61863	-0.267939	0.000726161	0	-0.340734	0.203523	-0.37188	0.848334	0.617334	0.34205
GeneID_6812	STXBP1	0	0.102961	0.243651	0	0.499384	1.56225	0	-0.0331329	0	-0.361369	1.0853	0	0.229785	0.889864	1.72606
GeneID_10226	PLIN3	-0.778018	-0.435396	0.220956	0	0.717997	0.496325	-0.910055	-0.756364	0	0.277119	0.743906	0	0.605706	0.8887	-0.0475662
GeneID_54888	NSUN2	1.22748	0.198332	0.0623543	0.257708	0.492455	0.583068	0.85061	-0.00971448	0	-0.393338	0.355059	0.404697	0.511497	0.312595	0.301466
GeneID_79811	SLTM	0.662002	-0.0390144	0.456887	0.738255	-0.412782	0.492095	0.32146	-0.0822913	0.0643457	0.439047	0.177088	-0.171936	-0.285832	1.27925	0.301276
GeneID_22894	DIS3	-0.0332325	0.212884	-0.426631	0.49091	-0.262314	1.02005	-0.219375	0.115475	0	0.0972881	0.219778	0.270648	-0.190742	0.300486	1.01172
GeneID_7311	UBA52	0.433798	-0.00196659	-0.00980328	0.489232	0.713343	-0.190311	-0.0421413	0.286561	0	0.152568	0.102171	0.665807	1.02602	-0.00127197	-0.347899
GeneID_7314	UBB	0.433798	-0.00196659	0.243515	0.489232	0.713343	-0.201599	-0.0421413	0.286561	0	0.0743042	-0.00623836	0.665807	1.02602	-0.052299	-0.291238
GeneID_7316	UBC	0.433798	-0.00196659	0.243515	0.489232	0.713343	-0.201599	-0.0421413	0.286561	0	0.0743042	-0.00623836	0.665807	1.02602	-0.052299	-0.291238
GeneID_23	ABCF1	0.621806	0.36927	0.37296	0.36322	0.488085	0.531683	0.637634	0.308692	0	-0.100715	0.247663	0.0157159	0.477947	0.0748195	0.0926318
GeneID_8942	KYNU	0.12558	-0.120711	0.299107	0.487141	0.427763	1.11178	-0.239953	-0.287241	0	0.147143	0.154292	0.189631	0.179046	0.396308	0.675118
GeneID_928	CD9	1.30348	0	-0.0492254	0.486942	0	1.25398	0.838358	0	0	0.625021	0.0896351	0.688015	0	1.40649	2.26284
GeneID_6193	RPS5	0.835553	-0.164493	-0.674089	0.913058	0.486149	-0.0699177	0.341126	-0.0135093	-0.131588	0.374495	0.0328567	0.211022	-0.0770071	-0.214376	-0.220084
GeneID_23560	GTPBP4	0.350131	0.116378	-0.166985	0.845215	0.485943	0.341616	0.21928	-0.171576	0.00512569	-0.435333	-0.369229	0.834448	0.24444	0.879727	0.239084
GeneID_5770	PTPN1	0.143615	-0.312611	-0.0823849	0.484686	0.709495	0.0815564	0.148182	-0.075832	0	-0.00304807	-0.320625	0.293191	0.708252	-0.302493	-0.0820077
GeneID_822	CAPG	0.0942472	0.0579536	0.302603	0.35273	0.483618	1.00161	0.187677	0.0803565	0.45408	0.0526971	0.130058	0.358209	0.34497	0.912319	0.729713
GeneID_10326	SIRPB1	0.146769	-0.395584	-0.356829	-0.489612	0.554963	0.480176	-0.0148956	-0.201845	0	0.515849	0.331736	-0.38409	0.520068	-0.330779	0.437576
GeneID_1981	EIF4G1	0.342307	0.00311768	-0.124319	-0.0345777	0.479896	0.681906	0.347555	-0.030259	0	0.311228	0.357521	-0.198621	0.233073	0.373411	0.524078
GeneID_7329	UBE2I	0.0751694	0.0413873	-0.597875	-0.0347513	0.485171	0.47989	-0.0150498	-0.295008	0	0.0315619	0.42171	0.0515371	0.385389	-0.1844	-0.00512636
GeneID_6135	RPL11	0.192708	0.00390912	-0.143587	0.327804	0.566081	0.479684	0.277939	-0.112978	0	-0.329763	-0.262302	0.538236	0.34794	0.338179	0.430371
GeneID_10611	PDLIM5	0	-0.361403	0.507094	0	0.478108	0.79912	0	0.0355902	0	0.164788	0.173103	0	0.327138	0.234935	0.588149
GeneID_10437	IFI30	0.694868	1.03051	0.155751	-0.160589	1.62245	0.477505	1.21738	1.53874	0	1.10662	0.614202	0.383341	1.30337	0.45681	0.513781
GeneID_2124	EVI2B	-0.0273126	-0.334906	0.37353	-0.372951	0.476129	0.598904	-0.0520263	-0.246506	0	-0.0928138	0.547435	-0.30308	0.397329	0.979183	0.252986
GeneID_11171	STRAP	0.0348103	-0.262102	-0.181988	0.0732366	0.720729	0.475089	0.164848	-0.0542628	0	0.406184	0.31296	0.323165	0.64032	0.162645	-0.0924932
GeneID_6175	RPLP0	0.347914	0.0394338	-0.159285	0.474031	0.706007	0.233191	0.513499	0.263927	-0.190767	0.07225	-0.00323982	0.459776	0.836191	-0.242877	0.38505
GeneID_2879	GPX4	-0.107472	-0.0233477	-0.272886	-0.116239	0.473218	0.604879	-0.285794	-0.211333	0	0.433107	0.454089	-0.181908	0.513969	0.213347	0.0945561
GeneID_24138	IFIT5	0.581751	-0.0548696	-0.0535896	0.858773	0.472821	-0.218275	0.610226	0.378975	0	-1.02668	-0.445872	0.612939	0.390773	0.57095	0.226203
GeneID_528	ATP6V1C1	0.0792136	0.237198	0.0413016	0.729839	0.160331	0.472571	0.325578	0.329512	1.10499	0.489621	0.596809	0.704696	0.355226	0.391029	0.646371
Y08038	_	0	0.323131	-0.208191	0	0.472451	0.813258	0	0.198584	0	0.277898	0.310558	0	0.338907	1.17174	0.888603
GeneID_130589	GALM	0	0.138899	0.0269374	0	0.472106	0.979939	0	-0.357512	0	0.0708828	0.165777	0	0.111872	0.970042	1.47602
Y08655	_	0.253195	0.368711	-0.194306	0.471559	1.0149	-0.178374	0.0849467	0.746129	0.286216	0.0509246	0.530004	0.325846	1.10317	0.868637	-0.322598
GeneID_1785	DNM2	-0.421731	-0.0992789	-0.401391	0.945256	0.4711	-0.015673	-0.02735	-0.196761	0	0.0186018	-0.212041	-0.027642	0.502242	0.129214	-0.095044
GeneID_23305	ACSL6	-0.388792	0.0878376	0	1.41664	0.471001	0	0.27854	-0.13963	0	-0.122763	0	0.675291	0.35639	-1.29204	0
GeneID_1639	DCTN1	0.142632	-0.105549	0.493385	0.873395	0.00386847	0.469834	0.162007	0.206069	0.0385839	1.09185	-0.183048	0.718285	-0.193353	-0.0698527	0.417454
GeneID_9878	TOX4	-0.388854	0.0888633	0	1.2609	0.468842	0	0.143094	-0.207447	0	0	0	1.48954	0.604227	0	0
GeneID_6396	SEC13	0.284954	0.0249499	0	0.559725	0.467017	0	0.144103	0.14106	0	0.281235	0	0.907716	0.149374	0.566039	0
GeneID_9361	LONP1	-0.14952	0.592738	-0.257836	-0.188676	0.466833	0.503413	-0.455425	0.399766	0	0.368805	-0.113459	-0.182923	0.594253	1.33792	0.509502
GeneID_81542	TMX1	-0.0559224	-0.163242	0.318444	-0.573053	0.690775	0.465599	0.146043	0.176249	0	-0.120521	0.00558625	-0.256542	1.05515	1.05855	0.702577
GeneID_9818	NUP58	0.203618	0.115727	-0.0883097	0.58302	-0.21803	0.463962	0.147172	-0.00697846	0	-0.0519584	-0.0351413	0.0841501	-0.25645	0.140757	0.0945593
Y08691	_	0.0159772	0.231752	0.614113	0.238168	0.463815	1.17659	0.086909	0.276938	0	0.684389	0.450663	0.576679	0.603033	0.310606	1.17248
GeneID_6801	STRN	0.230043	0.134735	0.582583	0.463799	-0.123377	2.13724	0.253209	-0.296829	0.529	1.45948	-0.134949	0.25239	-0.317579	1.73624	2.01103
GeneID_10134	BCAP31	0.323054	0.00463767	0.144947	0.461294	-0.0469356	0.648571	0.226866	-0.0742091	-0.774693	-0.323772	-0.0545764	0.327643	-0.169893	1.29796	1.228
GeneID_5627	PROS1	-0.273886	0.793775	0	0.461189	1.07501	0	-0.433077	2.29767	0	0	0	-1.13748	2.30539	0	0
GeneID_3312	HSPA8	0.0683724	0.0453545	0.564744	0.275068	0.459877	0.721478	0.107539	0.0298552	0.307544	0.236383	0.132394	0.298782	0.486375	0.356274	0.531971
GeneID_10797	MTHFD2	0.266766	-0.00307301	1.54335	0.457975	0.125563	0.622904	0.379829	0.116588	0	1.16893	1.15196	0.440257	0.308809	0.669831	-0.0397612
GeneID_10553	HTATIP2	0.183826	-0.0917383	0.266463	-0.104271	0.457974	1.44758	0.301634	0.268855	0	-0.116494	0.586252	-0.0565889	0.469079	-0.937713	0.140795
GeneID_5702	PSMC3	-0.00917814	-0.00698408	1.0729	0.457257	0.37679	0.511699	-0.0323621	-0.0800111	0	0.215031	0.0295555	0.379145	0.25311	-0.0329821	0.327819
GeneID_7170	TPM3	0.482776	0.148991	0.395438	0.723349	0.441222	0.455843	0.248911	0.288474	-0.525529	-0.225654	-0.289123	0.78452	0.615424	0.55548	0.346798
GeneID_8774	NAPG	0.170934	-0.00600512	0.371586	0.349326	1.08357	0.454892	0.236213	-0.0316389	0	0.27395	0.105308	0.0701454	1.19734	0.526892	0.231495
GeneID_4659	PPP1R12A	0.291373	0.428986	0.122702	0.00363105	0.454406	0.465842	0.222797	0.358837	0.427638	0.640669	0.431529	0.111519	0.412983	-0.00721146	0.50942
GeneID_23708	GSPT2	-0.241376	0.00614191	0.364402	0.878318	0.45388	0.440682	-0.290226	0.128426	0	0.338429	0.0976827	1.73798	0.361134	0.372383	0.218365
GeneID_5184	PEPD	0	0.0426072	-0.144431	0	1.23359	0.45279	0	0.0726711	0	0.307414	-0.0790785	0	1.18927	0.791641	0.383911
GeneID_159	ADSS	-0.234162	-0.250193	-0.315944	0.452394	0.877782	-0.181151	-0.860446	-0.096069	0	0.0812237	0.20793	0.776835	0.654221	0.135714	-0.165935
GeneID_9764	KIAA0513	0.556201	0.164578	-0.318875	0.693511	0.452162	-0.326593	0.63922	0.402706	0	0.0892227	0.174904	0.544832	0.597563	-0.0470545	0.0470841
GeneID_27230	SERP1	0	0.0577993	-0.0942221	0	0.451431	0.464436	0	0.0833554	0.241148	-0.145294	0.018473	0	0.319869	1.25154	0.911485
GeneID_387923	SERP2	0	0.0577993	-0.0942221	0	0.451431	0.464436	0	0.0833554	0.241148	-0.145294	0.018473	0	0.319869	1.25154	0.911485
GeneID_9188	DDX21	-0.901508	0.267642	0.675245	-1.31053	0.449763	1.44236	-0.796234	0.073245	0	0.270023	-0.0202334	-0.999773	0.59644	1.19933	1.42505
GeneID_10525	HYOU1	0.108412	-0.0581073	0.190613	0.446531	-0.104755	0.724365	0.174984	-0.113381	0	0.476569	0.281965	0.417964	-0.107917	0.950596	0.751794
GeneID_10007	GNPDA1	0.170972	0.198017	0.156625	0.446115	0.866057	0.303892	0.164223	0.627393	0	0.495228	0.389522	0.0715692	0.730408	0.286887	0.423736
GeneID_682	BSG	0.203062	-0.154161	-0.805128	-0.150396	0.601737	0.445706	0.0399208	-0.571087	0	0.556572	0.30505	-0.183372	0.683761	0.583212	0.609362
GeneID_9373	PLAA	-0.0121097	-0.159286	-2.50806	-0.550393	0.444999	0.787137	0.0841857	-0.0170981	0	0	0.451006	-0.893299	0.17946	0	1.57315
GeneID_51569	UFM1	-0.285302	-0.621559	-0.238291	0	1.31826	0.444956	-0.475186	-0.597409	0	0.542895	0.47093	0	1.10921	-0.232863	-0.258548
GeneID_1983	EIF5	-0.708879	0.406154	0.675808	0.21588	0.444475	0.999463	-0.668857	0.123067	0.0177617	0.292996	0.599949	0.214323	0.325969	0.739748	0.917927
GeneID_9874	TLK1	0	0.0329705	0.770482	0	0.442129	1.06588	0	-0.0449742	0	0.384737	-0.163207	0	0.930767	-0.430127	-0.0288621
GeneID_6793	STK10	0.148797	0.0580787	0.235996	0.440739	-0.150084	0.52007	0.0986751	0.114344	0	0.0889805	-0.287429	0.363559	-0.148992	0.492065	0.322716
GeneID_9815	GIT2	0.290827	0.123334	-0.0761259	0.823491	-0.176683	0.440624	0.540942	0.188325	-0.302486	-1.70851	-0.397341	0.985535	-0.432644	0	0.352556
GeneID_4676	NAP1L4	-0.0139387	0.778371	0.177723	0.467355	0.440253	0.433308	0.153335	0.731169	0	0.64295	0.189402	0.355699	0.586671	-0.198663	0.312261
GeneID_10982	MAPRE2	-0.0362703	0.279329	0.3787	-0.166229	0.438902	1.082	-0.162369	0.304082	0.960745	0.335091	0.20053	-0.110104	0.55049	0.630902	1.25708
GeneID_51386	EIF3L	-0.161584	-0.00384781	-0.135036	0.437881	0.704839	0.188794	-0.0309671	0.252397	0.975414	0.225351	0.444669	0.541646	1.08245	0.150124	0.406331
GeneID_56829	ZC3HAV1	0.906476	0.247925	-0.0830142	0.476053	0.437876	-1.42716	1.24495	0.315416	0	0.17762	0.0408362	0.804153	-0.0431544	-1.06347	-1.57713
GeneID_1783	DYNC1LI2	0.193493	-0.0306177	0	0.485865	0.43665	0	-0.0333951	-0.228292	0	0	0	0.397204	-0.0745851	0	0
GeneID_4839	NOP2	0	0.114749	0.21835	0	0.74705	0.43509	0	0.0872166	0	-0.00663654	0.152093	0	1.03335	0.730851	0.402794
GeneID_64746	ACBD3	0.0969984	0.107674	0.434984	0.434145	0.425278	1.38286	-0.0690375	-0.00014697	-0.072408	0.987666	0.641823	0.586688	0.50615	0.40099	1.50858
GeneID_2961	GTF2E2	-0.168498	0.0175349	0.330836	0.433718	-0.0991195	0.775124	-0.135044	0.346435	0	-0.0399245	0.350687	0.488721	0.0054354	1.26392	1.12895
GeneID_27342	RABGEF1	-0.0704697	0.265987	-1.53034	0.63161	0	0.431226	0.0710516	-0.226851	0	-0.377285	0.101282	1.13384	0	0	0.557435
GeneID_7917	BAG6	-0.15899	0.138937	0.0720166	0.0948559	0.467684	0.430495	0.0194833	-0.19141	0	0.498239	-0.0617271	0.373708	0.26291	-0.201584	0.335941
GeneID_10010	TANK	-0.68221	-0.00740494	1.10043	0.429932	-0.304892	0.818965	-0.439531	-0.114654	0	0	-0.0550552	0.795677	-0.294664	0	0.826853
GeneID_2058	EPRS	-0.0518065	-0.189191	-0.134776	0.427806	0.397607	0.570048	0.0117743	-0.221541	0.310096	-0.0619639	-0.0588921	0.53919	0.555553	0.59418	0.525346
GeneID_10939	AFG3L2	0.19305	-0.0127942	0.141597	0.524664	0.426216	0.0205059	0.252283	-0.0991515	0	-0.322351	-0.9039	0.346973	0.144972	0.132044	0.209161
GeneID_6647	SOD1	-0.102394	-0.240259	0.496658	0.426169	0.490063	0.0739859	0.146	-0.642912	-1.48084	-0.144783	0.205889	0.266066	0.209628	1.36188	0.016297
GeneID_8417	STX7	-0.348888	0.0842371	1.03181	0.473187	0.188533	0.42613	-0.396826	0.0918613	-0.957544	0.00551919	0.164002	0.12718	0.429209	0.753866	0.925309
GeneID_6128	RPL6	0.0168452	0.108898	-0.1081	0.183067	0.562804	0.424429	0.00575371	-0.0379283	-0.82874	-0.135575	-0.218858	0.234738	0.654696	0.377796	0.374734
GeneID_6141	RPL18	-0.191814	-0.440649	0.41586	0.423544	1.69138	-0.253759	0.0168751	-0.158507	0	0.497368	1.29812	0.270987	1.85571	-0.151585	-0.37874
GeneID_10656	KHDRBS3	0.0670296	-0.0233367	0.17638	0.42241	1.13639	-0.377482	-0.0245568	-0.40308	0	0.174378	2.06548	0.211701	0.59972	-0.314451	-0.657413
GeneID_1890	TYMP	-0.182211	-0.272618	0.132616	0.149726	0.421588	0.648619	-0.0638883	-0.390403	-0.385308	-0.155465	0.101823	-0.124585	0.418104	0.26182	1.03252
GeneID_6817	SULT1A1	-0.000464392	0.0742875	-0.50563	-0.142219	0.845898	0.42129	0.249273	0.0465649	0	-0.28322	-0.0123444	0.00960813	0.244569	0.190691	-0.63796
GeneID_51429	SNX9	0.476884	0.307155	1.30794	-0.143817	0.421181	2.36068	0.134591	0.176099	0	1.52041	0.586835	0.0980087	0.16464	1.11151	1.66378
GeneID_9258	MFHAS1	0	0.841937	-0.887959	0	1.14821	0.420977	0	0.963803	0	0	1.12619	0	0.983839	0	0.383112
GeneID_9208	LRRFIP1	-0.0376953	-0.0424388	0.586348	0.420794	0.159141	0.532971	-0.0636984	-0.194591	0.64298	0.326326	0.332464	0.494768	0.132806	0.221159	0.213083
GeneID_114294	LACTB	0.251035	-0.284166	0.00409266	0.308948	0.418058	0.431479	0.563019	0.0300129	0	-0.302399	-0.414662	0.0700229	0.271265	0.635936	0.69681
GeneID_2820	GPD2	0.651708	0.124678	-0.549766	0.560797	0.417594	-0.0447435	0.517561	0.403284	0	-0.178959	-0.115435	0.463246	0.351952	0.15032	0.146053
GeneID_10652	YKT6	-0.183266	0.26006	0	1.00349	0.417473	0	0.203027	0.136542	0.00232162	-0.471973	0	0.654186	-0.301928	-0.139094	0
GeneID_5885	RAD21	-0.0799931	0.314362	-0.198078	0.414776	-0.112902	1.05816	0.0699602	0.0349568	0	0.205517	0.497221	0.618028	0.215688	-0.255915	0.436303
GeneID_3735	KARS	0.221359	-0.494294	-0.292329	0.562753	0.414334	0.0347811	0.254561	0.0586772	0	-0.0155485	0.244364	0.604968	0.536949	-0.0216838	-0.172118
GeneID_5303	PIN4	-0.679105	0.00896683	0.278604	0.414248	-0.551134	1.78465	-0.163836	0.145265	0	-0.119322	0.216909	0.415192	-0.680435	0.35156	2.19945
GeneID_51406	NOL7	0	0.37161	1.12349	0	0.414119	0.720921	0	0.290484	0.818466	0.953936	1.07589	0	0.304885	1.08126	0.0628999
GeneID_6159	RPL29	-0.0881563	0.0611863	0.494844	0.413171	-0.526189	0.933995	-0.112857	0.235656	-0.426051	0.270166	-0.285663	0.111461	-0.371834	-0.279966	0.784882
GeneID_84290	CAPNS2	0.137202	0.552689	-2.19022	0.41159	1.04911	-0.537056	-0.190102	0.23821	0	0	0.284317	0.0195737	0.72138	0	-0.335253
GeneID_10130	PDIA6	0.117634	0.193147	0.0634954	0.332338	0.441073	0.41112	0.117332	0.129911	-0.560034	-0.082688	0.14997	0.249185	0.239059	1.10583	0.962559
GeneID_9698	PUM1	0.430176	-0.210902	0.243691	0.411117	0.550849	-0.473773	0.366924	-0.300033	0	0.731174	-0.0506501	0.338385	0.323666	-1.08085	-0.681334
GeneID_23111	SPG20	0.0573966	0.0616803	1.11984	0.41051	0.216922	0.749525	-0.137857	-0.251716	0	0.557761	0.13355	0.481442	-0.0264342	1.3138	0.953512
GeneID_10801	40057	0.141097	0.221467	0.397443	0.15841	0.410747	0.410335	0.238414	0.11377	0.217798	0.254814	0.574633	0.21942	0.342451	0.38972	0.285617
GeneID_1968	EIF2S3	0.637478	0.137729	-0.689031	0.28922	0.436766	0.409987	0.395285	0.212802	0	-0.177421	-0.18196	0.195037	0.611686	-0.30241	-0.280209
GeneID_6233	RPS27A	0.376021	-0.0292168	0.243785	0.408663	0.551242	-0.199742	-0.000955438	0.111925	-0.0140671	-0.00175128	-0.0146201	0.473727	0.704652	-0.061743	-0.289193
GeneID_29937	NENF	0.0909876	-0.36417	-0.507505	0.407132	0.943442	-0.943143	-0.119463	0.314518	0	0	0.638554	0.330938	0.653554	0	-1.76781
GeneID_11325	DDX42	0.130449	0.199964	0.764986	0.266223	0.570944	0.406961	-0.0134533	0.175644	0	0.153616	0.592029	0.0654545	0.282653	0.298077	0.148756
GeneID_10043	TOM1	0	0.144134	-0.325503	0	0.406241	0.867889	0	-0.339889	0	1.03543	0.345368	0	0.201348	-0.567589	0.462432
GeneID_6282	S100A11	0.202576	-0.028646	-0.530561	0.40525	0.965827	0.385885	0.00410455	-0.0834589	0.923709	0.292722	0.447575	0.238852	0.532464	0.815964	0.0362969
GeneID_153527	ZMAT2	-0.47481	-0.310186	0.597162	0.313306	2.37304	0.403771	-0.624921	0.27938	0	0	-0.711598	0.50954	1.89636	0	0.476256
GeneID_523	ATP6V1A	-0.0450517	-0.437094	0.00444104	0.348339	0.636344	0.403625	0.158176	0.0926431	-0.102567	-0.502139	-0.411455	0.43455	0.940142	0.589474	0.720367
GeneID_23028	KDM1A	-0.122584	-0.0144074	0	0.626099	0.403529	0	0.0694683	0.10883	0	0	0	0.29689	0.547929	0	0
GeneID_140885	SIRPA	0.146769	-0.230078	-0.269087	-0.489612	0.402798	0.616104	-0.0148956	-0.272938	0.719757	0.573662	0.287033	-0.38409	0.788893	-0.429387	0.177153
GeneID_51260	PBDC1	0.323229	0.285791	0.820364	0.111929	0.402486	1.6498	0.303049	0.1613	0	0.997405	0.247395	0.252879	0.47604	0.799151	1.72649
GeneID_10528	NOP56	0.00946028	-0.0590176	-0.378168	0.402328	0.72049	-0.339541	0.0294774	0.40864	0	0.179762	0.0619105	0.235052	0.966211	-0.15955	-0.224513
GeneID_272	AMPD3	-0.581221	-0.331555	0.614864	0.0178521	0.402172	0.80909	-0.748277	-0.295552	0	1.12267	-0.149846	-0.468615	0.158547	-0.277525	0.0653105
GeneID_10963	STIP1	0.202663	0.117076	0.886137	0.459403	0.241075	0.401776	0.240548	0.0901605	0.2726	0.144429	-0.206916	0.379468	0.195617	0.285225	0.532919
GeneID_5052	PRDX1	0.267544	0.0377008	0.37881	0.180747	0.400537	0.916167	0.256684	-0.162353	0.800169	0.357042	0.237261	0.0493444	0.221304	0.757925	0.639659
GeneID_6301	SARS	0.0182071	-0.00193954	0.496174	0.399719	0.350126	0.877605	-0.0189803	0.120882	0	0.177418	0.394648	0.275447	0.302294	0.234576	0.601882
GeneID_4600	MX2	0.00816282	0.0564539	0	0.397006	0.72066	0	0.30077	0.333813	0	-1.05883	0	0.285642	0.924649	1.78654	0
GeneID_1974	EIF4A2	0.132382	0.0208675	-0.577174	0.396978	1.34578	0.264468	0.019072	-0.0277317	0	0.273514	0.589956	0.0881747	1.39296	0.109039	0.399973
GeneID_90423	ATP6V1E2	0.289456	0.0894347	0.148757	0.396737	0.160185	0.404645	0.236938	-0.0633829	0	-0.332055	0.0500133	0.393775	0.0371664	0.359812	0.215066
GeneID_1915	EEF1A1	0.0164724	-0.110053	0.301303	0.384074	0.39593	0.624144	-0.00402663	0.0245679	-0.138466	0.380467	0.220917	0.183512	0.357298	0.289384	0.695126
GeneID_1978	EIF4EBP1	0.173442	-0.0341425	1.34492	0.394241	-0.165947	1.72589	0.362812	0.045549	0	0.276528	1.04938	0.217249	-0.141396	0	1.46677
Y00144	_	0	0.317541	0.262793	0	0.394035	0.394104	0	0.143237	0	0.426286	-0.217748	0	0.663474	-0.0526129	0.145425
Y08623	_	0	0.317541	0.262793	0	0.394035	0.394104	0	0.143237	0	0.426286	-0.217748	0	0.663474	-0.0526129	0.145425
GeneID_58472	SQRDL	0.315197	-0.178804	-0.575592	0.393899	0.718923	-0.223354	0.0193129	-0.107912	-0.0895209	-0.0956187	-0.0808673	0.139837	0.734994	-0.27057	-0.63487
GeneID_5447	POR	0.34857	-0.190627	0.0596617	0.345293	0.506829	0.393519	0.237597	0.0736868	1.15572	0.181246	0.287285	0.371291	0.601564	0.7738	0.644434
GeneID_6059	ABCE1	-0.17051	0.0901418	-0.0583448	0.392572	0.819282	0.357669	-0.0718956	-0.0891162	0	0.434612	0.302143	0.269287	0.647864	0.263028	0.153573
GeneID_58488	PCTP	-0.258567	0.109119	0	0.392234	0.422934	0	-0.464293	-0.351307	0	0	0	0.237926	-0.310695	0	0
GeneID_8404	SPARCL1	1.73361	2.53868	2.6345	0.392211	0.178728	0.587939	2.06274	3.3908	0	2.31447	2.19687	0.990377	1.05226	0.662552	0.40249
GeneID_5216	PFN1	-0.103812	-0.127811	-0.397004	0.405897	0.391527	-0.10106	-0.0281108	-0.164875	0.37553	0.2581	0.0287238	0.0721685	0.24883	-0.518612	-0.354209
GeneID_6897	TARS	0.162086	-0.00821079	0.422442	0.390931	-0.0427898	1.21453	-1.0835e-05	0.157326	-0.428591	-0.244204	-0.346539	0.260217	0.0286694	1.15365	1.08965
GeneID_29934	SNX12	0	0.0539938	0.337016	0	0.880319	0.390379	0	-0.201393	0	-0.416392	0.0275344	0	0.704502	0.306148	0.104329
GeneID_2314	FLII	0.0229221	-0.0482131	-0.295739	0.389899	0.0664464	0.495154	0.138744	-0.14168	0.345211	0.0564093	-0.0499749	0.304789	0.0681988	0.578574	0.584342
GeneID_8531	YBX3	-0.176985	-0.076273	0.528188	0.300573	0.389298	0.696923	-0.333365	0.0889017	0	-0.0801298	0.555862	0.659657	0.536031	0.7207	0.0472201
GeneID_8428	STK24	0.434332	0.263794	0.0395114	0.21606	1.145	0.389016	0.364487	0.358771	0	0.488925	0.471073	0.355961	1.25739	0.353935	0.0862028
GeneID_3069	HDLBP	-0.113996	0.114685	0.495104	-0.00475044	0.388311	0.980553	0.045065	0.137866	0	0.432044	0.694735	0.0632789	0.500343	1.33472	0.776239
GeneID_25932	CLIC4	-0.122218	-0.144973	-0.100542	0.387987	0.791799	0.245784	-0.0774776	-0.106601	0	0.393928	0.391886	0.333516	0.609095	0.235111	-0.04882
GeneID_55752	40787	0.0407791	0.163804	0.0814546	0.0515707	0.504954	0.387766	0.0198856	0.141668	0	0.235783	0.526957	0.14701	0.707331	0.405887	0.0698616
GeneID_4048	LTA4H	-0.0579549	-0.317583	-0.486236	0.134748	0.386913	0.669183	0.035686	-0.180442	0.450057	0.207177	-0.0277939	0.131763	0.331795	0.625697	0.655104
GeneID_26973	CHORDC1	0.144184	-0.0447931	0.0278796	0.386702	0.0687781	0.737138	0.195014	-0.224938	0	0.261349	-0.336667	0.164507	0.239656	0.719161	0.489504
GeneID_5894	RAF1	0	-0.174213	0.318481	0	0.862882	0.386654	0	0.267572	0	-0.172805	-0.334703	0	0.926172	-0.301951	0.153952
GeneID_80347	COASY	0.0623733	-0.105497	-0.874553	0.385123	0.615685	-0.277187	-0.0624884	0.0834924	0	-0.504047	-0.249105	-0.185084	0.363424	-0.490504	-0.298241
GeneID_5715	PSMD9	0.284528	-0.0551585	0.0091616	0.447314	-0.018357	0.384159	0.305586	-0.0363692	0	0.145546	0.0938684	0.216403	-0.356813	-0.0620218	0.359056
GeneID_8540	AGPS	-0.906184	0.53849	0.067975	-0.424098	0.483796	0.383947	-0.493917	1.00496	-0.95484	0.335576	0.604216	-1.02039	0.561301	0.504001	0.39676
GeneID_7905	REEP5	0.0513455	-0.162065	0.323047	0.383525	0.589288	0.094805	0.116033	0.11372	0.87317	0.460877	0.120405	0.42448	0.241195	-0.316393	0.926852
GeneID_4282	MIF	0.205555	0.296564	-0.582262	0.383019	0.438403	-0.09562	0.248389	-0.164942	0.270973	0.435962	-0.171961	0.340803	0.157361	0.160596	0.208813
GeneID_8209	C21orf33	-0.156787	-0.15635	-0.670427	0.382795	1.23069	0.0963432	-0.18892	-0.1456	0	0.750361	0.571554	0.159241	1.45462	-0.129849	-0.263396
GeneID_6050	RNH1	0.302905	-0.156455	-0.302594	0.234636	0.986877	0.38137	0.232774	-0.344285	0	0.369984	0.421433	0.296574	0.924157	0.154498	-0.0271841
GeneID_1512	CTSH	0.281474	0.441518	0.0287497	0.174223	0.655714	0.38074	0.24058	0.552722	0.667448	0.608462	0.51647	-0.0861793	0.13801	0.6014	0.327951
GeneID_1350	COX7C	-0.0777051	0.361455	-0.817894	0.380697	0.643384	-0.774449	0.235077	-0.399918	0	-0.259167	-0.556873	0.277986	0.455194	0.10308	-0.621086
GeneID_55361	PI4K2A	0	0.139105	-0.148745	0	0.377596	0.683152	0	0.389006	0	0.0778763	0.203122	0	0.525582	1.38459	1.03899
GeneID_9043	SPAG9	0.294589	0.0753026	1.37453	0.376811	0.224763	0.825829	0.296568	-0.313009	0.876388	0.0247924	0.00720144	0.374902	0.0535404	0.823985	0.493307
Y08643	_	0.0073873	-0.116768	0.0214427	0.382932	0.374609	0.325222	-0.0143662	0.0110645	-0.0448139	0.298497	0.301685	0.1745	0.277598	0.080742	0.327201
GeneID_9146	HGS	0.231781	-0.0841618	0.287958	0	0.373727	0.56895	0.0608587	0.414443	0	0.662382	-0.363043	0	-0.0920683	-0.0390865	0.635744
GeneID_10598	AHSA1	0.0438421	-0.073652	0.0258832	0.371287	0.338379	0.627796	-0.116144	-0.251013	0	0.400412	-0.45242	-0.248489	0.357359	-0.077338	0.358329
GeneID_3459	IFNGR1	0.902099	0.0427629	0	1.59019	0.370441	0	0.92775	0.0997743	0	1.01273	0	1.62345	0.394695	1.96118	0
GeneID_3320	HSP90AA1	0.213454	0.374559	-0.477859	0.369984	0.838569	-0.107557	-0.0143331	0.686425	1.0849	0.399798	0.55075	0.393971	0.95565	-0.129475	-0.119529
GeneID_9798	IST1	0	-0.386834	0.7091	0	0.368225	2.01241	0	-0.576148	0	-0.0256859	0.969312	0	-0.37639	0	1.2758
GeneID_9209	LRRFIP2	0.0486558	0.493732	0.679653	0.367827	-0.309337	0.405206	0.0890395	1.10069	0.547675	0.00594224	-0.162106	0.590218	-0.15526	0.653629	0.300301
Y08659	_	-0.149034	0.143533	0.0101483	0.367147	1.42772	-0.461697	-0.536114	-0.238643	0	0.17812	0.0294704	-0.0468874	0.681026	-1.006	-0.98786
Y08660	_	-0.149034	0.143533	0.0101483	0.367147	1.42772	-0.461697	-0.536114	-0.238643	0	0.17812	0.0294704	-0.0468874	0.681026	-1.006	-0.98786
GeneID_5782	PTPN12	-0.037754	-0.0512212	0.192649	0.366243	-0.248738	0.581007	-0.189234	-0.272125	-0.054957	0.17758	0.0016896	0.118561	-0.365877	0.342695	0.218429
GeneID_8396	PIP4K2B	0.532085	0.599035	-0.35873	0.364469	0.578672	-0.051244	0.787624	0.775748	0	-0.0491985	-0.228607	0.398462	0.88341	-0.21147	-0.14416
GeneID_308	ANXA5	-0.553625	-0.339817	-0.442943	0.401115	-0.32506	0.364098	-0.359101	-0.0813711	-0.246026	0.313369	0.194972	0.360294	-0.230092	0.725583	0.376826
GeneID_55308	DDX19A	-0.0314619	-0.181298	0.228918	-0.67844	0.440244	0.363695	0.0676452	-0.170385	0	0.495009	-0.357406	-0.640338	0.520965	-0.120274	0.823252
GeneID_4297	KMT2A	1.59078	0.883364	-1.09627	0.362356	1.49676	-0.899495	1.23139	0.0354019	0	0	-0.177616	0	0.636724	0	1.05596
GeneID_10095	ARPC1B	-0.0753945	-0.209885	0.053193	0.362234	0.402068	-0.167439	0.0171109	0.259075	0.487527	0.312149	0.150113	0.25814	-0.0424641	-0.503984	-0.494781
GeneID_5701	PSMC2	0.136407	0.0569081	0.146271	0.128033	0.361229	0.604807	-0.09435	0.163146	0	0.0548387	0.210899	0.374995	-0.0664302	0.0637412	0.395742
GeneID_5611	DNAJC3	-0.155	0.171949	0.392725	0.359332	0.326398	1.17039	-0.298529	0.280159	0.681541	0.451108	0.28733	0.230885	0.359286	0.326221	0.848772
GeneID_6923	TCEB2	-0.198057	0.105589	0.0468819	0.0234121	0.359182	0.690495	0.0457997	-0.107923	0	0.109239	0.25282	0.159856	0.346033	0.437784	0.68415
GeneID_257106	ARHGAP30	0.111403	-0.0799836	0.14245	0.358875	0.359083	0.570512	0.0793487	-0.487668	0	0.0205811	0.264743	0.210999	0.55164	-0.0821897	0.511142
GeneID_10606	PAICS	0.0874436	-0.217179	-0.544349	0.43249	-0.0924971	0.358584	-0.0972195	-0.457994	0.435105	-0.0116734	-0.101569	0.366553	-0.136023	0.510693	0.527569
GeneID_5791	PTPRE	0.0683888	-0.261623	0.0762979	0.358422	-0.290084	0.97412	-0.0541889	-0.476219	0	-0.146067	-1.12468	0.0452172	-0.368907	1.10845	0.0496819
GeneID_6942	TCF20	0.018295	0.178712	0.0221914	0.358117	-1.0347	0.540154	-0.0732447	-0.0748073	0	0.463543	-0.298832	0.530765	-0.876486	-0.346516	0.424647
GeneID_23646	PLD3	0.613561	-0.0983569	0.879796	0.357882	1.66223	0.0161052	1.07295	0.719658	0	0.219144	-0.344008	0.956867	2.42864	-0.00876799	-0.072316
GeneID_151790	WDR49	0	0.717314	-0.201215	0	0.357874	0.878005	0	1.07405	0	-0.0925705	0.110023	0	-0.676987	-0.498211	0.911766
GeneID_79002	C19orf43	-0.260487	0.489927	0.715182	0.357746	-0.0810988	0.549426	-0.341315	0.240092	0	1.20184	0.121076	0.610019	-0.0285555	-0.2221	0.183584
GeneID_1622	DBI	-0.0351887	0.00332811	0.51043	0.357176	0.132329	0.356418	0.205834	-0.333846	0.756412	0.470273	0.120336	0.28878	0.0362119	0.444796	0.924816
GeneID_51031	GLOD4	0.0832435	-0.0832103	-0.138047	0.354458	0.433479	-0.120319	0.0645974	-0.161259	0	0.154775	0.372538	0.272667	0.038392	-0.164357	-0.0653287
GeneID_22978	NT5C2	0.417617	0.033597	-0.0574785	0.3936	0	0.353889	0.382873	0.00892933	0	0	0.356218	0.388298	0	0	0.182256
GeneID_3326	HSP90AB1	0.139922	0.171919	-0.298152	0.351161	0.793969	-0.1178	-0.0218586	0.501061	0.0409754	0.0333065	0.337047	0.193196	0.776286	-0.0771365	-0.131505
GeneID_3003	GZMK	-0.0556539	1.69253	-1.03148	0.35083	-1.49056	0.74748	0.543261	0.0806532	0	-0.062895	-0.253169	0.658239	-1.75744	0.445786	2.0029
GeneID_23307	FKBP15	0.0360836	0.0640086	0.382466	0.350813	0.182991	0.89585	0.0819192	-0.102003	0.222457	0.407078	-0.0195558	-0.125246	0.176327	1.16214	0.823988
GeneID_23168	RTF1	-1.69443	0.0483113	0.256837	-1.06843	0.349484	0.417808	-2.05326	0.394583	0	-1.0218	-0.431081	-0.733008	0.839542	0.114121	0.326043
Y08656	_	0.325479	0.343883	-0.128613	0.349238	0.780889	0.228262	0.00315831	0.703538	-0.883867	-0.513505	-0.488641	0.461675	1.32602	0.803528	0.541074
GeneID_10006	ABI1	0.508605	0	0.308696	0.348369	0	0.711621	-0.363114	0	0	0.307845	0.183399	0.264488	0	0.226723	0.429668
GeneID_10152	ABI2	0.508605	0	0.293295	0.348369	0	0.615287	-0.363114	0	0	0.182179	0.236393	0.264488	0	0.218406	0.323073
GeneID_2207	FCER1G	0.257901	-0.117537	-0.273844	0.347933	1.01378	0.332507	0.0675922	0.22401	0	0.258228	0.561135	-0.120216	0.738674	1.33259	0.725239
GeneID_2744	GLS	-0.199865	-0.387169	0.710596	0.346274	0.290067	1.72859	-0.325323	0.0298169	0	0.454958	0.465624	0.286642	0.931187	1.79429	1.94826
GeneID_28970	C11orf54	-0.0466138	-0.00741604	-0.366965	0.345576	0.410614	0.319297	-0.136781	-0.098616	0	-0.0652777	-0.0849733	0.386493	0.242551	0.14162	0.0847435
GeneID_311	ANXA11	0.0953196	-0.0494927	0.260829	0.345402	0.701381	0.321103	0.245486	0.202713	0	0.113823	0.695536	0.467077	0.745321	0.490097	-0.0414591
Y06664	_	0	0.360784	0.881199	0	0.345366	1.06361	0	0.156725	0	0.226443	0.43333	0	0.133786	0.970379	0.861622
GeneID_8562	DENR	0.839067	0.373167	0.160903	0.344674	0.400789	-0.106373	0.532033	0.218597	0	0.682081	0.188596	0.337171	0.610988	0.530246	-0.0572035
GeneID_1973	EIF4A1	0.272687	0.0199069	-0.46238	0.296073	0.524594	0.343729	0.248102	-0.0617429	0	0.311131	0.603398	0.210306	0.573627	0.154996	0.528015
GeneID_9659	PDE4DIP	0.77216	0.236778	0	0.343652	0.516147	0	0.30031	-0.0363753	0	0.590926	0	0.123107	0.30675	-1.34023	0
GeneID_65220	NADK	0.197478	0.0755402	1.00884	0.342978	0.884596	-0.703031	0.158596	0.124653	1.35747	-0.93616	0.372821	0.0729446	0.858495	0	-1.21221
GeneID_526	ATP6V1B2	-0.0742149	0.0995748	0.522841	0.329952	0.341444	0.542674	0.103081	0.00129915	0.652966	-0.0612868	0.128344	0.335997	0.179486	0.334142	0.296925
GeneID_8655	DYNLL1	0.217086	-0.216687	-0.0729213	-0.445521	0.536066	0.341085	0.221513	-0.238383	0.565607	0	-1.22636	-0.449983	0.796515	0	0.644467
GeneID_1997	ELF1	0.129029	0.0106705	0.245726	0.104109	0.340211	0.506912	-0.166737	0.0910601	0	-0.616218	-0.0425826	-0.154687	-0.29256	0.912196	0.776743
GeneID_6810	STX4	0.296419	-0.0727684	0.00652608	0.337972	0.531319	0.165958	0.450768	0.255549	-1.00172	0.0656689	-0.306759	0.607579	0.630535	0.73715	0.398344
GeneID_989	39326	0.177737	0.36322	0.292095	-0.153575	0.376092	0.336196	0.206329	0.644644	-0.194647	0.426739	0.0496102	-0.125845	0.491624	-0.0736803	0.294168
GeneID_6734	SRPR	0	-0.0326809	-0.538004	0	0.336138	0.61235	0	0.129745	0	-0.148219	0.0635837	0	0.495198	0.863084	0.509993
GeneID_10092	ARPC5	-0.282584	-0.0620523	0.242779	-0.0730732	0.335683	0.549018	-0.126012	-0.0863243	-0.590102	0.415352	0.250466	-0.09243	0.235473	0.0354282	0.326277
GeneID_7879	RAB7A	-0.00495509	0.0111977	0.313991	0.189701	0.376073	0.335544	0.098013	0.0797842	0.673094	0.596111	0.732756	0.26462	0.307595	1.21432	0.808688
GeneID_83666	PARP9	0.245942	0.498	0	0.335477	0.381161	0	0.800663	0.24244	0	0	0	-0.401137	-0.00955533	0	0
GeneID_8761	PABPC4	0.240252	0.123568	0.460537	0.334899	0.161966	0.95317	0.405561	-0.12622	0.386498	0.455736	0.370841	0.451945	0.204484	0.843222	0.944493
GeneID_3068	HDGF	0.0290113	0.0580811	0.249873	0.299854	0.567818	0.333596	-0.0923234	0.132422	-0.571552	0.291871	-0.174779	0.555828	0.62089	0.0334601	0.0955779
GeneID_3159	HMGA1	0.0570305	0.0502119	0.878552	0.730748	-0.384996	0.333533	0.0873852	-0.131989	0.0873316	0.377748	-0.457045	0.543539	-0.39163	0.315155	0.336809
GeneID_57466	SCAF4	0.151948	0.187142	0.433403	-0.0197761	0.333315	0.645972	-0.0491899	0.421826	0	-0.221956	0.415326	-0.276406	0.639958	-0.152372	0.337225
GeneID_408	ARRB1	-0.288948	0.157796	-0.725348	0.333172	0.174923	0.677201	-0.217823	0.0346016	0	0.143485	0.0640149	0.381609	0.298993	0.437977	0.678031
GeneID_9958	USP15	-0.0956751	0.410061	-0.222997	0.346285	0.200517	0.330376	-0.0232458	0.0752184	0	0.128225	0.0886841	0.366634	0.212919	0.555789	0.451228
GeneID_5341	PLEK	1.34903	0.916621	0.634121	0.453193	0.0315605	0.330232	-0.436233	1.20388	0	0.776973	0.217814	0.520764	0.320689	-0.933023	-0.255491
GeneID_540	ATP7B	0.501573	1.1895	2.06107	0.329619	-0.810047	1.80507	0.979105	1.23787	1.19487	1.01695	0.837129	0.476326	-0.243603	0.401532	0.831061
GeneID_8832	CD84	-0.279342	-0.632795	0.174663	0.0461516	0.327703	1.20497	-0.000670457	-0.468156	0	1.06651	0.881936	0.165836	0.430217	0	1.16261
GeneID_170954	PPP1R18	0.0184864	-0.0713905	0.245302	0.376182	-0.0598053	0.327409	-0.0659423	-0.54545	0	0.609978	0.0242173	0.164864	-0.338908	-0.461145	-0.322773
GeneID_84106	PRAM1	0.0513452	0.0949973	-0.101384	0.559766	0.149974	0.32706	-0.0804982	-0.131731	0	0.362088	0.120924	0.517169	0.0537365	0.144922	-0.161153
GeneID_1977	EIF4E	0.0212982	-0.276613	0.39451	0.110087	1.10715	0.326868	0.195244	-0.00400959	0	0.019702	0.220462	0.184878	1.09374	0.471134	-0.18695
GeneID_9031	BAZ1B	-0.247901	-0.000868719	-1.01446	0.372666	0.326731	0.0412494	-0.305312	0.0228101	-0.0145186	-0.390751	-0.279783	0.0702683	0.209555	-0.413028	0.280048
GeneID_9125	RQCD1	0.502819	0.501765	0	0.842668	0.326577	0	0.360861	0.676147	0	0	0	0.856895	0.479034	0	0
GeneID_220988	HNRNPA3	-0.677911	-0.15266	0.849873	0.0465513	0.32648	0.613015	-0.561636	0.0627804	0.743359	0.619241	-0.0201171	0.160386	0.597437	0.238117	0.487739
GeneID_10241	CALCOCO2	0	0.752246	0.725517	0	0.354919	0.325126	0	0.371052	0	0	1.13438	0	0.654301	0	0.31037
GeneID_6203	RPS9	-0.111321	0.126173	-0.400802	0.100389	0.493216	0.324767	0.495161	0.0116936	-0.0415116	-0.032578	-0.0896518	0.240197	0.448399	0.188605	0.622902
GeneID_7251	TSG101	-0.104498	0.143392	-0.500849	0.327432	0.250183	0.323608	-0.175253	-0.316096	0	-0.423931	-0.484421	0.306698	0.0467631	0.313536	0.341413
GeneID_79180	EFHD2	0.102545	-0.290978	-0.0627622	0.323478	0.123679	0.627803	0.188435	-0.470781	-0.127957	0.11112	-0.340903	-0.448032	-0.0981415	0.399646	0.656867
GeneID_3178	HNRNPA1	-0.25772	-0.287095	0.631107	0.323412	0.233756	0.32533	-0.434206	-0.398814	0.743359	0.77502	0.113974	0.221308	0.62654	0.188364	0.0497042
GeneID_6814	STXBP3	-0.0645741	0.0962949	-0.478494	0.267339	0.323168	0.546621	-0.0190531	0.131576	-0.409808	-0.0900634	0.147932	0.182721	0.350435	0.120041	0.552675
GeneID_28969	BZW2	0.268313	0.0985676	-0.590294	0.322411	1.30965	-1.50637	0.198407	0.585795	0	-0.118551	0.057092	0.176547	1.18298	0.26778	-0.486597
GeneID_51493	RTCB	0.0446723	-0.0811802	0.0401892	-0.00622329	0.440368	0.321184	0.113935	-0.0200564	0	0.376472	-0.00231512	0.0464339	0.255341	0.343163	-0.045202
GeneID_5937	RBMS1	0.45675	0.363479	1.27452	0.496679	0.321047	0	0.433217	0.475385	0	0.151671	0	0.26528	0.429538	1.71126	0
GeneID_6472	SHMT2	0.230917	-0.0318745	0.514875	0.320946	0.429874	-0.165858	0.247508	0.228799	0.889855	0.760028	0.342227	0.225518	0.288403	-0.310878	-0.222816
GeneID_529	ATP6V1E1	0.328444	0.0183689	0.191032	0.396737	0.26814	0.319692	0.233508	-0.202779	0	-0.106915	0.158884	0.393775	0.263104	0.226338	0.0813056
GeneID_404636	FAM45A	-0.276415	0	0.11459	0.319654	0	0.644782	-0.205483	0	0	-0.237116	-0.120924	0.0876252	0	0.0900336	0.351338
Y08372	_	-0.276415	0	0.11459	0.319654	0	0.644782	-0.205483	0	0	-0.237116	-0.120924	0.0876252	0	0.0900336	0.351338
GeneID_401548	SNX30	0.252163	0.097166	0.110025	0.319074	0.558712	-0.0881737	0.187235	0.160618	0	0.210832	-0.0735779	0.190398	0.215161	1.14937	-0.243817
GeneID_83706	FERMT3	-0.14099	-0.356256	-0.66772	0.0944067	1.01742	0.318417	-0.043709	-0.188669	0	-0.316715	-0.0463592	-0.171567	0.976184	0.01617	-0.0414709
GeneID_1965	EIF2S1	0.149561	0.303635	-0.569933	0.318198	0.91386	0.0993124	0.052199	0.0235715	0	0.605502	0.279416	0.0890131	0.849257	-0.328857	-0.273881
GeneID_64062	RBM26	0.668365	0.345184	0.166472	0.112	0.317713	0.704642	0.332909	0.24444	0	-1.01755	0.13232	0.0574423	0.207386	-0.492146	0.684204
Y08970	_	-0.0129901	0.0400044	0.064762	1.0528	-0.634136	0.317338	0.312345	0.0384714	0	0.119848	0.0878127	1.35501	-0.586849	0.190393	0.110815
Y08971	_	-0.0129901	0.0400044	0.064762	1.0528	-0.634136	0.317338	0.312345	0.0384714	0	0.119848	0.0878127	1.35501	-0.586849	0.190393	0.110815
GeneID_100287171	WASH1	-0.0129901	0.0400044	0.064762	1.0528	-0.634136	0.317338	0.312345	0.0384714	0	0.119848	0.0878127	1.35501	-0.586849	0.190393	0.110815
Y11090	_	-0.0129901	0.0400044	0.064762	1.0528	-0.634136	0.317338	0.312345	0.0384714	0	0.119848	0.0878127	1.35501	-0.586849	0.190393	0.110815
Y11091	_	-0.0129901	0.0400044	0.064762	1.0528	-0.634136	0.317338	0.312345	0.0384714	0	0.119848	0.0878127	1.35501	-0.586849	0.190393	0.110815
GeneID_51606	ATP6V1H	0.166625	0.0224771	-0.0418608	0.317238	0.319831	-0.166726	0.0906834	0.138017	0	0.91467	0.338916	0.29094	0.280203	1.4124	0.0176657
GeneID_4904	YBX1	0.159099	-0.130875	1.01897	0.3168	-0.129717	0.851757	0.19142	0.0381094	0.8887	-0.0443749	0.46429	0.573385	-0.0665979	0.853249	0.814496
GeneID_23710	GABARAPL1	-1.28221	-0.559638	0.831092	0.316563	0.518883	0.025585	-0.544651	0.698078	0	0	0.425887	0.151	0.20395	0	-0.344051
GeneID_11337	GABARAP	-1.28221	-0.229623	0.449214	0.316563	0.328051	0.00723575	-0.544651	0.543453	0	0.615891	0.307445	0.151	-0.048031	-0.304572	-0.224815
GeneID_10632	ATP5L	-1.27258	0.622571	-0.575835	0.316401	0.341732	-0.541897	-1.34248	0.233482	0	-0.186689	-0.374703	0.295262	0.547341	-0.287313	-0.363465
GeneID_3603	IL16	-1.02161	-0.231444	-0.22784	-0.0897546	0.316391	0.585731	-0.590263	-0.109371	0	0.919955	0.136159	-0.446637	0.19686	-0.297597	0.27356
GeneID_9414	TJP2	0.565622	0.261384	0	0.640805	0.315772	0	0.839766	0.243355	0	0.0678698	0	0.61169	0.236785	0	0
GeneID_285855	RPL7L1	0.585154	0.2578	-0.152322	0.012771	0.313671	0.856061	0.464912	-0.00998136	0	-0.70551	0.0149547	0.146217	0.313235	0	0.918304
GeneID_6729	SRP54	0.377362	0.253227	-0.12936	0	0.765011	0.313485	0.618351	-0.00145875	-0.0947575	0	0.103011	0	1.00601	0	0.221313
GeneID_57103	TIGAR	-0.0360919	0.0165981	-0.238256	-0.0909424	0.434357	0.313134	-0.0988336	-0.0166682	0	0.349354	-0.0014758	-0.251516	0.391744	-0.00253354	0.283849
GeneID_4940	OAS3	0.376352	0	-0.292401	0.312666	0	0.81916	0.593719	0	0	-1.07377	0.209527	0.295916	0	1.3711	1.13161
GeneID_6389	SDHA	0.102372	-0.032332	-0.481189	0.31218	0.419155	-0.229563	0.191336	0.0560876	0	-0.798204	-0.389097	0.247479	0.342337	-0.155349	-0.115191
GeneID_1642	DDB1	-0.232614	-0.312038	-0.1881	0.472399	0.311033	0.109075	0.0468435	-0.180002	0.616617	0.340618	0.20872	0.301828	0.452384	0.411532	0.0885931
GeneID_144983	HNRNPA1L2	-0.440652	-0.406915	1.03513	0.337832	0.140193	0.310767	-0.510831	-0.213097	0.743359	1.29953	-0.0150316	0.357542	0.775853	0.176246	0.128686
GeneID_64135	IFIH1	0.370969	0.378206	0	0.459008	0.310432	0	0.604483	0.399595	0	0	0	0.117134	0.306066	0	0
GeneID_51119	SBDS	-0.222279	0.231279	0.213138	-0.301735	0.373529	0.310028	0.111826	0.0375892	0	0.359712	-0.363802	-0.0748206	0.320238	1.01742	0.198545
GeneID_9114	ATP6V0D1	0.302176	-0.28222	-1.14477	0.309293	1.15643	-0.160193	0.239397	0.134748	0	-0.21004	0.435941	0.27902	1.3401	-0.0701736	-0.0372261
GeneID_6731	SRP72	0.0199343	-0.0923458	0.31451	0.308272	-0.0617764	0.449817	-0.326003	-0.0153815	-0.821449	0.183594	-0.140984	0.259839	0.00452526	-0.732377	-0.298029
GeneID_2787	GNG5	-0.130607	-0.0357592	0.666166	0.308188	-0.266474	0.641998	0.160808	0.178324	0	0.897823	0.507481	0.131002	-0.0239944	-0.0313759	0.49504
GeneID_54187	NANS	0.211324	0.0452813	0.0529292	0.150124	0.807561	0.307935	0.467916	0.0877075	0	0.439701	-0.0905466	0.0440005	0.449021	-0.41978	0.166037
GeneID_5580	PRKCD	0.150102	-0.287772	-0.659984	0.307898	0.341174	0.0460033	-0.0814778	-0.127207	0	-0.348279	0.0714213	0.232858	0.536607	-0.331579	0.345293
GeneID_4074	M6PR	0.19057	0.219308	0.203385	0.0533716	0.881561	0.306527	-0.0397845	0.265629	0	0	0.332688	0.219017	0.700865	0	0.558133
GeneID_10576	CCT2	0.13856	-0.115052	0.290939	0.152949	0.337727	0.306462	0.166646	-0.196576	0.00187741	0.470681	-0.147068	0.0168574	0.365001	0.0267787	0.0344868
GeneID_3308	HSPA4	0.074738	-0.152154	0.268677	0.188741	0.306268	0.751118	0.0212744	-0.173395	0.13263	-0.0476455	-0.113353	0.206582	0.122004	1.08721	0.740702
GeneID_3430	IFI35	-0.570731	0.172806	-0.195698	0.334697	0.305534	0.259552	-0.130699	0.00290434	0	-0.0841855	-0.163972	0.170501	0.421562	-0.147449	-0.221193
GeneID_9352	TXNL1	-0.128556	0.0807951	0.0764282	0.30474	0.200929	0.757209	-0.213034	-0.385589	0	0.0818002	0.139442	0.17833	0.337028	0.427731	0.26329
GeneID_9748	SLK	0.492103	0.0709319	0.0562813	0.415385	0.0157798	0.304332	0.515974	-0.0935357	0.590737	0.118009	0.0251848	0.381016	0.0686922	-0.304345	0.13162
Y08652	_	0.183339	0.277994	-0.22034	0.304236	1.05642	-0.382226	0.114749	0.991709	0.141464	-0.053631	0.700146	0.305879	1.27269	0.462504	-0.29102
GeneID_94056	SYAP1	0.879298	0.151061	0.910461	0.304166	-0.0554963	0.721734	0.595886	0.11643	0	0	0.419616	-0.31929	0.0377454	0	0.687145
GeneID_11332	ACOT7	-0.00370801	0.0941486	-0.129242	0	0.303802	1.66184	0.261468	0.125733	0	-0.388746	-0.323796	0	0.284751	0	1.69234
GeneID_5510	PPP1R7	0.320295	0.27989	0.267093	0.390114	0.138251	0.303639	0.196385	0.215541	0	0.965874	0.173653	0.219726	0.192366	-0.0831353	-0.0434904
GeneID_3099	HK2	0.332486	-0.16976	-0.739151	0.364646	-0.146239	0.301535	0.121514	-0.267301	-0.0483392	-0.0776994	-0.0660295	0.393072	-0.0397758	0.552234	0.585493
GeneID_5042	PABPC3	-3.1139e-05	0.0359499	0.26727	0.301229	-0.642365	0.312678	0.284219	0.0192486	0.481065	0.0619019	-0.299528	0.236452	-0.613042	0.302612	0.229686
GeneID_2937	GSS	0.149408	0.334603	0.946714	0.0219653	0.301121	1.42573	-0.0498816	-0.0403337	0	0	0.825917	0.0980073	0.0145586	0	1.36296
GeneID_7086	TKT	-0.0119228	-0.159392	0.00752537	0.30046	0.557539	0.0967072	0.011825	-0.122044	0.211487	0.209434	0.0661308	0.320615	0.42058	-0.232461	-0.237383
GeneID_10672	GNA13	0.0686606	-0.0897174	-0.58973	0.298891	0.485877	-0.0375535	0.132163	0.126724	0	-0.442298	-0.0491085	0.230869	0.523638	-0.40513	0.415891
GeneID_6788	STK3	-0.00783675	0.125825	1.10627	0.372225	0.298549	-0.332173	0.155181	-0.0538179	0	-0.177393	0.224074	0.147793	0.278973	-0.80418	-0.680004
GeneID_55342	STRBP	-0.11834	-0.0695771	-0.114396	0.315088	0.298221	0.186863	-0.0695197	-0.0356744	-0.117031	0.263337	0.206837	0.176005	0.22846	0.299731	-0.115547
GeneID_312	ANXA13	0.238837	0.335704	0.326001	-0.0440232	0.297216	0.450601	0.478278	-0.214892	0	-0.104252	0.133033	0.106842	-0.115853	0.915096	0.346059
GeneID_2990	GUSB	-0.236245	-1.44298	-0.38977	0.380994	0.297198	-1.07851	0.0558321	0.0436505	0	0.336523	0.172726	0.154446	0.173487	-0.274143	-0.795851
GeneID_1982	EIF4G2	-0.111558	0.217421	-0.0210244	0.0279987	0.313142	0.29696	-0.247656	0.107624	-0.616454	0.390847	0.107937	0.426597	0.48589	0.906086	0.618878
GeneID_3841	KPNA5	0.170994	-0.0835469	0	0.296536	1.79681	0	0.0547216	0.179629	0	0	0	-0.0532732	2.00182	0	0
GeneID_23633	KPNA6	0.170994	-0.0835469	0	0.296536	1.79681	0	0.0547216	0.179629	0	0	0	-0.0532732	2.00182	0	0
GeneID_3836	KPNA1	0.170994	-0.0573227	0	0.296536	1.23313	0	0.0547216	0.114689	-0.467065	0	0	-0.0532732	1.45104	0	0
GeneID_29082	CHMP4A	0.106638	0.0755818	0.126957	0.296221	-0.0526529	1.14571	-0.0221038	-0.44305	0	0.317282	0.22057	0.34054	-0.055896	0.592851	0.684211
GeneID_2936	GSR	0.30179	0.0367633	-0.134201	0.221829	0.296016	0.414059	0.229168	-0.0565836	0	0.561989	0.55161	0.347763	0.332153	0.187088	-0.132333
GeneID_826	CAPNS1	0.0286715	0.671833	-2.19022	0.295763	1.04832	-0.537056	-0.290798	0.199866	0	0	0.284317	0.180249	0.868805	0	-0.335253
GeneID_23753	SDF2L1	-1.34983	-0.476697	0.693223	0.968025	-0.380023	0.295666	-0.534817	0.540396	0	-0.984384	0.0212255	1.24639	-0.290724	0.827884	0.367166
GeneID_8669	EIF3J	0.411174	0.734883	0.493275	-0.216144	0.294987	0.715026	0.496011	0.704784	0.164346	-0.31891	-0.0940088	0.0845489	0.550224	0.205377	0.606526
GeneID_3295	HSD17B4	0.25484	0.00755369	-0.0417956	-0.282142	0.293091	0.668187	0.314417	-0.0531299	0.51781	1.00398	0.47574	-0.315402	0.216517	1.06105	0.790445
GeneID_2109	ETFB	-0.360424	-0.283481	0.277361	-0.186764	0.855339	0.292638	-0.207723	0.117974	0	0.391592	0.109977	-0.0100359	0.993673	-0.141093	0.168623
GeneID_10875	FGL2	0.686821	1.49218	0.274935	0.434857	-0.725859	0.292052	1.36263	1.67118	0	-2.66122	0.565916	0.514693	-0.907299	-1.97295	0.817027
GeneID_6642	SNX1	0.0372108	0.13833	-0.169515	0.290702	0.455622	0.0525835	0.241573	0.382581	0	0.377372	0.267351	0.104806	0.426483	0.16167	-0.0761204
GeneID_3646	EIF3E	-0.0457884	0.294825	-0.244229	0.290576	0.339478	-0.108685	-0.1122	0.628814	0	0.0160724	0.162078	0.325194	0.629209	-0.353472	-0.0205775
GeneID_7514	XPO1	0.0883354	-0.303969	1.38072	0.0797395	0.288395	0.66868	-0.178227	-0.273728	0	-0.0497765	1.4301	-0.0925269	0.288775	-0.379668	0.195511
GeneID_2935	GSPT1	-0.128942	0.143116	0.418306	0.288126	0.287106	0.395266	-0.133377	0.188212	0	0.169053	0.0539999	0.846486	0.268282	0.0691449	0.232202
GeneID_26088	GGA1	0.237959	0.0393931	-0.195069	0.287853	0.0737881	0.916591	0.383478	-0.00427422	0	-0.753572	0.258787	0.37385	-0.0273711	1.31373	1.12249
GeneID_2521	FUS	-0.0695635	-0.220282	0.428152	0.286001	0.470763	0.271803	-0.0569291	-0.439271	0.548843	0.352386	0.445703	0.471415	0.236965	0.0545617	-0.258894
GeneID_3073	HEXA	-0.189618	-0.177639	0	0.299585	0.28594	0	-0.255781	0.0507003	0	0.656917	0	0.234306	0.533417	1.11997	0
GeneID_9521	EEF1E1	0.0482274	0.0583399	-0.508381	0.219763	1.17849	0.283944	0.161014	-0.202937	0	0.338274	0.0700965	0.135695	0.871843	0.263866	-0.0503851
GeneID_4928	NUP98	-0.125832	0.00153732	-0.542274	-0.038151	0.469587	0.283406	-0.274029	-0.226912	0.0877516	0	-1.38611	0.0885146	0.392012	0	-0.490876
GeneID_8260	NAA10	-0.518084	-0.153876	-0.102351	-0.295299	1.53364	0.283164	-0.245605	-0.181775	0	0.630919	-0.0888706	-0.0557963	1.50872	-0.411744	0.18842
GeneID_8672	EIF4G3	0.443434	0.0497661	-0.261962	-0.116839	0.282832	0.614158	0.407339	0.0484571	0	0.117469	0.119152	-0.033924	0.330761	0.0914518	0.366964
GeneID_2203	FBP1	-0.0603228	-0.518086	0.242733	0.0773614	0.28205	1.08215	-0.24564	-0.178743	0.6322	0.257533	0.239654	0.136409	0.00330571	1.32604	1.60305
GeneID_8453	CUL2	-0.350118	0.922363	1.32844	1.42671	0.281531	0.124631	-0.15826	0.736504	0	0.879584	0.584536	0.786656	0.373243	1.02043	-0.0380795
GeneID_7257	TSNAX	-0.238677	-0.075855	-0.393192	0.281386	0.322713	0.247061	-0.475862	-0.356033	0	-0.198779	0.16384	0.141644	0.0620631	-1.61385	0.134529
GeneID_5690	PSMB2	0.663013	-0.143872	-0.688079	0.281035	0.98061	-0.41153	0.811667	-0.0406398	0	-0.503554	-0.225368	0.194576	0.90478	-0.0815081	-0.309715
GeneID_79171	RBM42	0.974033	0.471318	0.0105779	0.280007	0.514162	-0.0721268	0.730856	-0.239583	0	0.340005	-0.121957	-0.220525	0.449961	-0.526217	-0.223108
GeneID_3074	HEXB	0.1026	0.213787	0.221224	-0.0765106	1.01218	0.279367	0.15779	0.232214	0	0.678279	0.978037	-0.159573	1.09556	0.647934	0.28982
GeneID_1937	EEF1G	0.370116	0.574117	-0.430121	0.278308	0.545348	0.0394637	0.0408857	0.530368	0.0664639	0.257354	0.252546	0.337355	0.786806	-0.301414	-0.103294
GeneID_6277	S100A6	-0.112118	-0.352582	-1.23167	-0.238602	1.51095	0.276278	0.0451332	-0.518249	0.600708	0.554986	0.431111	-0.209061	1.44043	-0.0174612	0.368216
GeneID_5605	MAP2K2	0.283776	-0.134097	-0.0405371	0.405094	0.265467	0.276052	0.00514189	-0.233131	0	-0.106358	-0.120501	0.572228	0.390133	-0.169079	0.263249
GeneID_1615	DARS	0.174314	-0.109827	-0.756616	0.565456	0.275545	-0.102366	0.167144	-0.235067	0	0.532348	0.11901	0.190465	0.513088	0.00479256	0.13615
GeneID_9525	VPS4B	0.0688334	0.292485	-0.0816146	-0.103707	0.275259	0.278783	0.137447	-0.0356261	0.34605	-0.268065	-0.443586	0.0438134	0.119761	-0.0458772	0.190446
Y07242	_	-0.168228	-0.0435477	0.115891	0.271018	1.35019	0.274816	-0.153518	0.424757	0	0	0.161174	0.605667	1.28937	0	-0.192492
GeneID_10494	STK25	-0.164301	0.431959	0.00548066	-0.700067	1.02382	0.274344	-0.457407	0.344451	0	-0.547957	0.369038	-0.50771	1.23367	-0.482211	0.387398
GeneID_54815	GATAD2A	0.119832	0.214947	1.31235	0.274094	-0.459667	0.68764	0.227057	0.0531566	0	1.7537	-0.929679	0.574441	-0.460349	-0.19903	0.522729
GeneID_3315	HSPB1	-0.515363	-0.50769	0	0.273342	1.21261	0	-0.529086	-0.0442968	0	0	0	0.410751	1.51729	0	0
GeneID_26156	RSL1D1	0.273834	0.17509	0.350327	0.314799	-1.01114	0.273303	0.195	0.308045	0.371656	-0.0711427	-0.0385615	0.249169	-0.890026	0.239501	-0.0795605
Y08673	_	-0.326193	0.0301488	-0.393483	0.24478	0.923598	0.273048	-0.0724753	-0.10219	0	0.0770271	0.0667542	0.3802	1.07357	-0.357806	0.219758
GeneID_23352	UBR4	0.218083	0.205498	0.805206	0.272144	0.673391	0	-0.0812736	0.304946	0	0	0.175745	-0.0434333	0.580601	0	0
GeneID_27069	GHITM	-1.0291	-0.0702581	0.121824	0	0.648042	0.271751	-0.770305	-0.0339425	0	-0.228288	0.0851289	0	0.451172	1.63876	0.619357
GeneID_6202	RPS8	-0.0265229	-0.0545755	-0.290129	0.271078	0.535781	0.0827991	0.147175	-0.260954	0.380394	-0.290128	-0.334289	0.0643977	0.389583	-0.444895	0.155499
GeneID_1211	CLTA	-0.321199	-0.86485	-0.00114432	0.271045	-0.88932	0.375852	-0.544463	0.54381	0	0	-0.827758	0.200838	-1.12303	0	0.407121
GeneID_10627	MYL12A	-0.168228	-0.0435477	-0.14223	0.271018	1.35019	0.0641721	-0.153518	0.424757	0	0	0.177466	0.605667	1.28937	0	-0.378136
GeneID_10449	ACAA2	-0.021909	0.138647	0.318892	0.286975	0.270976	-0.104336	0.0387299	0.0421002	-0.16012	0.333144	-0.0975417	0.257422	0.232538	-0.325766	-0.513546
GeneID_10992	SF3B2	-0.0321829	-0.118687	0.700735	0.307464	-0.452542	0.270968	-0.0699221	0.131533	-0.238809	0.775165	-0.324523	0.521186	-0.123726	0.100505	0.395215
GeneID_6009	RHEB	-0.548988	0	0.18186	0.29905	0	0.270221	-0.334992	0	0	0.117182	0.0705933	0.311133	0	0.491521	0.130194
GeneID_10212	DDX39A	0.0165038	-0.090715	-0.859179	0.269696	0.468894	-0.00335893	-0.382679	0.0502426	0	0.505553	0.174912	0.234565	0.478367	-0.0470008	0.375059
GeneID_7919	DDX39B	0.0165038	-0.0225249	-0.808374	0.269696	0.347477	-0.266111	-0.382679	0.035604	0	0.380198	0.125652	0.234565	0.646093	-0.313901	-0.103141
GeneID_60682	SMAP1	0	0.12796	-0.0319866	0	0.268768	0.320076	0	-0.0949216	0	0.118952	0.520984	0	0.26732	0.256979	0.215845
GeneID_5718	PSMD12	0.156557	-0.185451	-0.697273	0.268443	0.435442	0.0343758	0.0363736	-0.339645	0.273647	-0.055166	-0.0851466	0.195003	0.461314	-0.311137	-0.00449979
GeneID_53918	PELO	0.400302	0.613562	0.807894	0.268017	0.209396	2.07089	0.519155	0.109175	0	-0.106238	-0.383784	0.0234969	-0.285002	0.220231	0.575547
GeneID_2035	EPB41	0.138002	0.0778863	-0.13376	0.777686	-0.284563	0.267547	-0.0289449	0.281532	-0.170545	-0.143413	0.204049	0.67534	-0.0780521	0.525935	-0.0472822
GeneID_9939	RBM8A	0.25306	0.170877	0.0876505	0.31597	0.267458	-0.561934	0.268049	0	0	-0.0843746	0.0617891	0.27211	0.218834	-0.307849	-0.340987
GeneID_55914	ERBB2IP	0.627685	0.0739922	-0.316208	0.0791652	0.301696	0.266444	0.528847	0.233069	0	0.0591295	0.0321215	-0.0971346	0.0295919	0.304231	0.078425
GeneID_6133	RPL9	0.033212	0.0712383	0.0192536	0.196266	0.265999	0.32216	0.106435	0.173201	0	-0.6285	-0.0500571	0.0836583	0.207974	-0.0606766	0.298233
GeneID_5719	PSMD13	0.236001	-0.151451	-0.38519	0.265795	0.817513	-0.709274	-0.155643	0.0223399	0	0	0.185926	-0.0181052	0.732356	0	-0.514266
GeneID_11269	DDX19B	-0.0314619	-0.154924	0.0419273	-0.67844	0.301699	0.265332	0.0676452	-0.287687	0	0.495009	-0.353309	-0.640338	0.368985	-0.120274	-0.0378003
GeneID_7347	UCHL3	0.181443	0.130468	-0.619712	0.323801	-0.29653	0.265252	0.077675	0.0178036	0	0.00616588	-0.0191924	0.214318	-0.432344	0.0681836	-0.0472707
GeneID_59342	SCPEP1	0	0.261935	0.178409	0	0.264452	0.642269	0	0.302323	0.263673	0.273783	0.2035	0	0.0111283	0.683645	0.587074
GeneID_760	CA2	-0.177989	-0.404479	0.329893	0.264326	0.40115	0.170739	-0.0758488	-0.525345	0	0.452905	0.261008	0.497993	-0.00704822	2.1646	-0.168997
GeneID_9877	ZC3H11A	-0.136656	0.0743788	0.764537	0.263728	-0.71991	0.575134	0.0439102	-0.109407	0	0.119214	-0.168969	0.684444	-0.67187	1.43225	0.582042
GeneID_5908	RAP1B	-0.130311	-0.205965	-0.543296	0.263722	0.509621	-0.341251	-0.300416	0.182462	0	0.0692051	0.129624	0.167314	0.592037	-0.924211	-0.128482
GeneID_55577	NAGK	0.0562151	-0.998807	0	0.262976	0.989004	0	-0.146233	-0.0871854	0	0	0.27511	0.101363	0.452571	0	0
GeneID_51164	DCTN4	-0.0994051	0.0147722	-0.535661	0.0762948	0.261636	0.863361	-0.116118	-0.0501606	0	-0.0471314	0.139818	0.0601702	0.0611876	0.107533	0.816011
GeneID_6294	SAFB	-0.112368	-0.0999773	0.794946	0.260576	-0.418478	0.771387	-0.112348	0.20212	-0.27644	0.0720127	-0.104757	0.371479	-0.401065	0.303358	0.864499
GeneID_27303	RBMS3	0.45675	0.237042	0	0.496679	0.259977	0	0.433217	0.251127	0	0.151671	0	0.26528	0.315264	1.71126	0
Y08657	_	0.353272	0.315567	-0.135679	0.25991	0.49575	0.135192	0.0879284	0.458138	-0.0909838	-0.276265	-0.0932861	0.253387	0.581617	0.538306	0.351793
GeneID_8175	SF3A2	0.301731	-0.320047	-0.0793747	0.208512	0.267218	0.259205	0.214236	-0.0431468	0	-0.170218	-0.0435734	-0.302022	-0.0085564	0.44633	0.37669
GeneID_441531	PGAM4	-0.119988	-0.244007	0.256995	0.343199	-0.346317	0.257811	0.0030389	-0.667954	-0.550934	-0.733284	-0.436961	-0.506049	-0.655261	0.695385	0.806973
GeneID_23196	FAM120A	-0.155989	-0.139477	-0.144	0.257603	0.11096	0.317873	-0.207551	-0.101563	0.551216	0.0167265	-0.0360381	0.0118989	-0.0864149	-0.190346	0.187009
GeneID_10728	PTGES3	0.125184	0.435396	0.382939	0.255981	0.127493	0.414264	0.2032	0.335371	-0.918101	0.194916	0.695147	0.401381	0.301913	-0.131762	0.275918
GeneID_8805	TRIM24	0.953217	0.0756526	-1.59887	0.255255	0.465275	-0.1194	0.495001	-0.433066	0	-0.185724	-0.356467	-0.621977	0.177269	0.660568	1.25852
GeneID_23335	WDR7	0	-0.284667	1.75018	0	0.25524	0.574948	0	0.171469	0	0	-1.55465	0	-0.122473	0	0.952542
GeneID_84656	GLYR1	-0.623524	0.189651	0.240146	0.0505119	0.255236	1.87618	-0.80186	0.0856884	0	-0.00675085	0.228397	-0.143822	-0.223684	-0.133174	1.51762
GeneID_1192	CLIC1	0.224823	-0.0579721	-0.516535	0.254654	0.455679	-0.0058607	0.378499	-0.216821	-0.221446	-0.158116	0.191198	0.372536	0.486368	-0.305875	-0.20881
GeneID_9552	SPAG7	0.162691	-0.0503276	0.920664	0.254397	0.025905	1.21026	0.012943	0.0285104	0	0	0.42413	0.232477	-0.627202	0	0.735139
GeneID_3837	KPNB1	-0.0263797	-0.178574	-0.171576	-0.312477	0.26953	0.252332	-0.0807334	0.130913	0	-0.288003	0.0836433	-0.217102	0.477992	0.217725	0.277826
GeneID_6182	MRPL12	-1.4369	-0.381987	0.287433	0.252037	-0.817672	0.291983	-1.07049	0.469358	0	0	1.02537	0.0951519	-0.572944	0	0.474242
GeneID_51762	RAB8B	0.204526	-0.0695774	-0.416953	0.251456	1.02247	-0.412946	0.487437	-0.043268	0.865261	-0.0233626	0.18296	0.152799	1.11347	0.412858	0.0194271
GeneID_55193	PBRM1	-0.0247007	0.204634	0.151797	0.312949	0.162137	0.250432	0.241709	0.076107	0.902278	0.0909177	-0.646618	0.616399	0.0472425	-0.155897	-0.0394239
GeneID_9131	AIFM1	-0.135272	-0.120018	-0.570862	0.14894	0.362623	0.249503	0.0202178	0.0100217	0	-0.426346	-0.400316	0.221864	0.604143	-0.102694	0.303935
GeneID_7264	TSTA3	-0.654547	-0.274498	0	0.248666	0.387438	0	-0.382024	-0.0968519	0	-0.485362	0	0.287283	0.572843	1.66867	0
GeneID_11051	NUDT21	-0.174498	0.297608	-0.385108	0.248424	0.776928	-0.228694	0.189905	0.14462	0	0.0103035	0.310619	0.514962	0.948501	-0.0115704	-0.195823
GeneID_23376	UFL1	-0.06451	-0.116226	-0.778011	0.248288	-0.296911	0.758368	-0.250236	-0.120231	0.302268	0.0923293	-0.203469	0.250958	-0.0991517	-0.542299	0.778583
Y08653	HSP90AA4P	0.124179	0.364772	-0.57499	0.248213	1.11839	-0.191245	0.0508904	0.907327	0	0.738087	0.456345	0.27863	1.43408	-0.103918	-0.0366021
GeneID_2288	FKBP4	0.133575	0.0673924	0.561549	0.246825	0.159635	0.834753	-0.0737259	-0.176971	0	0.765892	0.00646517	0.108932	0.0238891	0.415596	0.702806
GeneID_204	AK2	-0.526717	0.232456	0.335281	0.246632	0.3167	-0.378064	-0.313837	0.310926	0	0	0.112856	-0.0887357	0.681089	0	-0.333963
GeneID_5536	PPP5C	0.444115	0.142735	-0.297335	0.246576	0.291646	-0.310875	0.271082	-0.152979	0	-0.428559	-0.388051	-0.051313	0.214547	0.0676004	-0.177202
GeneID_57092	PCNP	0.00126338	-0.000103715	0.703425	0.246021	-0.522148	0.265587	-0.281641	-0.29752	-0.0775929	0.314273	-0.410678	0.335209	-0.65223	-0.272135	0.158815
GeneID_9349	RPL23	-0.294377	-0.38529	0.332329	0.245919	0.460327	0.226401	-0.369267	0.605574	0.917199	-0.227848	-0.0184472	-0.141046	0.0366358	0.118625	-0.0867345
GeneID_831	CAST	0.106716	-0.184408	0.733835	0.244059	-0.457672	0.835334	0.0951887	-0.329238	0.726134	0.395446	-0.046296	0.31113	-0.523805	0.511944	0.873074
GeneID_102	ADAM10	0.217136	-0.104732	-0.160468	-0.168308	0.593171	0.244012	0.225538	0.000592605	0	-0.117115	-0.178008	-0.0854504	0.344208	0.732777	0.89754
GeneID_6161	RPL32	-0.0106225	0.180404	-0.103236	0.24387	0.183075	0.273936	-0.0241943	-0.110061	-0.853784	0.00908244	-0.323494	0.0186958	0.0492487	-0.0908328	0.0439387
GeneID_3191	HNRNPL	0.133919	-0.0448665	0.0462013	0.243732	0.443902	0.0677816	0.0409842	-0.104332	0	0.195474	-0.314084	-0.00158042	0.368164	-0.413481	-0.122643
GeneID_2332	FMR1	-0.431748	0.0686391	-0.0916746	0	0.346915	0.243425	0.217846	-0.100743	-1.41019	0.0672803	-0.000103998	0	0.00682231	0.0702982	-0.0904947
GeneID_23211	ZC3H4	0.643291	-0.000820031	0.456112	1.15129	-0.100723	0.24339	0.571719	-0.14383	0	0.521889	0.163256	0.976483	-0.11411	0.851563	0.341455
GeneID_6741	SSB	0.299202	0.212424	-0.1438	0.242879	0.605973	0.149239	0.333664	0.0550575	-0.172345	0.0821903	0.0381606	0.249299	0.788825	0.0988314	-0.0116209
GeneID_116985	ARAP1	0.104666	0.0295472	-0.211385	0.242577	0.157114	0.604886	-0.0380434	0.118648	0	-0.640511	0.0711645	-0.116046	-0.0477936	-0.0749567	-0.075931
GeneID_5579	PRKCB	0.175165	-0.22259	-0.742025	0.242436	0.329705	-0.175825	0.16402	-0.113717	0	-0.316766	-0.0951976	0.0476215	0.41157	0.443988	-0.248758
GeneID_9972	NUP153	0.209133	-0.0380712	-0.00232956	0.363829	0.0405024	0.242272	0.0597309	-0.297464	0	-0.0963852	-0.0713341	0.420978	0.292168	0.443879	0.0568126
GeneID_8935	SKAP2	-0.0562841	0.139158	-0.150481	0.241812	0.30033	0.183434	-0.00372173	0.323025	-0.16656	0.189155	0.0846471	0.12363	0.243736	-0.231627	0.0973301
GeneID_11273	ATXN2L	0.0768438	-0.0345776	0.831048	0.116573	0.241763	0.969416	0.660647	-0.0697586	-0.212202	-0.668794	0.310363	0.253397	0.182699	0.742591	0.800421
GeneID_6117	RPA1	0.00364377	-0.0936122	0.285208	0.241017	0.384576	-1.70437	-0.062615	-0.0710985	-0.142701	0.00734871	1.71093	0.145757	0.199891	-0.179758	-3.08762
GeneID_5048	PAFAH1B1	-0.140957	-0.122475	0.396533	0.236804	0.240733	0.348182	-0.0729425	-0.00323669	0	0.145133	0.030366	0.23017	0.224417	-0.0211844	0.075832
GeneID_5036	PA2G4	-0.147439	0.0505095	-0.206103	0.324324	0.146792	0.240555	0.0621087	-0.00600094	-0.143178	0.212132	0.378411	0.24778	0.182306	0.187929	0.231082
GeneID_8894	EIF2S2	0.132107	0.377184	0.54028	0.239997	0.230613	0.930972	0.0801826	0.0407157	0	0.322991	0.131934	0.231978	0.467085	1.47888	0.721127
GeneID_5093	PCBP1	-0.0164567	-0.0926654	-1.09923	0.239432	0.822086	-0.294161	-0.374766	-0.135554	-0.581872	0.268713	0.507186	0.494958	0.702624	0.512211	-0.555409
GeneID_7443	VRK1	-0.0143956	0.27256	-0.474966	0.23926	0	0.277904	-0.194817	0.470057	0	-0.00200984	0.189515	0.216865	0	-0.768933	0.0360441
GeneID_1176	AP3S1	0	0.654508	-0.0130545	0	0.750459	0.239204	0	0.762969	0	-0.547544	0.185936	0	1.23703	-0.395107	1.16863
GeneID_8533	COPS3	-0.281468	-0.0117306	0.127458	0.545388	-0.0790551	0.238366	-0.0804837	0.0982098	0	-0.310735	0.141306	0.350717	0.0638052	0.152804	0.186851
GeneID_10197	PSME3	0.121237	0.371834	0.0985179	-1.1346	0.492619	0.238361	-0.128299	0.200828	0	0.0776749	0.233789	-0.4812	0.70079	0.0241081	-0.035483
GeneID_3187	HNRNPH1	0.120262	0.228373	0.173239	0.00256548	0.237621	0.733439	0.238272	0.320189	0	0.0515878	0.123986	0.0100568	0.599351	0.569341	0.369305
GeneID_9933	PUM3	0	0.0559935	-0.278227	0	0.237405	1.15747	0	-0.18227	0.0337411	-0.137203	0.163672	0	0.374009	2.37107	0.825333
GeneID_11267	SNF8	0	0.147334	-0.141753	0	0.290185	0.237085	0	-0.126278	0	-0.153663	-0.14576	0	0.046635	-0.40159	0.131543
GeneID_5704	PSMC4	-0.0833599	0.0261315	0.410898	0.311716	-0.00908061	0.236771	-0.142485	-0.161242	-0.448207	0.120068	-0.298773	0.286117	0.0527351	-0.285047	-0.00180493
GeneID_10325	RRAGB	0	-0.108994	0.045594	0	0.28864	0.235962	0	-0.0464449	0	0.821463	0.0889342	0	0.56302	1.04405	0.0878682
GeneID_55757	UGGT2	0.584674	-0.261284	-1.01092	0.235862	0.577337	-1.04016	0.156155	-0.108559	0	0.290712	0.48225	0.264951	0.551929	0.0326432	-0.515593
GeneID_25930	PTPN23	0.664487	-0.104004	0	0.34458	0.235534	0	0.481919	0.0933893	0	0.108985	0	-0.251086	0.103713	0.647826	0
GeneID_57404	CYP20A1	0.3898	-0.0170015	0	0.413792	0.234892	0	0.301662	-0.174018	0	0.200075	0	0.55833	0.392595	0.302034	0
Y08473	_	0	0.0191108	0.237227	0	0.234673	0.612309	0	-0.0900307	0	0	0.475024	0	-0.0140714	0	0.336048
GeneID_23520	ANP32C	-0.0984371	0.160655	-1.23642	0.234523	1.1258	-1.2338	-0.436527	0.504602	0	-0.0132049	0.345777	0.217575	1.34763	0.582894	-1.01337
GeneID_23519	ANP32D	-0.0984371	0.160655	-1.23642	0.234523	1.1258	-1.2338	-0.436527	0.504602	0	-0.0132049	0.345777	0.217575	1.34763	0.582894	-1.01337
GeneID_8125	ANP32A	-0.0984371	0.211151	-0.353626	0.234523	0.896132	-1.47681	-0.436527	0.470454	0	0.104584	0.152245	0.217575	1.10324	-0.146293	-0.470336
GeneID_5717	PSMD11	0.256224	0.0455744	0.05369	0.133363	0.336041	0.234437	0.0845998	-0.0505531	0	0.732925	0.296321	0.449146	0.318965	0.298248	0.0554349
GeneID_833	CARS	-0.017843	-0.00296494	0.449887	0.0881935	0.478366	0.234382	-0.0358785	0.0638299	0	-0.227853	0.168004	0.220939	0.812925	0.515274	0.132168
GeneID_5716	PSMD10	-0.127613	-0.000237974	-0.44777	0.234275	0.446301	-0.238217	-0.0183385	-0.434939	0	-0.290411	-0.137213	0.0745065	0.277555	-0.569608	-0.39126
GeneID_5695	PSMB7	-0.00121311	0.101589	-0.0855644	-0.133689	0.513687	0.233909	0.0924388	-0.47649	0	-0.373446	-0.381141	-0.0481947	0.472849	0.538056	0.295578
GeneID_57175	CORO1B	0	0.502152	0.875769	0	0.233823	0.401868	0	0.0303726	0	0	0.143397	0	0.196418	-0.697019	-0.521587
GeneID_55692	LUC7L	0.0865403	-0.524905	-1.00109	0.308391	-1.22375	0.232876	-0.0724613	-0.788336	0	-1.22453	-0.394785	0.632993	-1.04667	0.843187	0.245039
GeneID_667	DST	0.404268	0.181916	-1.47025	0.232761	0.868404	-0.954444	0.910111	-0.341606	0	-0.50364	0.183675	-0.356687	0.13694	-0.690174	-0.979263
Y08700	_	0.241306	-0.0628016	-1.32684	0.2321	0.933396	-0.527297	0.0824991	0.517841	0.11521	0.0985127	0.0746735	0.316334	1.21788	-0.0229486	-0.236425
GeneID_23478	SEC11A	0.241306	-0.09538	-1.32684	0.2321	0.928622	-0.527297	0.0824991	0.512284	0.11521	0.0985127	0.0746735	0.316334	1.22464	-0.0229486	-0.236425
GeneID_79892	MCMBP	0.0474711	0.0907624	0	0.232058	0.447629	0	-0.0483353	0.208211	0	0.454582	0	0.352627	0.233596	0	0
GeneID_9898	UBAP2L	0.58959	-0.183576	0.440282	0.231005	-0.00499527	0.82454	0.542401	-0.263011	0.352345	0.247492	0.693091	0.213165	-0.0274249	0.611386	0.606415
GeneID_54433	GAR1	0.122626	0.107624	-0.249147	0.230277	0.65026	-0.303323	0.125273	0.0238389	0	-0.106473	0.346574	-0.137463	0.17964	-0.691739	-0.662694
GeneID_4507	MTAP	-0.129788	-0.359999	0.373218	0.195498	0.478152	0.229943	0.141882	-0.0903794	0	-3.15714	0.194624	0.0444099	0.749218	0	0.584682
GeneID_26052	DNM3	0	0.151768	-0.398004	0	0.327473	0.22892	0	0.0240717	0	0.069265	-0.227076	0	0.0391833	0.18311	0.206598
GeneID_51726	DNAJB11	0.32996	0.218053	0.0128293	0.0946051	0.228179	0.456475	0.294082	-0.190583	0	0.477929	0.083681	0.0376706	0.131622	0.0863948	0.305931
GeneID_8880	FUBP1	-0.162579	-0.0842472	0.466198	0.228145	-0.356342	0.489785	-0.117834	-0.224493	0.252549	0.268309	0.235375	0.251385	-0.499997	0.555994	0.489357
GeneID_6164	RPL34	-0.151339	-0.209507	1.02056	0.461757	-0.50682	0.22797	0.103937	-0.290348	0.273522	-0.0613401	-0.654741	0.443172	-0.430819	1.31653	0.63229
Y07624	_	-0.289922	0.0847344	-0.253727	0.227216	0.918726	0.217204	-0.0278512	-0.0611891	0	0.17191	-0.121557	0.356604	0.996282	-0.0815656	0.157042
GeneID_5700	PSMC1	0.235545	0.114161	-0.116515	0.227183	0.242684	-0.0214655	0.0817147	-0.0751424	0.19008	-0.0251717	0.0612308	-0.30515	0.0468578	-0.154953	-0.149702
GeneID_23063	WAPL	0.0391103	0.184846	0	0.226463	0.353664	0	0.0841686	0.413794	0	0.0948689	0	0.213639	0.758979	-0.549014	0
GeneID_6157	RPL27A	-0.251252	0.0594996	-0.0167295	0.611745	0.0510752	0.226113	-0.166586	0.226508	-0.0721569	-0.772922	-0.158296	0.171011	-0.0265856	0.338733	0.698925
GeneID_64855	FAM129B	0.182962	-0.30817	0.464204	-0.00927107	0.426659	0.226038	0.289783	-0.390863	0	0.343195	0.0305656	-0.158213	0.102352	-0.15189	0.145391
GeneID_6210	RPS15A	-0.318406	0.0941927	-0.0169432	0.277584	0.225509	0.193236	0.0239442	0.371055	-0.556556	0	0.115386	0.114028	0.527759	0	0.0949153
GeneID_27044	SND1	-0.0589022	-0.115765	-0.277095	0.20026	0.401723	0.224562	0.143255	-0.0657803	0	-0.372741	-0.0473437	0.420131	0.340269	0.758566	0.214679
GeneID_5481	PPID	0.14945	0.309897	0.462715	0.224463	0.266452	0.177486	0.23439	0.290851	0.36829	-0.588968	0.125544	0.381964	0.129976	0.193828	-0.0645508
GeneID_6902	TBCA	-0.0840717	-0.230449	0.774122	0.224356	-0.395113	0.412861	0.0500322	-0.409211	0.430627	0.613948	-0.181681	0.182726	-0.449057	0.242173	0.0680805
GeneID_9045	RPL14	0.0638459	-0.00498203	0.702305	0.287212	-0.153187	0.224326	0.181013	-0.301961	-0.533934	0.682567	-0.0586608	0.0422661	-0.0918951	0.114899	0.49172
GeneID_5111	PCNA	0.17204	-0.105573	-1.16	0.223598	0.439924	-0.352763	0.209203	-0.196558	0	0.742484	0.232396	0.0975466	0.454424	-0.0060809	-0.127977
GeneID_9377	COX5A	-0.339934	-0.06032	-0.60448	0.222984	0.938891	0.0116262	-0.0833023	0.01035	0	0.131282	0.228759	0.23744	1.06936	-0.414919	-0.473774
GeneID_54521	WDR44	0.182374	0.00218151	0.657459	0.150743	0.222693	1.10659	0.271888	-0.141981	0	0.698425	0.341946	0.18029	0.273027	0.0904121	0.899452
GeneID_6208	RPS14	-0.264166	-0.182974	0.260103	-0.0547287	0.222582	0.339881	-0.224378	0.0818088	0	-0.0173134	0.0471062	-0.107359	0.264879	0.122735	0.571341
GeneID_10575	CCT4	-0.075469	-0.3394	0.276305	0.350558	0.222271	-0.122859	0.143876	-0.0141614	0.404364	0.014805	-0.0312402	0.0722705	0.0335309	-0.0395633	-0.499687
GeneID_64759	TNS3	-0.191345	0.0462163	0.64959	0.222036	0.815999	-0.116233	0.0153524	-0.0498544	0.756205	1.22786	1.2098	0.450439	0.746713	1.88909	-0.299525
GeneID_91039	DPP9	0.430627	0.954801	-0.403255	0.221967	0	0.54353	1.13735	0.369748	0	0.469094	0.387446	0.0531422	0	1.26789	0.453931
GeneID_2091	FBL	0.239334	0.0483143	-0.251928	0.219797	-0.107919	0.328657	0.193774	0.261587	0	-0.622463	0.148573	0.0728142	-0.130886	0.33601	0.647399
GeneID_5899	RALB	0.329854	0.244605	-0.771948	0.219784	0.775205	-0.312599	0.417206	0.575034	0.414142	0.693627	0.0386886	0.213526	1.03701	-0.257885	-0.656396
GeneID_8520	HAT1	-0.156329	-1.14153	-0.112542	-0.121716	0.219519	0.229777	-0.166156	-0.632029	0	0.623565	0.278895	-0.161199	0.340066	1.3288	0.458182
Y04072	_	-0.106381	-0.0701734	0.94855	-0.0417985	0.643831	0.219448	-0.079185	0.199963	0	0.889199	-0.140361	0.28413	1.00184	0	0.629984
GeneID_54788	DNAJB12	0.0992746	-0.0836836	0.0570462	0.347845	-0.424228	0.219443	0.249229	-0.398856	0	0.205388	-0.1706	0.155754	-0.273378	0.116852	0.396171
GeneID_5696	PSMB8	0.333028	0.0929635	-0.803859	0.530839	0.21907	-0.852467	0.167312	-0.484089	0	0	0.200734	0.636201	-0.0811062	0	-0.596814
GeneID_23517	SKIV2L2	0	0.137656	-0.256921	0	0.555533	0.218981	0	0.302342	0	0.146632	-0.0955049	0	0.599446	0.312033	0.471387
GeneID_54940	OCIAD1	-0.349059	-0.181	0	0.465881	0.218256	0	-0.463698	0.22013	0	0	0	0.268178	0.0450706	0	0
GeneID_10541	ANP32B	0.0538796	0.407211	-0.651606	0.217986	0.717978	-1.09878	-0.186391	0.499455	0	0.355803	0.347731	0.270856	1.00681	-0.972767	-0.77488
GeneID_695	BTK	0.293068	-0.108057	-0.62807	-0.38669	0.217419	0.25072	0.113504	-0.037917	-0.121208	-0.313477	0.0348384	-0.0455823	0.363374	0.416472	0.327629
GeneID_9805	SCRN1	0.500612	-0.0255825	-0.245253	0.754195	0.215824	-0.432954	0.194513	-0.11815	0	-0.523259	-0.225702	0.345182	0.191082	-0.517466	-0.489702
GeneID_6181	RPLP2	0.148447	-0.0528344	0.262618	0.20083	0.215803	0.333538	0.439379	0.0560266	-0.249204	0.0854374	0.157757	0.287579	0.443869	-0.0995635	0.123713
GeneID_1778	DYNC1H1	-0.0218824	-0.0729848	-0.275453	-0.0708703	0.215765	0.539838	-0.12021	-0.050155	0	-0.080118	0.0864949	-0.0993267	0.401793	0.257332	0.64175
GeneID_7846	TUBA1A	-0.161046	-0.306648	-0.263963	0.0372155	0.755067	0.214601	-0.206923	0.0513542	0	-0.149465	0.0167484	0.103158	0.640868	0.266958	0.314745
GeneID_10376	TUBA1B	-0.161046	-0.306648	-0.263963	0.0372155	0.755067	0.214601	-0.206923	0.0513542	0	-0.149465	0.0167484	0.103158	0.640868	0.266958	0.314745
GeneID_10120	ACTR1B	-0.527811	0.24424	-0.431066	0.137802	0.616346	0.21313	-0.149646	0.0928511	0.65061	0.228101	0.173564	0.180208	0.487605	0.183752	0.071569
GeneID_4286	MITF	-0.254372	0.132099	0.517095	1.01418	-0.135708	0.212385	-0.312533	0.111963	0	0.80436	0.779875	0.632496	-0.206936	-0.127939	-0.241953
GeneID_4200	ME2	0.234855	0.0849676	-0.615156	0.115289	0.795995	0.211917	0.252012	0.324591	0	0.180702	-0.398372	0.189095	0.81498	0.574635	-0.149496
GeneID_7534	YWHAZ	-0.164053	-0.596931	0.925764	0.102319	0.781117	0.211757	-0.122008	0.262984	0	-0.162987	0.569019	0.34118	0.693017	0.302632	0.100044
GeneID_1267	CNP	0.0420362	0.267436	0.431458	0.211592	0.511605	-0.0693958	0.111692	0.305062	0	-0.940292	-0.00207171	0.27311	0.633619	0.268627	0.0879532
GeneID_50809	HP1BP3	-0.351017	-0.00266354	0.450072	0.225642	0.20907	-0.32318	-0.31056	0.109836	0.288566	-0.359382	-0.578794	0.197521	-0.0284581	-0.582154	-0.532279
GeneID_57410	SCYL1	-0.342133	0.0209193	-0.468654	0.208343	0.417262	-0.300392	-0.219837	-0.132053	0	0.327108	-0.249449	0.123491	0.388406	0.278916	-0.636938
GeneID_6130	RPL7A	0.0429286	-0.0316662	0.0651911	0.207961	-0.283311	0.349611	0.0534803	-0.0543317	-0.121469	-0.121599	-0.106154	0.178905	-0.278228	-0.156089	0.137115
Y05850	_	-0.157951	-0.138871	0.320516	-0.04738	0.207039	0.236163	-0.0504788	-0.114125	0.114729	0.246623	0.187476	-0.0711018	0.264137	-0.0783841	0.0154689
GeneID_644	BLVRA	-0.0154763	0.0690537	-0.701036	0.206347	0.336513	-0.199609	0.223915	-0.160017	0	-0.348771	-0.0720369	0.297453	0.201375	0.011063	-0.164996
GeneID_9961	MVP	-0.0291556	-0.105032	0.235324	0.206251	0.145498	0.295588	0.0860744	-0.192922	0.0740043	-0.0769622	0.0619469	0.297384	0.197098	0.623995	0.139094
GeneID_8604	SLC25A12	0.538643	0.605016	-0.698629	0.206053	0.817803	-0.819679	0.617733	-0.169201	0	-0.309917	-0.17729	-0.395503	0.578819	-0.643719	-0.668174
GeneID_5371	PML	0.118323	-0.0423105	-0.521585	0.346602	0.205946	-0.0385824	0.0625732	0.231713	0	-1.3841	-0.424412	0.00814579	0.182174	-0.370205	-0.548791
GeneID_8467	SMARCA5	0.0667021	-0.175667	-0.325386	-0.00171593	0.205858	0.795846	0.105332	-0.0264032	0	0.424963	-0.118524	0.0486586	0.172319	-0.694567	0.860203
GeneID_29110	TBK1	0.141735	-0.0896333	0	0.205339	0.353073	0	0.214328	-0.106812	0	0	0	-0.263159	0.151235	0	0
GeneID_2710	GK	-0.0708424	-1.20799	-0.161799	0.755741	0	0.204947	0.185418	0.193349	0	-1.31804	0.369261	-0.247194	0	-0.456089	-0.0896319
Y08650	_	-0.0708424	0	-0.161799	0.755741	0	0.204947	0.185418	0	0	-1.31804	0.369261	-0.247194	0	-0.456089	-0.0896319
GeneID_23527	ACAP2	-0.224657	0.0641987	-0.183171	0.113107	0.204798	0.297312	-0.0328173	0.00691228	-0.0779842	-0.00817381	-0.318175	0.00706365	-0.00998256	-0.162793	0.22729
GeneID_6714	SRC	0.669424	0.171387	-0.774854	0.263454	0.204742	-0.0651883	0.253084	0.13406	0	-0.654555	-0.0296491	0.0896366	0.0676185	-0.457418	-0.0408054
GeneID_2534	FYN	0.669424	0.171387	-0.774854	0.263454	0.204742	-0.0651883	0.253084	0.13406	0	-0.654555	-0.0296491	0.0896366	0.0676185	-0.457418	-0.0408054
GeneID_7525	YES1	0.669424	0.171387	-0.774854	0.263454	0.204742	-0.0651883	0.253084	0.13406	0	-0.654555	-0.0296491	0.0896366	0.0676185	-0.457418	-0.0408054
GeneID_5721	PSME2	-0.134427	-0.0868314	-0.0358188	0.204436	0.483369	-0.291737	-0.138747	0.107816	0	0.0467467	0.0321958	0.0502942	0.198662	-0.175125	-0.238457
GeneID_283377	SPRYD4	0	-0.423745	0.0963629	0	0.203465	0.299628	0	-0.162427	0	0.148293	0.292602	0	0.163609	0.0225955	-0.0459458
GeneID_6134	RPL10	0.241052	-0.179677	0.0964552	0.202566	0.216926	-0.00324757	0.27847	-0.0410413	0	-0.109067	-0.476674	0.207072	0.266039	-0.211257	0.329529
GeneID_10165	SLC25A13	0	-0.237696	0.0776096	0	0.20229	0.801952	0	0.137584	0	0.573413	-0.231619	0	0.497156	0.373758	0.988176
GeneID_1434	CSE1L	1.84122	0.292932	-0.418957	0.202015	1.01591	-0.452562	0.45392	0.048121	0	-0.182527	-0.245829	0.227316	1.50543	-0.0206136	-0.265147
GeneID_51115	RMDN1	-0.00203598	-0.0583877	-0.193388	0.587278	-0.152354	0.199216	-0.0161552	-0.457354	-0.0501182	0.144385	-0.293972	0.467726	-0.132102	0.151869	0.407457
GeneID_3055	HCK	0.24054	-0.326315	-0.574518	0.198356	0.73846	-0.00205916	-0.0165176	0.0803361	0	-0.595928	-0.230988	0.0433089	0.70927	0.0154482	0.02286
GeneID_5873	RAB27A	-0.0047747	-0.286989	-0.415289	0.345929	0.197911	-0.782948	-0.0856372	0.298257	0	0.25257	0.0131364	0.167668	0.437076	-0.0103998	-0.55671
GeneID_51699	VPS29	0.0412853	-0.14901	-0.47541	0.197617	0.959157	-0.162261	0.122926	0.00470583	0	0.172896	0.188402	-0.00139019	0.751861	0.327189	0.000443185
GeneID_29880	ALG5	-0.290842	-0.221448	0.587533	-0.305449	0.196082	0.471762	-0.589014	-0.0734543	0	0.37934	0.0523354	-0.439267	0.0814385	0.242491	0.219135
GeneID_8662	EIF3B	0.0115018	0.308597	-0.153718	-0.0114338	0.437659	0.195982	-0.0838195	0.183945	0	0.308042	0.0578853	-0.0411781	0.615651	-0.183726	0.243345
GeneID_4736	RPL10A	0.0385485	0.354723	-0.187666	0.194839	0.903721	-0.00281824	0.12596	0.535351	0	-0.549198	-0.209176	0.157161	0.830705	-0.0435855	0.0939913
GeneID_1660	DHX9	0.327046	-0.135976	-0.618198	0.289759	0.0760653	0.194125	-0.166397	0.017074	0	0.0328376	0.235111	0.0646375	0.29937	-0.132862	0.408984
GeneID_57020	C16orf62	-0.0619891	-0.319527	0.463231	-0.421586	0.727271	0.193979	-0.335116	-0.383116	0	0.904582	-0.0942161	-0.385408	0.611112	-0.692691	0.0818
GeneID_23435	TARDBP	-0.00122425	0.0637968	0.456423	-0.0826536	0.193821	1.32701	0.346637	-0.0192336	0	0.276059	0.344278	0.0628207	0.194558	0.608471	1.17981
GeneID_48	ACO1	-0.278192	-0.114487	-0.717913	0.192952	0	0.494244	-0.590052	0.357514	0	-0.196197	0.0326542	0	0	0.385042	1.14237
GeneID_10938	EHD1	0.0292676	-0.07543	-0.096463	0.192569	0.379272	-0.474193	-0.0171953	-0.298598	0	0.427501	-0.0546708	0.120154	0.263675	-0.887512	-0.478382
GeneID_2079	ERH	-0.139477	0.0919969	-0.102277	0.320357	-0.415407	0.192559	-0.588441	0.0462464	0.355754	-0.00851027	0.60607	0.177418	-0.407054	0.0340245	0.0960601
GeneID_6209	RPS15	-0.0327449	-0.45785	-0.643676	0.192338	-0.320335	0.296369	0.232766	-0.419749	0	0.130296	-0.0495036	-0.047357	-0.237075	-0.150696	-0.477885
GeneID_55671	PPP4R3A	-0.459285	0.156051	0	0.192031	0.642363	0	-0.106797	-0.223004	0	0.523215	0	0.39825	0.0396986	0.535576	0
GeneID_5954	RCN1	0.372829	0.089533	0.57436	0.318675	-0.10706	0.191678	0.274089	8.9071e-05	0	-0.00853403	-0.0278763	0.182487	-0.264173	-0.1004	-0.173782
GeneID_55907	CMAS	-0.449634	-0.675666	-0.0886372	0.190498	1.05163	-0.198629	-0.1329	-0.166228	0	-0.678124	-0.30113	0.00125032	0.949294	-0.134308	-0.783734
GeneID_55702	CCDC94	0.195566	0.107856	0	0.952172	0.189909	0	0.207572	-0.498739	0	0	0	1.28856	0.434189	0	0
GeneID_25816	TNFAIP8	0.413724	-0.0575778	0.261171	0.189624	0.193213	0.121299	0.118567	-0.138432	0.406015	-0.359673	-0.663036	0.0377517	0.0631177	-0.0452118	-0.772487
GeneID_7168	TPM1	-0.978059	-9.50735e-05	1.02383	0.189084	0.128837	0.755973	-0.972098	0.202605	-0.578728	-0.540255	-0.214626	0.356276	-0.0256826	0.86322	0.873142
GeneID_479	ATP12A	0.00124707	-0.439699	-0.043894	0.0203081	0.423306	0.189006	0.485112	0.00883348	0	-0.165591	0.211631	0.217135	0.656916	0.918619	0.444292
GeneID_478	ATP1A3	0.00124707	-0.439699	-0.043894	0.0203081	0.423306	0.189006	0.485112	0.00883348	0	-0.165591	0.211631	0.217135	0.656916	0.918619	0.444292
GeneID_477	ATP1A2	0.00124707	-0.439699	-0.043894	0.0203081	0.423306	0.189006	0.485112	0.00883348	0	-0.165591	0.211631	0.217135	0.656916	0.918619	0.444292
GeneID_480	ATP1A4	0.00124707	-0.439699	-0.043894	0.0203081	0.423306	0.189006	0.485112	0.00883348	0	-0.165591	0.211631	0.217135	0.656916	0.918619	0.444292
GeneID_3895	KTN1	0.0284884	0.0995698	0.208776	0.188335	-0.241339	0.265836	0.0756254	0.113613	0.307518	-0.208605	-0.127653	0.374768	-0.133829	0.242404	0.54352
GeneID_50	ACO2	-0.0836025	-0.383962	1.03366	-0.0629026	0.188315	0.410362	0.137857	0.00138551	0.154242	0.940531	0.208708	-0.0908963	0.208498	0.550224	0.30263
GeneID_55832	CAND1	-0.1451	-0.189879	0.0658816	0.311433	0.187422	0.0267312	-0.0874095	0.040614	0	0.0563708	-0.372444	0.325711	0.0753234	-0.330495	0.3491
GeneID_10961	ERP29	-0.378298	0.161166	0.249963	0.187237	-0.485228	0.321166	-0.141129	0.243526	-0.345567	0.332622	0.281551	0.323494	-0.390006	0.0141989	0.00552999
GeneID_26509	MYOF	-0.442663	-0.230527	-0.356493	0.187153	-0.179238	0.830664	-0.23932	-0.120899	-0.274503	-0.454672	0.0493183	0.0914265	-0.0184568	0.350836	0.741783
GeneID_6888	TALDO1	0.0616617	-0.108456	0.37569	0.0680034	0.357766	0.187098	0.140012	-0.132112	0.00151499	0.446878	0.136493	0.0143371	0.268013	-0.290185	-0.155623
GeneID_1938	EEF2	0.0237591	-0.284734	-0.285689	0.184981	1.05436	0.186425	-0.153984	-0.122512	0.534894	0.462267	0.301369	0.181837	0.920443	-0.099663	0.00853666
GeneID_55114	ARHGAP17	0.0741218	0.246662	-0.0563332	0.167501	0.186209	0.330531	0.0225298	-0.00406505	0	-0.312478	-0.537608	0.0140297	0.161811	0.664962	-0.10177
GeneID_8891	EIF2B3	-0.911165	0.355951	0.123334	0	0.185888	0.571262	-0.430589	0.56358	0	0	-0.351167	0	0.372408	0	1.00246
GeneID_79861	TUBAL3	-0.232919	-0.399895	-1.13982	0.185362	1.7635	-0.172904	-0.499983	0.0434557	0	0.314034	0.400082	0.231072	1.89101	-0.519235	-0.589738
GeneID_54148	MRPL39	0.445866	0.470677	-0.289419	0	0.362468	0.184941	0.41512	-0.138366	0	-0.153786	-0.269178	0	0.17772	0.260716	0.333964
GeneID_10383	TUBB4B	-0.081504	-0.0464433	-0.953354	0.184898	1.22166	0.119322	0.0114902	0.3357	-0.756459	0.301791	0.205504	0.0923002	1.10322	-0.274679	-0.137051
GeneID_203068	TUBB	-0.081504	-0.0386133	-0.929727	0.184898	1.21896	0.113956	0.0114902	0.23386	-0.756459	0.237689	0.186654	0.0923002	1.0923	-0.258901	-0.127377
GeneID_6173	RPL36A	0.00567432	0.113773	0.504693	0.337296	-0.272827	0.18408	0.0220533	0.0424291	-0.165883	0.00503996	-0.285713	0.501745	-0.42402	0.0354791	0.309542
GeneID_5576	PRKAR2A	0	0.363172	-0.309857	0	0.32193	0.183596	0	0.163388	0	-0.333267	0.261593	0	0.524791	-0.122592	0.0163496
GeneID_5931	RBBP7	0.161111	-0.119597	-0.0248778	0.157187	0.439206	0.18309	0.384384	0.128527	0	0.18716	0.0236007	0.125044	0.616563	-0.223268	-0.493968
GeneID_6789	STK4	0.0752829	0.00334587	0.428479	0.182734	-0.0227887	0.187017	0.246649	-0.0318115	0	-0.252808	0.112498	-0.0273219	-0.0460279	-0.469316	-0.0491474
GeneID_10987	COPS5	-0.263329	-0.108339	-0.358218	0.182364	0.325894	-0.166029	-0.0778199	-0.0316572	0	-0.338279	-0.469925	0.518947	0.252405	0.166371	-0.308396
GeneID_64005	MYO1G	0.260728	-0.34523	-0.970069	0.197196	0.182107	-0.835132	0.0683449	-0.00114888	0	-0.306708	-0.259756	0.0712573	0.447668	-0.640649	-0.668516
GeneID_23191	CYFIP1	-0.698606	-0.229171	0.144128	0.180578	-0.351158	0.195194	0.370455	0.125942	0	1.4182	0.612882	0	-0.191525	0.326542	0.9856
GeneID_84272	YIPF4	-0.0299352	-0.198883	0	0.396467	0.179608	0	-0.18154	0.00277975	0	0	0	0.553213	0.261909	0	0
GeneID_9555	H2AFY	-0.104091	-0.0536659	-0.196076	0.18344	0.179556	-0.0482686	-0.150329	0.327914	0.564984	-0.170564	-0.0550893	0.180806	0.347982	-0.158678	0.00348348
GeneID_2782	GNB1	0.0784352	0	-0.615715	0.178863	0	0.798134	0.107819	0	0	0.236375	0.467398	0.0639619	0	0.93766	0.175534
GeneID_2783	GNB2	0.0784352	0	-0.615715	0.178863	0	0.798134	0.107819	0	0	0.236375	0.467398	0.0639619	0	0.93766	0.175534
GeneID_59345	GNB4	0.0784352	0	-0.615715	0.178863	0	0.798134	0.107819	0	0	0.236375	0.467398	0.0639619	0	0.93766	0.175534
GeneID_372	ARCN1	0.280274	0.129378	0.245495	-0.141666	0.17811	0.336629	0.272425	-0.021046	0.210585	-0.133129	-0.0399267	-0.0744125	0.166572	0.233346	0.48258
GeneID_55763	EXOC1	0.547402	0.206657	-0.749756	0.26878	0.130072	0.177791	0.371454	0.166794	0	-0.0394261	-0.21134	0.100055	0.0991966	0.459068	0.198751
GeneID_6232	RPS27	0.129985	0.305203	-0.0110685	0.104323	0.387083	0.177576	0.0756866	0.299308	-0.461315	-0.0960778	-0.171702	-0.042515	0.129616	-0.0933587	0.0758404
GeneID_51065	RPS27L	0.181559	0.39525	-0.0367835	0.0851958	0.536699	0.177576	0.0707341	0.316578	0	0.121046	-0.111174	-0.0820133	0.302864	-0.283834	0.0560798
GeneID_3035	HARS	0.0612542	-0.144774	-0.255605	0.177541	-0.377978	0.323221	0.202751	-0.424603	0	-0.140009	-0.361466	0.340023	-0.323718	0.0143103	0.255461
GeneID_51	ACOX1	0.64769	-0.127244	-0.171044	0.562983	0.122958	0.177168	0.508885	0.225172	0	0.462717	0.249656	0.532067	0.0363253	0.223862	0.280267
GeneID_4698	NDUFA5	0.305325	0.137453	-0.511841	0.778846	-0.178054	0.17659	0.314541	-0.198314	0	-0.726092	-0.911972	0.567925	-0.331061	0.447681	0.534725
GeneID_7317	UBA1	-0.265599	-0.261839	-0.172874	0.17649	0.22768	-0.303829	-0.17599	-0.172735	-0.0273287	-0.294676	0.00152961	-0.160976	0.0920477	-0.185892	-0.400307
GeneID_375449	MAST4	-0.291891	0.0478923	-1.61194	0.312952	0.17611	-0.23077	-0.431132	0.0132378	0	0.472665	0.147704	0.501435	-0.180682	0	-0.667194
GeneID_9138	ARHGEF1	0.438323	0.238187	0.0133985	-0.151783	0.175786	0.650369	0.432507	-0.172523	0	-0.131916	0.210764	0.0212617	0.86377	-0.0288466	0.37417
GeneID_10399	GNB2L1	-0.100768	-0.422262	-0.423656	0.0158054	1.0484	0.175614	-0.0277571	-0.0635303	0	0.265033	0.201747	0.134103	1.0661	0.0473433	0.19368
GeneID_26240	FAM50B	0.573546	1.02595	0.150729	0.00115806	1.0428	0.174622	0.15725	0.428571	0	0.3104	0.235672	-0.535516	0.756193	1.5069	0.093097
GeneID_84790	TUBA1C	-0.161046	-0.306648	-0.303115	0.0372155	0.755067	0.174165	-0.206923	0.0513542	0	-0.123324	0.0454539	0.103158	0.640868	-0.183398	0.223409
GeneID_2739	GLO1	-0.155615	-0.176032	-0.487117	-0.238432	0.263222	0.174112	-0.0474843	-0.21966	0	-0.410622	-0.208701	-0.351013	0.463273	0.772058	-0.218292
GeneID_5859	QARS	0	0.0350787	-0.770932	0	0.76661	0.173972	0	-0.318835	0	-0.434341	-0.00543714	0	0.657501	-0.42575	0.329002
GeneID_9344	TAOK2	0.0414295	0.0372583	0.063353	0.0212646	0.17342	1.08191	0.011757	-0.191586	0	0.238589	0.133399	-0.054974	0.157826	-0.197037	1.74376
GeneID_23122	CLASP2	0.648153	0.297927	0	0.172544	0.310104	0	0.88275	0.307759	-0.598164	0	0	0.270344	0.132981	0	0
GeneID_322	APBB1	-0.0466473	0	2.11438	0.172439	0	0.942005	0.150542	0	0	1.69423	2.59569	0.149846	0	0.186033	4.31365
GeneID_6421	SFPQ	0.26304	0.111865	0.337152	0.171039	-0.183235	0.261313	0.229268	-0.0232144	-0.721649	-0.235537	-0.0210418	0.0496642	-0.231796	0.135843	0.184716
GeneID_79709	COLGALT1	0.0606505	-0.0483957	0.501132	-0.173645	0.170853	0.367411	0.221085	0.178779	0.103283	-0.0407503	0.325583	-0.348928	0.2434	0.856302	0.0640545
GeneID_10533	ATG7	0.0580711	-0.258027	-0.600066	-0.095119	0.266341	0.170262	0.0733666	-0.200939	0	-0.158714	0.13408	-0.0564595	0.0128313	-0.716409	-0.228718
GeneID_5689	PSMB1	-0.549843	0.0307962	0.522287	-1.16717	0.169871	0.231469	-0.382036	0.239858	0	0.524608	0.0871424	-0.38356	0.17432	-0.257468	0.155797
GeneID_1936	EEF1D	-0.212374	0.224957	0.226886	0.169687	-0.203921	0.820719	-0.281384	-0.0594553	0.17964	0.630797	0.204676	0.286338	-0.058536	0.0346174	0.362576
GeneID_115004	MB21D1	-1.10298	0.00219495	0.386456	0.169639	0.349832	0	-1.11238	-0.135714	0	-1.20757	-1.84752	-0.0164156	-0.294143	0	0
GeneID_6187	RPS2	-0.0637506	-0.273299	0.0639246	0.252366	0.169524	-0.128417	0.213263	0.0712331	-0.235318	0.242166	-0.143	0.204587	0.127985	-0.165258	-0.166244
GeneID_22938	SNW1	0.15729	0.48282	1.16785	-0.0408382	0.169234	0.500995	0.392326	0.394016	-0.380294	0.04225	0.448462	-0.207092	0.194247	-0.0762675	-0.0309252
GeneID_6129	RPL7	0.198318	-0.207089	-1.0346	0.168223	0.314639	-0.5185	0.158433	-0.0981758	0	-0.144964	-0.150461	0.19937	0.374402	-0.302513	0.00943653
GeneID_6749	SSRP1	-0.0365315	0.310287	-1.23928	0.1682	0.352459	-1.80445	-0.165772	0.600809	1.45613	-0.419304	-0.244919	0.25948	0.371941	-0.257041	-0.842851
GeneID_7430	EZR	-0.0258252	0.300209	0.140845	0.226558	0.167685	-0.0085695	0.230316	0.190876	0.120251	0.342058	-0.0769284	0.26344	0.276711	-0.338636	-0.0451093
GeneID_8148	TAF15	-0.191677	-0.135997	0.942955	0.16693	0.0103563	0.866476	-0.0395211	-0.244675	0	0.30548	0.567834	0.568413	-0.0960655	0.402702	0.4982
GeneID_830	CAPZA2	-0.553412	-0.624663	0.51935	-0.285325	0.73482	0.16636	-0.194224	0.314945	0	-0.0494254	0.0959837	-0.513703	0.713025	0.448117	0.172693
Y08654	_	0.336171	0.394364	-0.138563	0.164131	0.436866	0.156239	0.0899128	0.803285	-0.883867	-0.214548	-0.422888	0.304488	0.534884	0.598478	0.505437
GeneID_962	CD48	0.359787	0.446303	0	0.528559	0.163957	0	0.305908	0.200196	0	-0.53935	0	0.216235	0.194648	0.321834	0
GeneID_6122	RPL3	0.166328	0.019171	0.157184	0.270483	-0.0494816	0.163891	0.112123	-0.0609699	0.0362834	-0.0523649	-0.434344	0.164872	0.0548041	-0.104718	0.268797
GeneID_23367	LARP1	-0.0827787	0.0768717	-0.446286	1.08636	0.00570368	0.163723	-0.21734	0.186594	0	0.192853	-0.157321	0.657273	0.135831	1.36251	0.533822
GeneID_79612	NAA16	0	-0.698896	-0.577044	0	0.162925	0.174798	0	-0.319285	0	-0.130538	-0.0844132	0	0.302206	0.662846	-0.154562
GeneID_3157	HMGCS1	0.768852	0.809	2.13905	0.162553	0.671371	-0.469703	0.823125	1.06679	0	1.7311	1.73879	0.701813	1.09907	2.30246	1.21319
GeneID_7411	VBP1	-0.122964	-0.153397	-0.0711632	0.162065	-0.455985	0.561981	-0.0877007	-0.28802	0.00625405	-0.264654	-0.0807949	0.117983	-0.199324	0.855659	0.49378
GeneID_197259	MLKL	0.467567	0.0516271	-1.11282	0.843051	0.161206	-0.061212	0.522649	0.00120223	-0.761267	-0.743235	-0.397936	0.37782	0.235662	0	0.00932371
GeneID_6709	SPTAN1	0.152002	0.0588893	-0.0715714	0.161191	-0.0704138	0.723045	0.221579	-0.13277	0	0.18927	0.0324272	0.445465	-0.0322987	1.08228	1.10511
GeneID_29766	TMOD3	-0.00661227	-0.00914978	0.0832725	0.161047	-0.0418262	0.767862	0.0874748	0.0154067	0.168027	-0.267732	0.150313	0.106193	-0.0865906	-0.0210015	0.416453
GeneID_23047	PDS5B	-0.205711	-0.0455099	-0.340857	0.0775557	0.310127	0.160825	-0.405683	0.0894159	-0.697586	0.013133	-0.641841	0.0293934	0.423476	-0.0982945	0.134004
Y08635	_	-0.342026	-0.0439417	-0.301678	0.160369	1.26559	-0.1358	-0.115106	-0.30278	0.992353	0.668557	0.430594	-0.0218602	0.958768	-0.610007	0.0137924
GeneID_9922	IQSEC1	0.779118	-0.0840744	0.18535	0.160288	0.475972	0	-0.395508	-0.321444	0	0.363037	0.0219475	-0.0946402	0.424987	1.491	0
GeneID_1809	DPYSL3	-0.859612	-0.281867	0.339697	0.00245249	0.404459	0.160139	-0.812046	-0.191676	0	0.626421	-0.249789	0.170458	0.368243	-0.720016	-0.0741622
GeneID_7867	MAPKAPK3	-0.0691401	-0.127191	-0.36986	0.160034	0.538331	-0.14256	-0.143551	-0.0294228	0	-0.0245987	0.164224	0.19664	0.455719	-0.195296	-0.638137
GeneID_1808	DPYSL2	-0.622069	-0.446884	-0.00885449	-0.0366968	0.240074	0.159657	-0.186033	0.085451	-0.200653	0.188814	0.121968	0.0383715	0.0442683	-0.460022	-0.0959948
GeneID_125988	C19orf70	0.271911	0.228213	0	0.159219	0.451346	0	0.188147	0.13818	0	-0.332715	0	0.170506	0.298645	0.180497	0
GeneID_57060	PCBP4	0.23795	-0.0891102	-1.09923	0.158304	1.07945	0.00650841	-0.516824	-0.417744	-0.581872	0.22576	0.397266	0.0807091	1.10815	-0.0290035	-0.443246
GeneID_6139	RPL17	0.00786062	0.0505451	0.317557	0.158256	-0.385331	0.28691	0.129331	-0.177079	-0.625875	-0.0714957	-0.702781	0.060771	-0.333782	0.10576	0.306277
GeneID_689	BTF3	0.0736519	0.196843	0.783838	0.15728	-0.381946	1.19944	0.0480137	0.116048	1.31938	0.347989	-0.103062	0.255261	-0.385155	0.486084	1.35157
GeneID_10056	FARSB	0.00829683	0.231574	-0.377849	0.325948	0.156919	-0.20545	0.102735	0.285144	0	-0.0632381	0.0280341	0.451287	-0.024224	-0.0836832	-0.351696
GeneID_23303	KIF13B	0.0200826	-0.205622	-0.092736	0.155731	-0.38204	0.178463	-0.0666706	-0.302453	0	0.260635	0.0120212	0.0332371	-0.573741	0.334928	-0.0798682
GeneID_4218	RAB8A	0.146053	-0.253803	-0.0799685	0.155044	1.06701	-0.250165	0.394547	0.0583918	2.35005	-0.000360708	0.172608	0.0574711	1.16604	0.562064	0.179921
GeneID_55737	VPS35	-0.029027	-0.940161	-0.473609	0.154862	0.66307	-0.129942	-0.396769	-0.137552	-0.271989	0.1623	0.328606	-0.167123	1.01056	0.737301	0.135173
GeneID_7150	TOP1	-0.0598968	-0.0854076	-0.852179	0.167938	0.154821	0.141005	-0.213304	-0.166771	-0.26599	-0.398372	-0.472882	0.0674983	0.2796	-0.831531	-0.460005
GeneID_10398	MYL9	-0.0702601	-0.224385	-0.658473	0.154282	1.72171	-0.357116	-0.442464	0.110557	0	0	0.21005	0.534425	1.72567	0	-0.749424
GeneID_202559	KHDRBS2	0.0723681	-0.0923218	0.17638	0.337171	0.154249	-0.377482	-0.0177305	-0.458892	-0.109838	0.000192393	2.06548	0.106104	-0.205744	0.148133	-0.657413
GeneID_9588	PRDX6	-0.475296	-0.417065	-0.230145	-0.236936	0.320234	0.154073	-0.312248	-0.111963	0	-0.48084	0.217538	-0.103791	0.244825	0.699401	0.053123
GeneID_79718	TBL1XR1	-0.239639	0.0293898	0	0.23041	0.153341	0	0.105325	-0.148628	0	0	0	0.248468	0.159214	0	0
GeneID_811	CALR	-0.204994	0.0512437	0.171323	0.152718	0.0165449	0.423493	-0.233404	0.0232692	0.298815	0.146115	-0.117665	0.0246021	0.0407255	0.45993	0.679955
GeneID_5062	PAK2	0.0559093	-0.0770756	0.393303	0.152035	-0.194209	0.199769	0.0970069	-0.315964	0.235731	-0.198046	-0.200502	0.0479945	-0.248958	0.0793254	0.683079
GeneID_28985	MCTS1	-0.295952	0.0362082	-0.238414	-0.128612	0.698385	0.151307	0.0575183	-0.0638995	0	-0.079839	0.230265	-0.409705	0.676754	0.853004	0.0105425
GeneID_22950	SLC4A1AP	-0.214268	0.225989	-0.615996	0	0.927068	0.151246	-0.438895	-0.117617	0	0	-0.169302	0	0.716194	0	-0.0598261
GeneID_26275	HIBCH	-0.0134942	0.19546	0.156529	0.151231	-0.511206	0.365378	0.109232	0.388217	0	0.0457691	0.0430244	0.16923	-0.289081	0.191144	0.502914
GeneID_4707	NDUFB1	-0.167727	0.0387443	-0.546447	0.15037	0.650156	-0.706378	-0.178335	0.066754	0	0.0291918	0.103454	0.0828709	0.667226	-0.180436	-0.614764
GeneID_22818	COPZ1	0.506016	0.172418	-0.374338	0.150233	0	0.186368	0.773915	0.0486373	0	0.565533	0.450283	0.158593	0	-0.0914996	0.461806
GeneID_5688	PSMA7	-0.112115	-0.296049	0.217336	-0.00127922	0.4645	0.149979	-0.0544735	-0.0839811	0.00137034	0.362993	0.260109	0.0279101	0.449588	0.00355475	0.257328
Y00962	_	-0.0810531	0	0.217631	0.149935	0	0.344778	-0.0251509	0	0	0.658982	-0.376761	0.239244	0	-0.541893	-0.0241253
GeneID_10121	ACTR1A	-0.374845	0.0893964	-0.4341	0.137802	0.557552	0.149857	-0.45664	0.0946019	0.65061	0.605583	-0.154221	0.180208	0.509653	0.724145	0.346124
GeneID_1654	DDX3X	0.151418	0.203628	0.481013	0.149431	-0.0317179	1.56626	0.131889	-0.00651233	-0.406478	-0.506074	0.0994432	-0.0466299	-0.0457464	1.28171	1.62673
GeneID_7812	CSDE1	0.267797	-0.0141637	0.167171	0.134109	0.148841	0.51155	0.432594	0.0643613	0	0.0824301	0.1774	0.132359	0.019948	0.475261	0.263304
GeneID_9196	KCNAB3	0.2109	-0.150324	0	0.148623	0.862898	0	-0.0634223	0.161775	0	0	0	-0.0062978	0.632508	0	0
GeneID_5917	RARS	-0.114789	0.169126	-0.736753	-0.015502	0.503145	0.148169	0.0484234	0.0559669	0	0	0.17489	-0.0606639	0.474226	0.278999	0.330164
Y08624	_	0.130671	-0.0196614	0.415798	-0.1707	0.47991	0.147602	0.176606	0.0691899	0	-0.588805	-0.69467	-0.096855	0.474925	0.0861922	0.180194
GeneID_10294	DNAJA2	-0.388682	0.219686	-0.500125	0.147015	0.306762	-0.0864151	-0.227837	0.137965	0	-0.108347	-0.0753472	0.250088	0.470742	-0.257095	-0.106463
GeneID_3688	ITGB1	-0.0323566	-0.0968452	0.2721	-0.00379748	0.146957	0.300597	-0.222097	-0.0549664	0	-0.376786	-0.496487	0.124346	-0.414904	0.409647	0.438745
GeneID_27436	EML4	-0.136693	-0.0556524	0.182235	-0.178533	0.146786	1.03496	-0.0859116	0.202199	-0.0135671	0.404981	0.496596	-0.186435	0.178335	-0.474166	0.800775
GeneID_8226	PUDP	-0.314256	0	0.245778	0.208938	0	0.146727	-0.186096	0	0	0.291837	1.38	0.0891821	0	0.214204	-0.7199
GeneID_26007	TKFC	-0.542887	0.112143	-0.330153	0	0.689494	0.146141	-0.174574	0.323045	0	0.165794	0.361797	0	0.511164	-0.0546683	0.161865
GeneID_57504	MTA3	0	-0.0356533	-0.0642706	0	1.1684	0.146037	0	-0.00204891	0	0	-0.0649439	0	0.825862	0	0.252506
GeneID_114885	OSBPL11	0	-0.204075	0.26588	0	0.440414	0.146022	0	0.197414	0	-0.00452452	0.159994	0	0.520632	0.5192	0.23452
GeneID_10254	STAM2	-0.407172	-0.167895	-1.21294	0.660973	0.145754	0	-0.426011	-0.16295	0	0	-0.872014	0.214535	0.0781235	0	0
GeneID_9097	USP14	0.085284	0.127041	0.0597203	0.145316	-0.0178037	0.266758	0.103968	-0.345384	-0.227527	0.439925	0.328204	-0.0138962	-0.121194	0.437353	0.0294927
GeneID_56983	POGLUT1	0.548655	0.148963	-0.268486	0.145297	0.535522	-0.54344	0.42857	0.198325	0	-0.166136	-0.161326	-0.183909	0.47197	-0.174275	-0.326078
GeneID_7416	VDAC1	0.268885	0.0423554	-0.435195	0.0387959	0.430097	0.145121	0.491675	0.00569256	-0.309157	0.0762638	-0.151804	0.0926242	0.404652	-0.109818	0.456082
GeneID_9987	HNRNPDL	0.0142298	0.0492513	-0.123938	0.116457	0.145093	0.596411	-0.0244375	2.08148	0.679107	0.55239	0.107625	-0.141446	0.0319089	0.515631	0.348561
GeneID_2876	GPX1	-0.132644	-0.116064	-0.742111	-0.620105	0.413962	0.144998	-0.106723	-0.235349	0	-0.262629	0.0255076	-0.426982	0.326813	-0.139491	0.0275828
GeneID_55920	RCC2	-0.0799863	0.0476633	0.0224202	0.144493	0.253339	0.138323	-0.0630718	0.0410597	-0.243638	0.23511	-0.174241	0.120345	0.103917	-0.0464725	0.145155
GeneID_6124	RPL4	-0.174106	-0.0721308	0.621629	0.143656	0.214358	-0.0186739	-0.0930452	0.0768928	-0.870001	0.239883	-0.29108	0.306288	0.159524	0.161855	0.205074
[truncated: 9,025 more rows]

## Sheet: Regulated proteins
Protein desscription	code	LOG2 fold change DTaP versus medium @ 24 hrs	LOG2 fold change DTaP versus medium @ 48 hrs	LOG2 fold change Al(OH)3 versus medium @ 24 hrs	LOG2 fold change Al(OH)3 versus medium @ 48hrs
[truncated: 636 more rows]
