# Supplementary material for: Vaccine antigens modulate the innate response of monocytes to Al(OH)3
Source: PLoS One. 2018 May 29;13(5):e0197885. doi: 10.1371/journal.pone.0197885 (PMC5973561; doi:10.1371/journal.pone.0197885)
Supplement: S3 Table — The pathways that are enriched after a specific stimulation condition and time point. The pathways are GO terms or KEGG pathways, which are enriched after one of the stimulation conditions with an FDR of <0.1. The proteins were at least a factor 1.5 regulated compared to control in 2 out of 3 donors. (XLSX) [file pone.0197885.s004.xlsx]

## Sheet: ReadMe
S3 Enriched pathways and GO terms
Each Tab represents one stimulation condition at one time point. Up means that the proteins that were upregulated at that time point in that stimulation condition were clustered in pathways. These pathways are depicted in the table with the FDR and gene count identified in the data set.

## Sheet: DTaP up GO+KEGG 24hrs
KEGG Pathway ID	Pathway description	Count in gene set	False Discovery Rate
4142	Lysosome	9	7.47e-07
290	Valine, leucine and isoleucine biosynthesis	2	0.0158
4144	Endocytosis	6	0.0158
4610	Complement and coagulation cascades	4	0.0158

## Sheet: DTaP up GO+KEGG 48 hrs
GO Pathway ID	Pathway description	Count in gene set	False Discovery Rate
GO:0044710	single-organism metabolic process	59	0.000863
GO:0002480	antigen processing and presentation of exogenous peptide antigen via MHC class I, TAP-independent	4	0.000943
GO:0010941	regulation of cell death	30	0.00104
GO:0060548	negative regulation of cell death	23	0.00104
GO:0044281	small molecule metabolic process	37	0.00145
GO:0043603	cellular amide metabolic process	18	0.0016
GO:0070887	cellular response to chemical stimulus	38	0.00174
GO:0006950	response to stress	49	0.00178
GO:0048523	negative regulation of cellular process	53	0.00239
GO:1901564	organonitrogen compound metabolic process	30	0.00239
GO:0042221	response to chemical	51	0.00268
GO:0042981	regulation of apoptotic process	27	0.00317
GO:0032963	collagen metabolic process	7	0.00329
GO:0006629	lipid metabolic process	23	0.00344
GO:0051716	cellular response to stimulus	68	0.00583
GO:0043524	negative regulation of neuron apoptotic process	8	0.00633
GO:0046903	secretion	16	0.00633
GO:0051246	regulation of protein metabolic process	37	0.00633
GO:0006952	defense response	26	0.00679
GO:0016192	vesicle-mediated transport	23	0.00679
GO:0060333	interferon-gamma-mediated signaling pathway	6	0.00679
GO:0009605	response to external stimulus	31	0.0068
GO:0032268	regulation of cellular protein metabolic process	35	0.0068
GO:0042026	protein refolding	4	0.0068
GO:0060337	type I interferon signaling pathway	6	0.0068
GO:0071357	cellular response to type I interferon	6	0.0068
GO:0080134	regulation of response to stress	26	0.0068
GO:0019222	regulation of metabolic process	70	0.00688
GO:0032940	secretion by cell	14	0.00688
GO:0043066	negative regulation of apoptotic process	19	0.00688
GO:0045087	innate immune response	20	0.00783
GO:0034248	regulation of cellular amide metabolic process	11	0.00785
GO:0048518	positive regulation of biological process	59	0.00844
GO:1901566	organonitrogen compound biosynthetic process	20	0.00923
GO:0006955	immune response	24	0.0102
GO:0008152	metabolic process	93	0.0102
GO:0010033	response to organic substance	36	0.0102
GO:0019884	antigen processing and presentation of exogenous antigen	8	0.0102
GO:0022411	cellular component disassembly	14	0.0102
GO:0022617	extracellular matrix disassembly	7	0.0102
GO:0044243	multicellular organismal catabolic process	6	0.0102
GO:0044255	cellular lipid metabolic process	18	0.0102
GO:0044712	single-organism catabolic process	19	0.0102
GO:0048519	negative regulation of biological process	52	0.0102
GO:0008283	cell proliferation	16	0.0128
GO:0050790	regulation of catalytic activity	33	0.0128
GO:0006417	regulation of translation	10	0.0166
GO:0007154	cell communication	58	0.0166
GO:0002237	response to molecule of bacterial origin	10	0.0184
GO:0006887	exocytosis	10	0.0185
GO:0071346	cellular response to interferon-gamma	6	0.0185
GO:0048731	system development	45	0.0187
GO:0044237	cellular metabolic process	83	0.0203
GO:0007165	signal transduction	54	0.0208
GO:0002376	immune system process	30	0.0211
GO:0010951	negative regulation of endopeptidase activity	9	0.0211
GO:1901214	regulation of neuron death	9	0.0211
GO:0030198	extracellular matrix organization	11	0.0215
GO:0097067	cellular response to thyroid hormone stimulus	3	0.0221
GO:0032502	developmental process	54	0.024
GO:0044700	single organism signaling	56	0.026
GO:0071827	plasma lipoprotein particle organization	4	0.026
GO:0031323	regulation of cellular metabolic process	61	0.0264
GO:0050794	regulation of cellular process	87	0.0264
GO:0043086	negative regulation of catalytic activity	17	0.0279
GO:0048513	organ development	36	0.0285
GO:0001932	regulation of protein phosphorylation	21	0.0286
GO:0019221	cytokine-mediated signaling pathway	11	0.0291
GO:0006914	autophagy	7	0.0295
GO:0009991	response to extracellular stimulus	12	0.0295
GO:0009056	catabolic process	27	0.0305
GO:0050789	regulation of biological process	89	0.0308
GO:0002478	antigen processing and presentation of exogenous peptide antigen	7	0.0309
GO:0044767	single-organism developmental process	53	0.0309
GO:1903205	regulation of hydrogen peroxide-induced cell death	3	0.0336
GO:0009267	cellular response to starvation	7	0.034
GO:0008203	cholesterol metabolic process	6	0.0344
GO:0032501	multicellular organismal process	61	0.0357
GO:0006892	post-Golgi vesicle-mediated transport	6	0.0367
GO:0030574	collagen catabolic process	5	0.0367
GO:0051346	negative regulation of hydrolase activity	11	0.0367
GO:0006665	sphingolipid metabolic process	6	0.0374
GO:0006893	Golgi to plasma membrane transport	4	0.0374
GO:1903201	regulation of oxidative stress-induced cell death	4	0.0374
GO:0044707	single-multicellular organism process	59	0.0377
GO:0048522	positive regulation of cellular process	50	0.038
GO:0006446	regulation of translational initiation	5	0.039
GO:1901700	response to oxygen-containing compound	22	0.039
GO:0050896	response to stimulus	70	0.0397
GO:0009066	aspartate family amino acid metabolic process	4	0.0409
GO:0031103	axon regeneration	3	0.0409
GO:0031668	cellular response to extracellular stimulus	8	0.0409
GO:0034377	plasma lipoprotein particle assembly	3	0.0409
GO:0045806	negative regulation of endocytosis	4	0.0409
GO:0044248	cellular catabolic process	23	0.0441
GO:0006528	asparagine metabolic process	2	0.0459
GO:0031667	response to nutrient levels	11	0.0459
GO:0048261	negative regulation of receptor-mediated endocytosis	3	0.0459
GO:0098542	defense response to other organism	10	0.0459
GO:0065009	regulation of molecular function	35	0.0462
GO:0043604	amide biosynthetic process	11	0.0492
GO:0006766	vitamin metabolic process	6	0.0496
GO:0019886	antigen processing and presentation of exogenous peptide antigen via MHC class II	5	0.0496
GO:0071496	cellular response to external stimulus	9	0.0496
KEGG Pathway ID	Pathway description	Count in gene set	False Discovery Rate
4142	Lysosome	16	6.01e-13
4612	Antigen processing and presentation	8	7.98e-06
970	Aminoacyl-tRNA biosynthesis	4	0.0292
1100	Metabolic pathways	21	0.0292
1212	Fatty acid metabolism	4	0.0338
4144	Endocytosis	7	0.0443

## Sheet: DTaP down GO+KEGG 24 uu
GO Pathway ID	Pathway description	Count in gene set	False Discovery Rate
GO:0006810	transport	32	4.7e-05
GO:0044765	single-organism transport	28	0.000108
GO:0016192	vesicle-mediated transport	17	0.000335
GO:0051179	localization	33	0.000515
GO:0050878	regulation of body fluid levels	13	0.00064
GO:0031123	RNA 3 -end processing	6	0.000758
GO:0010951	negative regulation of endopeptidase activity	8	0.00174
GO:0030168	platelet activation	8	0.00174
GO:0031667	response to nutrient levels	10	0.00174
GO:0071702	organic substance transport	20	0.00174
GO:0006898	receptor-mediated endocytosis	7	0.00425
GO:0052548	regulation of endopeptidase activity	9	0.00425
GO:0006897	endocytosis	10	0.00505
GO:0051641	cellular localization	20	0.0056
GO:0007596	blood coagulation	10	0.00761
GO:0097305	response to alcohol	8	0.00761
GO:0006369	termination of RNA polymerase II transcription	4	0.0104
GO:0043200	response to amino acid	5	0.0132
GO:0071230	cellular response to amino acid stimulus	4	0.0132
GO:0006641	triglyceride metabolic process	5	0.0137
GO:0009051	pentose-phosphate shunt, oxidative branch	2	0.0165
GO:0009611	response to wounding	11	0.0165
GO:0001775	cell activation	10	0.0174
GO:0030100	regulation of endocytosis	6	0.0187
GO:0031124	mRNA 3 -end processing	4	0.0231
GO:0033036	macromolecule localization	18	0.024
GO:0001101	response to acid chemical	7	0.0255
GO:1902582	single-organism intracellular transport	13	0.0265
GO:0042060	wound healing	10	0.0304
GO:0016482	cytoplasmic transport	10	0.0396
GO:0030041	actin filament polymerization	3	0.0396
GO:0051649	establishment of localization in cell	16	0.0418
GO:0006913	nucleocytoplasmic transport	6	0.0423
GO:0019433	triglyceride catabolic process	3	0.0495
GO:0050658	RNA transport	5	0.0495
KEGG Pathway ID	Pathway description	Count in gene set	False Discovery Rate
5146	Amoebiasis	5	0.0101
4520	Adherens junction	4	0.011
4611	Platelet activation	5	0.011
4666	Fc gamma R-mediated phagocytosis	4	0.0191
1200	Carbon metabolism	4	0.028
4510	Focal adhesion	5	0.0319
4670	Leukocyte transendothelial migration	4	0.0319
3040	Spliceosome	4	0.0364

## Sheet: DTaP down GO+KEGG 48 hrs down
GO Pathway ID	Pathway description	Count in gene set	False Discovery Rate
GO:0050878	regulation of body fluid levels	27	8.64e-07
GO:0042060	wound healing	26	2.98e-06
GO:0007596	blood coagulation	22	7.89e-06
GO:0010951	negative regulation of endopeptidase activity	15	9.88e-06
GO:0052548	regulation of endopeptidase activity	18	1.45e-05
GO:0010035	response to inorganic substance	18	6.78e-05
GO:0001101	response to acid chemical	15	0.000106
GO:0043588	skin development	13	0.000106
GO:0045861	negative regulation of proteolysis	16	0.00011
GO:0065008	regulation of biological quality	53	0.000115
GO:0051336	regulation of hydrolase activity	30	0.000411
GO:0051346	negative regulation of hydrolase activity	16	0.000581
GO:0008544	epidermis development	13	0.000671
GO:0048731	system development	57	0.000671
GO:0030162	regulation of proteolysis	22	0.000697
GO:0044707	single-multicellular organism process	76	0.000704
GO:0051246	regulation of protein metabolic process	44	0.000742
GO:0002576	platelet degranulation	8	0.000813
GO:0006950	response to stress	55	0.000813
GO:0045104	intermediate filament cytoskeleton organization	6	0.000813
GO:0030168	platelet activation	12	0.000947
GO:0010038	response to metal ion	13	0.00123
GO:0032501	multicellular organismal process	77	0.00123
GO:0050896	response to stimulus	88	0.0014
GO:0007275	multicellular organismal development	61	0.00156
GO:0030216	keratinocyte differentiation	8	0.00159
GO:0043200	response to amino acid	8	0.00164
GO:0065007	biological regulation	112	0.00164
GO:0071230	cellular response to amino acid stimulus	6	0.00234
GO:0009913	epidermal cell differentiation	9	0.00264
GO:0051179	localization	62	0.00287
GO:0032268	regulation of cellular protein metabolic process	40	0.00303
GO:0008380	RNA splicing	13	0.00452
GO:0015671	oxygen transport	4	0.00452
GO:0006526	arginine biosynthetic process	3	0.00553
GO:0006397	mRNA processing	14	0.00608
GO:0016192	vesicle-mediated transport	25	0.00678
GO:0045109	intermediate filament organization	4	0.00678
GO:0007584	response to nutrient	9	0.00808
GO:0071229	cellular response to acid chemical	9	0.00808
GO:0072376	protein activation cascade	6	0.01
GO:0001895	retina homeostasis	6	0.0107
GO:0034381	plasma lipoprotein particle clearance	4	0.0114
GO:0044767	single-organism developmental process	63	0.0114
GO:0032502	developmental process	63	0.0143
GO:0048518	positive regulation of biological process	66	0.0153
GO:0050789	regulation of biological process	105	0.0153
GO:0016071	mRNA metabolic process	16	0.0154
GO:0010043	response to zinc ion	5	0.0161
GO:1902578	single-organism localization	46	0.0169
GO:0019222	regulation of metabolic process	78	0.0171
GO:0048856	anatomical structure development	57	0.0174
GO:0000052	citrulline metabolic process	3	0.0217
GO:0034383	low-density lipoprotein particle clearance	3	0.0217
GO:0007010	cytoskeleton organization	19	0.0241
GO:0031667	response to nutrient levels	13	0.0241
GO:0034612	response to tumor necrosis factor	7	0.0241
GO:0060255	regulation of macromolecule metabolic process	68	0.0241
GO:0051234	establishment of localization	50	0.0293
GO:0061008	hepaticobiliary system development	7	0.0293
GO:0001775	cell activation	16	0.0304
GO:0080090	regulation of primary metabolic process	68	0.0304
GO:0097305	response to alcohol	11	0.0309
GO:0000050	urea cycle	3	0.0337
GO:0050794	regulation of cellular process	100	0.038
GO:0016043	cellular component organization	61	0.0465
GO:0043933	macromolecular complex subunit organization	34	0.0465
GO:0071356	cellular response to tumor necrosis factor	6	0.0465
GO:0071400	cellular response to oleic acid	2	0.0466
GO:0071840	cellular component organization or biogenesis	62	0.0485
KEGG Pathway ID	Pathway description	Count in gene set	False Discovery Rate
4610	Complement and coagulation cascades	7	0.00106

## Sheet: Al(OH)3 up GO+KEGG 24 hrs
GO Pathway ID	Pathway description	Count in gene set	False Discovery Rate
GO:0019886	antigen processing and presentation of exogenous peptide antigen via MHC class II	7	0.000309
GO:0002376	immune system process	25	0.000515
GO:1901575	organic substance catabolic process	21	0.00122
GO:0048002	antigen processing and presentation of peptide antigen	8	0.00176
GO:0032501	multicellular organismal process	43	0.00327
GO:0044281	small molecule metabolic process	24	0.00351
GO:0065008	regulation of biological quality	29	0.00351
GO:0009056	catabolic process	21	0.00417
GO:0044707	single-multicellular organism process	41	0.00417
GO:0050878	regulation of body fluid levels	13	0.00417
GO:0050885	neuromuscular process controlling balance	5	0.00417
GO:0006629	lipid metabolic process	16	0.00429
GO:0031347	regulation of defense response	13	0.00676
GO:0044712	single-organism catabolic process	14	0.00882
GO:0010033	response to organic substance	24	0.0152
GO:0042221	response to chemical	31	0.0152
GO:0045087	innate immune response	14	0.0152
GO:0006878	cellular copper ion homeostasis	3	0.0174
GO:0044710	single-organism metabolic process	33	0.0174
GO:0033036	macromolecule localization	21	0.0219
GO:0050896	response to stimulus	45	0.0226
GO:0080134	regulation of response to stress	17	0.0226
GO:0006955	immune response	16	0.0298
GO:0051641	cellular localization	21	0.0298
GO:0006950	response to stress	28	0.0319
GO:0007596	blood coagulation	10	0.0319
GO:0009057	macromolecule catabolic process	13	0.0319
GO:0030163	protein catabolic process	10	0.0319
GO:0045453	bone resorption	3	0.0319
GO:0050778	positive regulation of immune response	10	0.0319
GO:0051716	cellular response to stimulus	40	0.0319
GO:0006687	glycosphingolipid metabolic process	4	0.0332
GO:0050776	regulation of immune response	12	0.0332
GO:0008203	cholesterol metabolic process	5	0.0353
GO:0006665	sphingolipid metabolic process	5	0.0393
GO:0006952	defense response	16	0.043
GO:0034369	plasma lipoprotein particle remodeling	3	0.0439
GO:0051234	establishment of localization	28	0.0439
GO:0006672	ceramide metabolic process	4	0.0444
GO:0007598	blood coagulation, extrinsic pathway	2	0.0459
GO:0014012	peripheral nervous system axon regeneration	2	0.0459
GO:0016192	vesicle-mediated transport	14	0.0459
GO:0044248	cellular catabolic process	16	0.0459
GO:0051649	establishment of localization in cell	18	0.0459
GO:0072376	protein activation cascade	4	0.0459
GO:2000257	regulation of protein activation cascade	3	0.0459
GO:0006887	exocytosis	7	0.0485
GO:0046907	intracellular transport	15	0.0495
KEGG Pathway ID	Pathway description	Count in gene set	False Discovery Rate
4142	Lysosome	15	1.24e-15
4380	Osteoclast differentiation	7	0.00017
4612	Antigen processing and presentation	5	0.00102
290	Valine leucine and isoleucine biosynthesis	2	0.00819
4610	Complement and coagulation cascades	4	0.0132

## Sheet: Al(OH)3 up GO+KEGG 48 hrs
GO Pathway ID	Pathway description	Count in gene set	False Discovery Rate
GO:0010033	response to organic substance	47	9.45e-05
GO:0042221	response to chemical	59	0.000171
GO:0051649	establishment of localization in cell	37	0.000171
GO:0070887	cellular response to chemical stimulus	43	0.0002
GO:0044281	small molecule metabolic process	41	0.000202
GO:0044765	single-organism transport	49	0.000202
GO:1902582	single-organism intracellular transport	28	0.000244
GO:0051641	cellular localization	40	0.000249
GO:1902578	single-organism localization	50	0.000339
GO:0051716	cellular response to stimulus	77	0.000435
GO:1902580	single-organism cellular localization	23	0.000435
GO:0009056	catabolic process	34	0.00118
GO:0019884	antigen processing and presentation of exogenous antigen	10	0.00118
GO:0006928	movement of cell or subcellular component	28	0.00208
GO:1901700	response to oxygen-containing compound	28	0.00208
GO:0006950	response to stress	51	0.00228
GO:0090002	establishment of protein localization to plasma membrane	7	0.00228
GO:0033036	macromolecule localization	36	0.00271
GO:0044710	single-organism metabolic process	58	0.00284
GO:0009605	response to external stimulus	34	0.00302
GO:0002478	antigen processing and presentation of exogenous peptide antigen	9	0.00331
GO:0006887	exocytosis	12	0.00331
GO:0019886	antigen processing and presentation of exogenous peptide antigen via MHC class II	7	0.00331
GO:0032963	collagen metabolic process	7	0.00331
GO:0051234	establishment of localization	51	0.00347
GO:0007154	cell communication	65	0.00407
GO:0044712	single-organism catabolic process	21	0.00407
GO:0051704	multi-organism process	37	0.00407
GO:0032940	secretion by cell	15	0.00413
GO:0006605	protein targeting	14	0.00414
GO:0044248	cellular catabolic process	28	0.00429
GO:0010256	endomembrane system organization	14	0.00464
GO:0071702	organic substance transport	33	0.00464
GO:0006810	transport	49	0.00465
GO:0048523	negative regulation of cellular process	54	0.00465
GO:0016192	vesicle-mediated transport	24	0.00511
GO:0050789	regulation of biological process	100	0.00511
GO:0044700	single organism signaling	63	0.00562
GO:0044092	negative regulation of molecular function	23	0.00653
GO:0072659	protein localization to plasma membrane	8	0.00653
GO:0071310	cellular response to organic substance	32	0.00663
GO:0019752	carboxylic acid metabolic process	19	0.00697
GO:0046903	secretion	16	0.007
GO:0033365	protein localization to organelle	15	0.00927
GO:0007009	plasma membrane organization	9	0.0107
GO:0007165	signal transduction	59	0.0107
GO:0043086	negative regulation of catalytic activity	19	0.0113
GO:0006892	post-Golgi vesicle-mediated transport	7	0.0119
GO:0072661	protein targeting to plasma membrane	4	0.0125
GO:0090150	establishment of protein localization to membrane	10	0.0127
GO:0044243	multicellular organismal catabolic process	6	0.0134
GO:0072657	protein localization to membrane	12	0.0146
GO:0006936	muscle contraction	9	0.016
GO:0034698	response to gonadotropin	4	0.016
GO:1901698	response to nitrogen compound	19	0.017
GO:0051179	localization	55	0.0173
GO:0022607	cellular component assembly	30	0.0176
GO:0061024	membrane organization	19	0.0176
GO:0002376	immune system process	32	0.0181
GO:0060627	regulation of vesicle-mediated transport	12	0.0187
GO:0006886	intracellular protein transport	17	0.019
GO:0032354	response to follicle-stimulating hormone	3	0.0201
GO:0048519	negative regulation of biological process	54	0.0211
GO:0050896	response to stimulus	77	0.0211
GO:0034613	cellular protein localization	22	0.0215
GO:0050794	regulation of cellular process	94	0.0232
GO:0045184	establishment of protein localization	24	0.0237
GO:0006629	lipid metabolic process	21	0.025
GO:0060548	negative regulation of cell death	19	0.0256
GO:0008104	protein localization	28	0.0284
GO:0043066	negative regulation of apoptotic process	18	0.0284
GO:0044085	cellular component biogenesis	31	0.0284
GO:0048731	system development	47	0.0284
GO:0051128	regulation of cellular component organization	33	0.0284
GO:1901575	organic substance catabolic process	26	0.0297
GO:0072594	establishment of protein localization to organelle	11	0.0306
GO:0048518	positive regulation of biological process	60	0.031
GO:0032879	regulation of localization	34	0.0342
GO:0010243	response to organonitrogen compound	17	0.0348
GO:0065009	regulation of molecular function	38	0.0369
GO:0065008	regulation of biological quality	41	0.038
GO:1901566	organonitrogen compound biosynthetic process	19	0.0384
GO:0008219	cell death	21	0.0412
GO:0010941	regulation of cell death	25	0.0412
GO:0030049	muscle filament sliding	4	0.0412
GO:0001967	suckling behavior	3	0.0459
GO:0022411	cellular component disassembly	13	0.0469
GO:0006893	Golgi to plasma membrane transport	4	0.0473
GO:0006952	defense response	24	0.0473
GO:0008203	cholesterol metabolic process	6	0.0473
GO:0009267	cellular response to starvation	7	0.0473
GO:0009719	response to endogenous stimulus	24	0.0473
GO:0030574	collagen catabolic process	5	0.0473
GO:0009991	response to extracellular stimulus	12	0.0475
GO:0051239	regulation of multicellular organismal process	34	0.0493
KEGG Pathway ID	Pathway description	Count in gene set	False Discovery Rate
4142	Lysosome	14	7.92e-10
1100	Metabolic pathways	25	0.00407
280	Valine, leucine and isoleucine degradation	4	0.042
970	Aminoacyl-tRNA biosynthesis	4	0.042

## Sheet: Al(OH)3 down GO+KEGG 48 hrs
GO Pathway ID	Pathway description	Count in gene set	False Discovery Rate
GO:0043588	skin development	17	4.28e-08
GO:0050878	regulation of body fluid levels	27	4.28e-08
GO:0052548	regulation of endopeptidase activity	19	1.29e-06
GO:0009611	response to wounding	26	1.34e-06
GO:0010951	negative regulation of endopeptidase activity	15	2.8e-06
GO:0042060	wound healing	24	2.8e-06
GO:0007596	blood coagulation	21	3.73e-06
GO:0065008	regulation of biological quality	53	3.84e-06
GO:0051336	regulation of hydrolase activity	32	4.01e-06
GO:0008544	epidermis development	15	5.07e-06
GO:0045861	negative regulation of proteolysis	16	2.63e-05
GO:0051346	negative regulation of hydrolase activity	16	0.000165
GO:0032501	multicellular organismal process	74	0.000225
GO:0044707	single-multicellular organism process	72	0.000225
GO:0010035	response to inorganic substance	16	0.000286
GO:0046503	glycerolipid catabolic process	6	0.000662
GO:0001101	response to acid chemical	13	0.000781
GO:0030198	extracellular matrix organization	14	0.000987
GO:0030216	keratinocyte differentiation	8	0.00102
GO:0043200	response to amino acid	8	0.00106
GO:0006954	inflammatory response	15	0.00112
GO:0043086	negative regulation of catalytic activity	21	0.00152
GO:0009913	epidermal cell differentiation	9	0.00153
GO:0071230	cellular response to amino acid stimulus	6	0.00161
GO:0030168	platelet activation	11	0.00209
GO:0010038	response to metal ion	12	0.00225
GO:0019433	triglyceride catabolic process	5	0.00225
GO:0044092	negative regulation of molecular function	24	0.00225
GO:0048856	anatomical structure development	56	0.00279
GO:0044712	single-organism catabolic process	21	0.00288
GO:0032502	developmental process	61	0.00292
GO:0032269	negative regulation of cellular protein metabolic process	22	0.003
GO:0051246	regulation of protein metabolic process	39	0.003
GO:0009888	tissue development	29	0.00363
GO:0030162	regulation of proteolysis	19	0.00363
GO:0032268	regulation of cellular protein metabolic process	37	0.00363
GO:0048731	system development	50	0.00369
GO:0001775	cell activation	17	0.00391
GO:0065007	biological regulation	101	0.00499
GO:0030199	collagen fibril organization	5	0.0051
GO:0045104	intermediate filament cytoskeleton organization	5	0.0051
GO:0044767	single-organism developmental process	59	0.00699
GO:0007275	multicellular organismal development	54	0.00712
GO:0034381	plasma lipoprotein particle clearance	4	0.00735
GO:0030574	collagen catabolic process	6	0.0079
GO:0060429	epithelium development	21	0.00858
GO:0050789	regulation of biological process	97	0.0107
GO:0006950	response to stress	47	0.0108
GO:0022617	extracellular matrix disassembly	7	0.0124
GO:1903034	regulation of response to wounding	12	0.0126
GO:0097305	response to alcohol	11	0.0147
GO:0032879	regulation of localization	35	0.0152
GO:0034383	low-density lipoprotein particle clearance	3	0.0152
GO:0070208	protein heterotrimerization	3	0.0152
GO:0061041	regulation of wound healing	7	0.0161
GO:0065009	regulation of molecular function	39	0.0164
GO:0050790	regulation of catalytic activity	34	0.0174
GO:0071229	cellular response to acid chemical	8	0.0176
GO:0002576	platelet degranulation	6	0.018
GO:0016192	vesicle-mediated transport	22	0.0197
GO:0050896	response to stimulus	76	0.0201
GO:0006952	defense response	25	0.0207
GO:1901700	response to oxygen-containing compound	24	0.0217
GO:0006869	lipid transport	9	0.0267
GO:0006641	triglyceride metabolic process	6	0.0376
GO:0016042	lipid catabolic process	9	0.0376
GO:0030855	epithelial cell differentiation	13	0.0403
GO:0019222	regulation of metabolic process	70	0.0408
GO:0072376	protein activation cascade	5	0.0408
GO:0097435	fibril organization	3	0.0439
GO:0001817	regulation of cytokine production	13	0.0467
GO:0009605	response to external stimulus	29	0.0467
GO:0010876	lipid localization	9	0.0467
GO:0010883	regulation of lipid storage	4	0.0467
GO:0015909	long-chain fatty acid transport	4	0.0467
GO:0031960	response to corticosteroid	7	0.0467
GO:0048523	negative regulation of cellular process	49	0.0467
GO:0061436	establishment of skin barrier	3	0.0479
KEGG Pathway ID	Pathway description	Count in gene set	False Discovery Rate
4512	ECM-receptor interaction	7	0.00125
4974	Protein digestion and absorption	7	0.00125
5146	Amoebiasis	7	0.00312
4610	Complement and coagulation cascades	5	0.0215
4530	Tight junction	6	0.0468
