# Supplementary material for: Vaccine antigens modulate the innate response of monocytes to Al(OH)3
Source: PLoS One. 2018 May 29;13(5):e0197885. doi: 10.1371/journal.pone.0197885 (PMC5973561; doi:10.1371/journal.pone.0197885)
Supplement: S4 Table — Measured IL-1β concentrations in pg/μl for the individual experiments. (XLSX) [file pone.0197885.s005.xlsx]

## Sheet: S5
	Medium+PMA	Medium+PMA+block	Al(OH)3 + PMA	Al(OH)+PMA+block	DTaP (PMA)	DTaP+PMA+block
IL-1b pg/ml	0	0.62	9.308	2.265	392.127	140.09
IL-1b pg/ml	0	0	9.932	5.32	342.686	138.24
IL-1b pg/ml	0	0	9.914	2.746	374.274	193.34
IL-1b pg/ml	0.63	0	8.36	3.94	262.31	38.68
IL-1b pg/ml	0.39	0.038	6.06	3.04	102.838	26.6
IL-1b pg/ml	1.355	0	5.979	4.28	98.728	103.65
