# Supplementary material for: Vaccine antigens modulate the innate response of monocytes to Al(OH)3
Source: PLoS One. 2018 May 29;13(5):e0197885. doi: 10.1371/journal.pone.0197885 (PMC5973561; doi:10.1371/journal.pone.0197885)
Supplement: S5 Table — Measured IL-10 concentrations in pg/μl for the individual experiments. (XLSX) [file pone.0197885.s006.xlsx]

## Sheet: S6
Medium				Al(OH)3 50 µg/ml				Al(OH)3 100 µg/ml				DTaP 50 µg/ml				DTaP 100 µg/ml				PTx 0.33 µg/ml + FHA 0.33 µg/ml + PRN 0.1 µg/ml				PTx 0.66 µg/ml + FHA 0.66 µg/ml + PRN 0.2 µg/ml				FHA 1.32 µg/ml				FHA 2.64 µg/ml				FHA 5.28 µg/ml				PRN 0.4 µg/ml				PRN 0.8 µg/ml				PRN 1.6 µg/ml
1.4	0.321	0.512		2.585	2.308	0.154	0.198	2.535	0	0.832	0	4.326	2.872	1	1.377	4.986	7.025	5.334	2.5	2.146	4.749	0.803		2.368	5.115	4.757	1.606	5.21	4.603	0.87	4.084	4.779	4.559	1.724	4.06	4.449	11.842	3.722	6.215	2.233	4.68	0.321	4.4	2.155	4.232	0	2.24	2.176	4.279
All amounts are pg/ml
[truncated: 11 more columns]
